# Supplementary material for: Development of microsatellite loci for two New World vultures (Cathartidae)
Source: BMC Res Notes. 2019 May 9;12:257. doi: 10.1186/s13104-019-4295-z (PMC6506951; doi:10.1186/s13104-019-4295-z)
Supplement: Supplementary file 2 — Additional file 2. PAL_FINDER results for black vulture (Coragyps atratus) next-generation sequencing run on Illumina MiSeq. MiSeq run files were submitted to the National Center for Biotechnology Information Sequence Read Archive (accession number PRJNA498072). [file 13104_2019_4295_MOESM2_ESM.xlsx]

## Sheet: 2BLVU_PAL_summary
Development of microsatellite loci for two New World vultures (Cathartidae)
Molecular Biology Reports
Darren J. Wostenberg(1,4), Jennifer A. Fike(2), Sara J. Oyler-McCance(2), Michael L. Avery(3), Antoinette J. Piaggio(1)
(1)USDA APHIS, National Wildlife Research Center, 4101 Laporte Ave, Fort Collins, CO 80521, USA
(2)USGS, Fort Collins Science Center, 2150 Centre Ave #C, Fort Collins, CO 80526, USA
(3)USDA APHIS, National Wildlife Research Center, Florida Field Station, 2820 E University Ave, Gainesville, FL 32641, USA
(4)Corresponding author email: Darren.J.Wostenberg@aphis.usda.gov
PAL_FINDER results for black vulture (Coragyps atratus) next-generation sequencing run on Illumina MiSeq. MiSeq run files were submitted to the National Center for Biotechnology Information Sequence Read Archive (accession number PRJNA498072).
readPairID	Motifs(bases)	Bases in all Motifs	Possible Extended	Possible Spanning	Primers found (1=y,0=n)	F Primer Name	Forward Primer	R Primer Name	Reverse Primer	Amplicon Motifs	Number motif bases in amplicon	Primers on sep reads	Extend with primers	Spand with primers	Occurances of Forward Primer in Reads	Occurances of Reverse Primer in Reads	Occurances of Amplifiable Primer Pair in Reads	Occurances of Amplifiable Primer Pair in PALs	Comments
M01138:7:000000000-A985N:1:2104:18583:6015	TCC(18) TCC(18)	36			1	2BLVU_13574	CTCCTCCTCGTCCCTCGC	2BLVU_18178	CATCGCCGTTCCTCATGG	TCC(18)	18	1			1	1	1	1
M01138:7:000000000-A985N:1:2105:11491:9248	AC(18)	18			1	2BLVU_04115	ACACAAACAACACCCCACCC	2BLVU_37651	GGGCGTGTGTGTGAGACG	AC(18)	18	1			1	1	1	1
M01138:7:000000000-A985N:1:1104:21033:19784	AC(14) AC(14)	28			1	2BLVU_30506	CCGGACCCTTACCTTCTTCG	2BLVU_08134	TGTGATTTGGGGAAAGGAGG	AC(14)	14	1			366	397	119	13
M01138:7:000000000-A985N:1:1107:9548:24241	AC(16) AC(16)	32			1	2BLVU_43864	CCAAAAGTAACTGGCTGGGG	2BLVU_22853	TTACAGTGCGTGCAGTTTGC	AC(16)	16	1			5	4	3	1
M01138:7:000000000-A985N:1:2102:19407:5613	ATT(24) ATT(24)	48			1	2BLVU_45793	ATGGATCACGGCTCTGGC	2BLVU_43505	CAATGCAATTGCTCACCACC	ATT(24)	24	1			14	3692	4	1
M01138:7:000000000-A985N:1:1114:18484:18028	AC(12) AC(12)	24			0
M01138:7:000000000-A985N:1:1118:16052:20398	TC(16) TC(18) AAC(24) TC(16) TC(18)	92			1	2BLVU_17898	ACGCAGACATAGAGCAACGC	2BLVU_00386	TGCACAGACCAAGAGGATGG	TC(16) TC(18) TC(16)	50	1			4	3	2	1
M01138:7:000000000-A985N:1:2107:6245:14171	TC(16)	16			0
M01138:7:000000000-A985N:1:2106:9127:13195	AC(12) AC(12)	24			1	2BLVU_36859	ACACACACACACAACCCTGG	2BLVU_50886	TGTGTGTCCTCAATTATGGGG	AC(12) AC(12)	24	1			5	5	2	1
M01138:7:000000000-A985N:1:1103:21336:8053	AC(12) AC(12)	24			1	2BLVU_28204	TGCTGCCCACATTTTACAGG	2BLVU_19352	CTGAGCATCAGCACTCCTGG	AC(12) AC(12)	24	1			4	6	2	1
M01138:7:000000000-A985N:1:2114:20185:13727	AC(16)	16			1	2BLVU_28041	AGTCACCAAGGACCTCAGCC	2BLVU_43876	GCAGGGAGGACAAAAGATGG	AC(16)	16	1			6	1	1	1
M01138:7:000000000-A985N:1:1117:26071:6092	AC(12) AC(12)	24			1	2BLVU_43078	AGACAGCTAGGTGGCATGGG	2BLVU_26168	CTGGGCTCTTTGACTGGAGG	AC(12) AC(12)	24	1			5	2	2	1
M01138:7:000000000-A985N:1:1116:16182:18470	TCC(18)	18			1	2BLVU_39301	TTCTCTCCTGCTGACACCTCC	2BLVU_48831	GCAGAGCAAAAGGACTAGGGG	TCC(18)	18	1			29	1	1	1
M01138:7:000000000-A985N:1:1112:19446:15802	AC(18)	18			0
M01138:7:000000000-A985N:1:1115:14410:4196	AT(18) AT(18)	36			1	2BLVU_28547	TGGGTCTACGTTCCAGATTGC	2BLVU_42797	TTTCTTTCTGCAGATGCAAAGC	AT(18) AT(18)	36	1			1	1	1	1
M01138:7:000000000-A985N:1:2110:6933:8809	TC(14)	14			1	2BLVU_02240	CTCTGCTTGAGTGGGTGCC	2BLVU_18963	TCAAGGCTCTGACAAATGGC	TC(14)	14	1			2	1	1	1
M01138:7:000000000-A985N:1:2111:25487:22629	AC(12)	12			1	2BLVU_50403	TTTTATGTCCTGAATTCCTTGGC	2BLVU_12673	AGCCAAATTTCACTCCACGG	AC(12)	12	1			4	3	1	1
M01138:7:000000000-A985N:1:2108:20523:16435	TC(12) AC(12) TC(12) AC(12)	48			1	2BLVU_13408	CAGCTGGTAACATTTCAAATTCC	2BLVU_05916	TCTTGGCTTATTTCACTCTGCC	TC(12) AC(12)	24	1			4	4	4	1
M01138:7:000000000-A985N:1:2105:3380:8414	AT(14) AT(14)	28			1	2BLVU_36189	TGTAAACCAAGCATCCCAAGC	2BLVU_14589	AGTCAACTCAGGTCCCCAGC	AT(14) AT(14)	28	1			2	4	2	1
M01138:7:000000000-A985N:1:2103:21573:7109	TCC(18)	18			0
M01138:7:000000000-A985N:1:1106:7247:3048	CGG(21)	21			1	2BLVU_40830	GTTTTGTACGAACGGGAGCG	2BLVU_04778	ACCAGCAGCTCCAGCACC	CGG(21)	21	1			3	1	1	1
M01138:7:000000000-A985N:1:2103:17410:3174	CG(12)	12			1	2BLVU_36473	GACTTGCCCCAGCTCCTCC	2BLVU_32138	GAAGCCCGTGCAAATCCG	CG(12)	12	1			391	1	1	1
M01138:7:000000000-A985N:1:2101:9903:5048	AC(18) AC(18)	36			1	2BLVU_06182	AGTCTGTGGGAACTGCAGGG	2BLVU_14249	CTTCAAAGGTCCCTTCCAACC	AC(18) AC(18)	36	1			4	176	4	1
M01138:7:000000000-A985N:1:2113:9694:15187	AC(12)	12			1	2BLVU_46216	AACTGAAACAGCCAAACAAGG	2BLVU_09077	CTAATCTCAGGCGTTGGAGC	AC(12)	12	1			1	1	1	1
M01138:7:000000000-A985N:1:2104:20662:19404	TC(12) TC(12)	24			1	2BLVU_50395	CAACCTTAGCAGCTTTCCCG	2BLVU_14910	CTATGGTGGACCACGCTGC	TC(12) TC(12)	24	1			4	2	2	1
M01138:7:000000000-A985N:1:1103:18496:16186	TC(14)	14			1	2BLVU_44940	GTTGGTGGTGGTGTGAAAGG	2BLVU_20612	CAACATTGGGACTCTGCTCG	TC(14)	14	1			54	27	3	1
M01138:7:000000000-A985N:1:2105:8477:10734	AC(12) AC(12)	24			1	2BLVU_48067	TCCCTAAAGGGACACTGTCTGG	2BLVU_16627	GTGCTGTAAAAGGATGAATGCG	AC(12) AC(12)	24	1			3	2	2	1
M01138:7:000000000-A985N:1:1105:3994:11051	AT(12) AT(12)	24			1	2BLVU_49560	GAGTACCAAGCGAGCCATAGG	2BLVU_41548	TCAATATGTTGCGAAGACCCC	AT(12)	12	1			2	1	2	1
M01138:7:000000000-A985N:1:2113:12826:3673	AC(16)	16			0
M01138:7:000000000-A985N:1:1118:10175:19835	AC(12) AC(12)	24			1	2BLVU_31136	AGTGCCACAGCCAGACCC	2BLVU_43211	ATTGCACGTGGACAGGACC	AC(12)	12	1			6	6	6	1
M01138:7:000000000-A985N:1:2102:5123:9244	AC(12) AC(12)	24			1	2BLVU_12592	TCCAATCAGTTTCTCTCAGAGTGC	2BLVU_33985	CCTTCCCAGAAGCAGACACC	AC(12)	12	1			2	2	2	1
M01138:7:000000000-A985N:1:1113:12103:23086	AT(12)	12			1	2BLVU_23812	TCTTATACGCATCCCCGACC	2BLVU_38742	GCACATGCCTAATCTTAGAAGGG	AT(12)	12	1			3	2	1	1
M01138:7:000000000-A985N:1:1106:11860:23071	TCC(18) TGC(24) TCC(18) TGC(24) TGC(18)	102			1	2BLVU_08096	CACAGAGGAAGCCCTCGC	2BLVU_41157	GAGCAGGTAAGCGGGTGG	TCC(18) TGC(24)	42	1			47	27	20	1
M01138:7:000000000-A985N:1:1102:25284:8375	TGC(21) TGC(21)	42			1	2BLVU_29715	TTGGATGTGTTCCTGGATGG	2BLVU_30703	GCAGCAGCAGAACTCTTCCC	TGC(21)	21	1			78	67	15	4
M01138:7:000000000-A985N:1:1105:20810:15275	TC(12) TC(12)	24			1	2BLVU_16845	ACACATGCACTCTTCCTCCG	2BLVU_50550	GCAGTGCACCTTCCTCAGC	TC(12) TC(12)	24	1			2	2	2	1
M01138:7:000000000-A985N:1:2118:6248:14091	TC(12) TC(18)	30			1	2BLVU_14491	ACATATCCCCGAGCACGC	2BLVU_28617	CAATTTTAGTTTCATATGGGAGACAGG	TC(18)	18	1			1	2	1	1
M01138:7:000000000-A985N:1:1111:3765:19919	AC(14) AC(14) AC(14)	42			1	2BLVU_16287	CTGGAGAGCTCCTCTGCTCC	2BLVU_17168	ATGCCGAGATACATCCACCC	AC(14)	14	1			2	2	2	1
M01138:7:000000000-A985N:1:2119:17556:19911	AC(12) AC(12)	24	AC		1	2BLVU_27984	CATTATGGCCTCTCTTGGGC	2BLVU_02727	TGACATGAACTGCCCTTTGC	AC(12)	12	1	AC		2	2	2	1
M01138:7:000000000-A985N:1:2107:24899:10105	AC(18) AC(16)	34			1	2BLVU_45075	ATGTAGAGCCGATCTCTGCG	2BLVU_00952	CTAAGTCACGGGCAACAAGG	AC(18)	18	1			2	2	2	1
M01138:7:000000000-A985N:1:2102:19439:2386	AC(14)	14			0
M01138:7:000000000-A985N:1:1105:5261:9190	TTCC(24) TTCC(24)	48			1	2BLVU_39317	ACAGGTACGACGGACTTTGG	2BLVU_05262	AAAAGGCCACTGTTCAGGC	TTCC(24) TTCC(24)	48	1			3	2	1	1
M01138:7:000000000-A985N:1:2107:14010:6125	TC(12) TC(12)	24			1	2BLVU_06567	GATACCCAAGGCAATCCCC	2BLVU_10882	CAGGACTCCGTTACCCAAGC	TC(12) TC(12)	24	1			2	3	1	1
M01138:7:000000000-A985N:1:2119:21715:12643	TC(12) TC(12)	24			1	2BLVU_12164	TGGTAAGGTACATTCCCCAGC	2BLVU_18585	AGAGGTGCTCCGTTACCCC	TC(12) TC(12)	24	1			2	2	2	1
M01138:7:000000000-A985N:1:2109:24273:14213	AC(16)	16			1	2BLVU_42173	CCAGGCTTAAAACCCCTTCC	2BLVU_36818	GATCTGCCCCTTAGGACACG	AC(16)	16	1			3	3	1	1
M01138:7:000000000-A985N:1:2116:23999:6179	AC(14) AC(14)	28			1	2BLVU_09009	CAATTACCACTTTGTAGTTTATGAAAGC	2BLVU_32836	AAAGATTTGATGCAAACAGTGC	AC(14)	14	1			2	2	2	1
M01138:7:000000000-A985N:1:2115:7868:15575	AC(26)	26			1	2BLVU_01737	CAGGCTGCAGTGTGGATAGC	2BLVU_26395	GCTGTATGGGGTTAGCGAGG	AC(26)	26	1			13	2	1	1
M01138:7:000000000-A985N:1:2107:23219:10452	AC(12) AC(12)	24			1	2BLVU_13955	CAAAAGTTGGGAAATTGTGAAGC	2BLVU_34103	GCCACAAGAAAACTGAGCTGG	AC(12)	12	1			2	4	2	1
M01138:7:000000000-A985N:1:1109:13548:13572	AC(12) AC(12)	24			1	2BLVU_05480	GTACATCCCTCCGTGGGTCG	2BLVU_41255	ACTTGGCAGCGACACGTCC	AC(12)	12	1			2	2	2	1
M01138:7:000000000-A985N:1:2117:14301:5832	AC(16) AC(12)	28			0
M01138:7:000000000-A985N:1:2118:7236:8333	CG(12)	12			0
M01138:7:000000000-A985N:1:2117:17142:24614	AC(14)	14			0
M01138:7:000000000-A985N:1:2113:9617:11478	AT(12) AT(12)	24			1	2BLVU_33004	AGCCCGCCGTTATTTATGG	2BLVU_14185	AAAGATGCCACTACCCTGCC	AT(12)	12	1			2	2	2	1
M01138:7:000000000-A985N:1:2112:13627:12930	AAC(18)	18			1	2BLVU_20856	TTTTCTCCTCCCCACTCTGG	2BLVU_06278	CAGAGCTTTCCAATGAGACAGG	AAC(18)	18	1			2	2	2	1
M01138:7:000000000-A985N:1:1117:13719:6636	AC(12) AC(12)	24			1	2BLVU_24623	CAGCAGTTAATTCTGCACTCAGG	2BLVU_26661	CTCCAGGAAGCAAAACTGCC	AC(12) AC(12)	24	1			6	4	3	2
M01138:7:000000000-A985N:1:2115:22876:22919	TC(20)	20			0
M01138:7:000000000-A985N:1:1116:15212:17351	AT(12) AT(12)	24			1	2BLVU_49475	TTTAGGATGGATTCACCTTAGCC	2BLVU_42987	GAGGCAGTGACTCTTTAGGGC	AT(12)	12	1			2	2	2	1
M01138:7:000000000-A985N:1:1118:13875:17873	AAC(18) AAC(18)	36			1	2BLVU_27004	ATGTGAAAATTGGTGTGCCC	2BLVU_33272	TTTGAGGTATAACCAAAATCACAGG	AAC(18) AAC(18)	36	1			202	79	16	9
M01138:7:000000000-A985N:1:1109:19705:16649	AC(12) AC(12) AC(12) AC(12)	48			1	2BLVU_09192	TCCCCTGCAGTGTAACAAGC	2BLVU_51035	CACTTCACATTGCCTCAGCC	AC(12) AC(12)	24	1			3	5	3	1
M01138:7:000000000-A985N:1:1102:9827:7026	TCC(24) TCC(24)	48			0
M01138:7:000000000-A985N:1:2108:22216:16759	AC(12) AC(12)	24			1	2BLVU_15708	ATTGGTCTGATGCAGAGGGG	2BLVU_24693	AACATAGTTTCATCCCAAAGTAACTGC	AC(12)	12	1			3	5	3	1
M01138:7:000000000-A985N:1:2114:22864:1918	TC(12)	12			1	2BLVU_18856	AGTAAGGACCAGGAAGGGGC	2BLVU_41217	CATGTCAGCACACCAGCG	TC(12)	12	1			1	1	1	1
M01138:7:000000000-A985N:1:2111:18910:17693	AC(12) AC(12)	24			1	2BLVU_05960	CACATGCACACGGTAACACG	2BLVU_45948	CGTGTGTATCACGCTCTGGG	AC(12)	12	1			7	6	4	2
M01138:7:000000000-A985N:1:1112:19823:24228	AAC(18) AAC(18)	36			1	2BLVU_23748	AAGGTGTTGGGGTTGTCTCC	2BLVU_14918	CAAAAGCCTCTTCCCACACC	AAC(18)	18	1			4	4	4	1
M01138:7:000000000-A985N:1:1106:24712:12695	TC(14)	14			1	2BLVU_12383	TGAGCCACTGAATGATAGGAGC	2BLVU_20380	CAGGTATTGTAAAATGCCGACG	TC(14)	14	1			1	2	1	1
M01138:7:000000000-A985N:1:1106:11255:4743	AC(12) AC(12)	24			1	2BLVU_39237	AGCTTCACCATCTGTGCAGG	2BLVU_35314	CAGCACCATGAGCTTCATCC	AC(12) AC(12)	24	1			2	4	2	1
M01138:7:000000000-A985N:1:2103:22436:19870	AC(14) AC(14)	28			1	2BLVU_37046	GACCCAACAGATTGCCTTCC	2BLVU_37278	CAGCACCAGACCAGATTTGC	AC(14)	14	1			2	2	2	1
M01138:7:000000000-A985N:1:2102:3349:19443	AC(12)	12			1	2BLVU_13632	TTATACACATCCCCGAGCCC	2BLVU_48770	TGGCTTTGGAGGAGTTCAGG	AC(12)	12	1			2061	4	1	1
M01138:7:000000000-A985N:1:1110:7951:8290	AC(12)	12			1	2BLVU_46820	TACTTGAGCCTACGGCAGGG	2BLVU_35358	GGAGCACGCTTCCTTAGTGG	AC(12)	12	1			1	1	1	1
M01138:7:000000000-A985N:1:2101:14664:11273	AT(12) AT(12) AT(12) AT(12)	48			1	2BLVU_31078	AAGAAGTAAAGGGCATTGAAGG	2BLVU_07984	TTGCTTTCAGAGTGTCTGTGC	AT(12) AT(12)	24	1			2	4	2	1
M01138:7:000000000-A985N:1:2117:29288:15161	TC(12)	12			0
M01138:7:000000000-A985N:1:2110:19405:21141	TC(12) TC(12)	24			1	2BLVU_48448	CCAGCTTCTCTGCTTTTGGG	2BLVU_16545	ACTTTTGCCAGCAGAGGAGG	TC(12)	12	1			4	4	4	2
M01138:7:000000000-A985N:1:1112:20464:7630	TC(12) TC(12)	24			1	2BLVU_10377	CAGAAGGCAGACGTCAGTGC	2BLVU_19903	AGGAGGACAGCAACCAATGC	TC(12)	12	1			346	207	46	20
M01138:7:000000000-A985N:1:1116:27443:7563	AC(12) AC(12)	24			1	2BLVU_00694	GTGTGTGTGTGCAAGAGCG	2BLVU_00971	ACATGAATACACACGCACGC	AC(12)	12	1			3	1	2	1
M01138:7:000000000-A985N:1:1113:12889:7753	TC(12) TC(12)	24			1	2BLVU_37721	AACAGTTCTCTAAATAGTTTCTTCTTTGC	2BLVU_49774	CCTATAGAGAGCTCTTCCTCTTGC	TC(12)	12	1			4	4	4	1
M01138:7:000000000-A985N:1:1111:8506:8585	TC(14) TC(14)	28			1	2BLVU_01866	ATCCAATCGAAACGTCACCC	2BLVU_44957	ACTGTAAGCCTTGCCTTCGC	TC(14)	14	1			3	3	3	1
M01138:7:000000000-A985N:1:2116:6494:14178	AC(14) AC(14)	28			1	2BLVU_42583	AAAAGTTCGGTCATTTACCAAGG	2BLVU_51061	TGCAAGTGGAGATTTCTATGTGG	AC(14) AC(14)	28	1			5	4	4	1
M01138:7:000000000-A985N:1:2105:3751:10938	TCC(18) TCC(18)	36			1	2BLVU_18155	TTCCTGTAGCCCCTCTCTGC	2BLVU_12344	ACTGACGTGCTGTTTGCCC	TCC(18)	18	1			4	3	2	1
M01138:7:000000000-A985N:1:2103:13145:2776	AC(12) AC(12)	24			1	2BLVU_00903	GCCAAGATTATTCAGGCCCC	2BLVU_31036	CACACGGACACTCGCATAGC	AC(12)	12	1			5	3	3	1
M01138:7:000000000-A985N:1:1107:7377:4191	AC(16)	16			1	2BLVU_25050	TGCCCTTTGTTATGTCTTCCC	2BLVU_31001	GACAAAGAGCTTTACTGAATCTGGC	AC(16)	16	1			3	3	1	1
M01138:7:000000000-A985N:1:1105:22398:23819	AAAC(28)	28			1	2BLVU_16533	TCAGAAGCAGAAAGCAAGCG	2BLVU_13653	CCCCTACAATGTGAGGTCAGC	AAAC(28)	28	1			2	1	1	1
M01138:7:000000000-A985N:1:2105:22113:7874	AC(18) AC(18)	36			1	2BLVU_44564	CTGAAAGCAGAGGACCTGCC	2BLVU_03479	AGCGCTACCGATTTCAGGG	AC(18)	18	1			9	7	7	1
M01138:7:000000000-A985N:1:2103:25268:16255	TTC(24)	24			0
M01138:7:000000000-A985N:1:2108:17369:14215	AC(12) AC(12)	24			1	2BLVU_21946	TGAATTCATCCGCTCACTGC	2BLVU_06114	CTGATGGGTTTCACCCTGG	AC(12) AC(12)	24	1			4	9	0	1
M01138:7:000000000-A985N:1:2103:27495:16736	CG(14)	14			1	2BLVU_43030	TGCTACTGGCAGGATCAACC	2BLVU_23452	CAGTCGCCTATGCTTTGTCC	CG(14)	14	1			98	1	1	1
M01138:7:000000000-A985N:1:2118:18376:13136	AC(12) AC(12)	24			1	2BLVU_26655	GTGGTTAGCGGTGAAAACCC	2BLVU_04886	CTGATAGTCACCAAGGCCCC	AC(12) AC(12)	24	1			3	1	1	1
M01138:7:000000000-A985N:1:1102:12179:15905	AC(12)	12			0
M01138:7:000000000-A985N:1:2111:15470:23147	AC(12) AC(12)	24			1	2BLVU_09733	AGTCCAGCCAGCCTAAATCC	2BLVU_47598	GGTTCTTGTTTTGGGGATGG	AC(12)	12	1			2	2	2	1
M01138:7:000000000-A985N:1:1117:10589:4441	AAC(18) AAC(18)	36			1	2BLVU_50769	ACTGGTTACCCAGCAGTGCC	2BLVU_20075	GAAAAGGGTGTGCATTTCCC	AAC(18)	18	1			2	8	2	1
M01138:7:000000000-A985N:1:2107:7123:9387	AC(12)	12			1	2BLVU_02069	GTGGTGCGTAGCTGCTGG	2BLVU_25324	TCCTTATGGCAGCCTTGTCC	AC(12)	12	1			2	3	1	1
M01138:7:000000000-A985N:1:2106:9545:3518	TCC(30) TCC(30)	60			1	2BLVU_41611	CAGGCAAGAACAACTGCACC	2BLVU_40956	TCCTCAGACGATCCGATTCC	TCC(30)	30	1			695	98	67	2
M01138:7:000000000-A985N:1:1105:15502:21160	TCC(21)	21			1	2BLVU_25981	GAGGGCAGCAGGAATACAGG	2BLVU_50003	TGTAGCATTGAGCACAGCCC	TCC(21)	21	1			143	1441	0	11
M01138:7:000000000-A985N:1:1113:12560:16709	AC(14)	14			1	2BLVU_40373	AGCAACAACTAAAACACCAGCG	2BLVU_27705	AGGCTTGGCAAGGAAGAGG	AC(14)	14	1			31	4	1	1
M01138:7:000000000-A985N:1:1107:28007:8767	AT(12)	12			1	2BLVU_31931	TTGCAAAGAGCTGCAAAAGG	2BLVU_11726	CCAGTGGGTGCCTAATTTTACC	AT(12)	12	1			1	1	1	1
M01138:7:000000000-A985N:1:2116:12048:9332	AC(26)	26			0
M01138:7:000000000-A985N:1:2114:11238:9121	TC(20) TC(20)	40			1	2BLVU_21534	CTGATCGTCCCTTTTGTGGC	2BLVU_39859	TGTTGCCTTTCTGCATGACC	TC(20)	20	1			463	98	66	1
M01138:7:000000000-A985N:1:2102:9814:12711	TC(20) TC(20)	40			1	2BLVU_07207	TTCTCCCTTTCTTCTCCGGG	2BLVU_15920	CCTGAGGAGCTGCTCTGTCC	TC(20) TC(20)	40	1			5	3	4	2
M01138:7:000000000-A985N:1:1102:15881:22281	TC(12) TC(12)	24			1	2BLVU_36857	CATTAAGAAAGTTATGACCACCGC	2BLVU_31636	GACTCTTCATCAAACATCACCTAACC	TC(12) TC(12)	24	1			4	3	2	1
M01138:7:000000000-A985N:1:2114:10400:14693	AATG(32)	32			0
M01138:7:000000000-A985N:1:2103:27389:20246	AC(12)	12			1	2BLVU_21497	ACACCATCCCCTTGAACACC	2BLVU_02936	CAGTGCAAATTTCAGGCTGC	AC(12)	12	1			1	1	1	1
M01138:7:000000000-A985N:1:1104:15161:19750	CGG(21) CGG(21)	42			0
M01138:7:000000000-A985N:1:1104:19085:6216	TC(16) TC(16)	32			1	2BLVU_09217	ATTTGGTGTCCCCACAGTCC	2BLVU_18371	TAGAAGAAGCACGTCGCTGG	TC(16) TC(16)	32	1			2	3	1	1
M01138:7:000000000-A985N:1:1103:12421:6303	CGG(30) TCC(18)	48			1	2BLVU_27070	CTGGGACTTCTCCTGCAAGC	2BLVU_42006	AGGTCGCGCTATTTACTCCG	CGG(30) TCC(18)	48	1			2	1	1	1
M01138:7:000000000-A985N:1:1101:15159:22201	AAAG(24) AAAG(24)	48			1	2BLVU_18560	AGTAACTGAGGGTAGCATACATTCC	2BLVU_03668	CCACCCTTCTACTTAGACTTATAGTGG	AAAG(24)	24	1			3	3	1	1
M01138:7:000000000-A985N:1:1115:8266:13955	AC(14) AC(14)	28			1	2BLVU_44075	GTGTTGCTCGTGGTTTGGG	2BLVU_49194	CCAGCCTCGTCCTTTAGGC	AC(14) AC(14)	28	1			2	2	2	1
M01138:7:000000000-A985N:1:2119:27403:16354	TGC(36) TGC(24) TTC(30) TGC(36) TGC(24) TTC(30)	180			1	2BLVU_13721	CTGCTCCACCGTTAACCTCC	2BLVU_43588	AAAACCAAACTCCTGGGTGG	TGC(36) TGC(24) TTC(30) TGC(36) TGC(24) TTC(30)	180	1			1400	496	5	59
M01138:7:000000000-A985N:1:2112:4761:21686	TC(18)	18			0
M01138:7:000000000-A985N:1:2110:13063:10776	AT(12) AT(12)	24			0
M01138:7:000000000-A985N:1:2119:3499:13836	AC(12) AC(12)	24			1	2BLVU_32151	TCTAATGAGGTGGCAGACGG	2BLVU_17025	CCAAGATTGGCAGACAGTGC	AC(12)	12	1			2	1	2	1
M01138:7:000000000-A985N:1:2113:19363:11459	TC(16) TC(16)	32			1	2BLVU_12596	CAGTTCTCTGATGTTGCTATCTGC	2BLVU_44640	ATGCCTGTAGAAAGGGAGGC	TC(16)	16	1			2	2	2	1
M01138:7:000000000-A985N:1:1118:25713:5053	TCC(18) TCC(18)	36			1	2BLVU_17448	TTCAGATAATCTATTTACTTATGAGAAGGG	2BLVU_24056	AGAAATCCTCTGTACATTCCCC	TCC(18)	18	1			2	2	1	1
M01138:7:000000000-A985N:1:2112:22546:21839	AC(14) AC(22)	36			0
M01138:7:000000000-A985N:1:2111:9596:13769	AC(12)	12			1	2BLVU_05731	GCTCACAGATGCTTCTACTATATACTGC	2BLVU_15250	AGCCAAGGAGGAGAACAAGG	AC(12)	12	1			1	1	1	1
M01138:7:000000000-A985N:1:1114:13900:3783	AC(12)	12			1	2BLVU_20520	CTTGTGAATCCCTGCCTGG	2BLVU_20594	TGTTCAGAAGCAGCCAATGC	AC(12)	12	1			2	3	2	1
M01138:7:000000000-A985N:1:1103:20689:7813	TCC(24)	24			1	2BLVU_33240	CAAAGGAGACATAACAACTCATCTGG	2BLVU_15871	CAGCTGATTTGGAGCTGTGG	TCC(24)	24	1			464	657	4	1
M01138:7:000000000-A985N:1:2111:15005:22763	TC(12) TC(12)	24			1	2BLVU_37458	TCTATCCCAGTCCAAACCAGC	2BLVU_37527	TGTTAGGATCATTTGCATTTTGC	TC(12) TC(12)	24	1			11	1	1	1
M01138:7:000000000-A985N:1:2108:9061:10234	AC(12) AC(12)	24	AC		1	2BLVU_29913	TGTGTGTACACCTCTGTGGGG	2BLVU_47681	TTCCCCTTTGCAGGATGG	AC(12)	12	1	AC		10	19	12	1
M01138:7:000000000-A985N:1:2104:24022:6807	AC(12) AC(12)	24			1	2BLVU_17065	AAGGTGAAGTGCTGCTTCAGG	2BLVU_18680	TCTATCTACAGCATTTGACTCTGTGC	AC(12) AC(12)	24	1			4	2	2	1
M01138:7:000000000-A985N:1:2112:16877:8590	TC(18)	18			0
M01138:7:000000000-A985N:1:2109:6032:15584	TGC(18) TGC(18)	36			1	2BLVU_25731	AGGTGTCTGTTCCTCAGCCC	2BLVU_39481	TGTGGTGAAAAGCCTGTTGC	TGC(18)	18	1			7	6	6	2
M01138:7:000000000-A985N:1:2106:11085:6619	TC(12) TC(12)	24			1	2BLVU_01259	GGGCTTGGTGATGTGTTTCC	2BLVU_31766	CAACTTTGGGACACCAACAGG	TC(12) TC(12)	24	1			2	1	1	1
M01138:7:000000000-A985N:1:1109:12319:19490	CGG(18)	18			0
M01138:7:000000000-A985N:1:1106:18577:3494	TC(12)	12			0
M01138:7:000000000-A985N:1:1108:16836:12089	AC(12) AC(12)	24			1	2BLVU_49383	GGATGACATTTTGCATGTTTGC	2BLVU_42151	TGAGTGGAGTAGTAAGCCGTGC	AC(12) AC(12)	24	1			2	1	2	1
M01138:7:000000000-A985N:1:1113:10269:2532	AT(12)	12			1	2BLVU_28254	CCTTTCAGAGGACTTCATTCAGC	2BLVU_05968	CTTTTAGCGCTGCACTGGG	AT(12)	12	1			1	1	1	1
M01138:7:000000000-A985N:1:1112:6461:4762	AC(12)	12			1	2BLVU_13965	AAAGCAGAAACCCTGCTAGGC	2BLVU_00733	ACATACATCTGACGCAGCCG	AC(12)	12	1			1	2	1	1
M01138:7:000000000-A985N:1:2119:22315:13253	AC(14)	14			1	2BLVU_51519	TGGGTTTGGTGACTGACTGC	2BLVU_27324	CCAACAGCAAATAAAGGGGC	AC(14)	14	1			5	5	0	1
M01138:7:000000000-A985N:1:1105:9310:4694	AC(12)	12			1	2BLVU_16181	TGTGCTGGAAACAAGAACGG	2BLVU_07843	TTTCAGGGATCATGTTAACCCC	AC(12)	12	1			6	2	2	2
M01138:7:000000000-A985N:1:2102:12791:9034	ATT(18) ATT(18)	36			1	2BLVU_32947	TAGCTGGCAATTAAGCACCG	2BLVU_48678	CCAATTCTCCTCTCCATCCC	ATT(18)	18	1			2	6	2	1
M01138:7:000000000-A985N:1:1111:22976:12907	AC(12) AC(12)	24			1	2BLVU_42397	CATGTCGTTTTCCCTTCTGC	2BLVU_26211	GCAGATGCTCAGAACTTGCC	AC(12)	12	1			4	4	4	2
M01138:7:000000000-A985N:1:2107:6239:18665	AC(12)	12			0
M01138:7:000000000-A985N:1:2104:23237:12991	AC(12)	12			0
M01138:7:000000000-A985N:1:2105:14740:11000	TCC(18)	18			0
M01138:7:000000000-A985N:1:2118:22827:22623	AC(14)	14			0
M01138:7:000000000-A985N:1:2109:11653:17280	TC(12)	12			1	2BLVU_35243	TGACCAGAGGTGCTTAGAGGG	2BLVU_35564	CGAGATTGCTCTTGGTGGC	TC(12)	12	1			1	5	1	1
M01138:7:000000000-A985N:1:2104:27085:16243	AC(12)	12			1	2BLVU_15513	GCCCTGCTTCATCTTCATCC	2BLVU_24774	ACACTGCGGCTACTCCAACC	AC(12)	12	1			115	81	5	1
M01138:7:000000000-A985N:1:1109:20088:11128	AT(12) AC(12) AT(14)	38			1	2BLVU_06794	TGTCAAGCACTGGAACAGGC	2BLVU_32283	CGTCCCTAAGTCCCACATCC	AT(12) AC(12)	24	1			574	1	1	1
M01138:7:000000000-A985N:1:2114:3317:16496	AC(12)	12			0
M01138:7:000000000-A985N:1:2108:10041:3337	AC(14)	14			1	2BLVU_07406	GTGCATGTGGGTAGTGGTGG	2BLVU_36698	CTTTCCCAAAATCACACCCC	AC(14)	14	1			26	1	0	1
M01138:7:000000000-A985N:1:1117:22649:7087	TC(12) TC(12)	24			1	2BLVU_12569	TCAGCTGTTGACCTCCTTGG	2BLVU_47949	GAAATACAATGGTGGCAAGAACC	TC(12)	12	1			2	2	2	1
M01138:7:000000000-A985N:1:2117:10579:7460	AC(12)	12			0
M01138:7:000000000-A985N:1:2108:24407:9447	AAC(24) AAC(24)	48			1	2BLVU_40054	TCCCACTTTCTGTACCCTGC	2BLVU_44013	TCTAGTAGTTAGTTTTCCTGTGTGGC	AAC(24) AAC(24)	48	1			1	2	1	1
M01138:7:000000000-A985N:1:2106:7382:22906	AC(12) AC(12)	24			1	2BLVU_02912	AAGTTCCTGAAGTGCCTCCG	2BLVU_46518	TGCTGTGCACTGTCATCTCC	AC(12)	12	1			10	8	2	1
M01138:7:000000000-A985N:1:2114:6526:17307	AC(24)	24			0
M01138:7:000000000-A985N:1:2111:7531:22874	TC(14) TC(14)	28			1	2BLVU_29744	TTTGCGTGTTCTCTGTGTGG	2BLVU_19073	ACGGTGTTTCTGCATTCACC	TC(14) TC(14)	28	1			108	238	15	7
M01138:7:000000000-A985N:1:1117:17689:25035	AC(18)	18			1	2BLVU_07497	CTGACAAATGTTGGTTTGATGG	2BLVU_05122	CAAAGTGTTCCTTTGCCAGC	AC(18)	18	1			1	4	1	1
M01138:7:000000000-A985N:1:2103:23286:16080	TC(12)	12			1	2BLVU_31289	CACACCTCTCTCAGGGCTCC	2BLVU_30636	GAGCTTCCCATTTGATTCCG	TC(12)	12	1			4	1	2	1
M01138:7:000000000-A985N:1:2116:25171:23102	TCC(21)	21			0
M01138:7:000000000-A985N:1:2103:9089:2867	AC(12)	12			0
M01138:7:000000000-A985N:1:1101:19653:19088	TC(18) TC(18)	36			1	2BLVU_20178	CCAAAGGAAGTCAGTGCAGG	2BLVU_09722	CAACCCAGCAATGCTTTTACC	TC(18)	18	1			2	2	2	1
M01138:7:000000000-A985N:1:1104:5709:16429	TCC(27)	27			1	2BLVU_27160	TGATGATGAGGAATCAGCAGG	2BLVU_34527	CTTCCGCCTCCTTGTTATGC	TCC(27)	27	1			4	2	1	1
M01138:7:000000000-A985N:1:1104:7671:19894	AC(14)	14			1	2BLVU_08179	CCAAATCAGGACTTGTGGGG	2BLVU_51036	TGCGAGAAGCACTTCAGAGG	AC(14)	14	1			1	1	1	1
M01138:7:000000000-A985N:1:2112:15867:19065	TC(22) TC(22)	44			1	2BLVU_36758	ACATGCTGCTTTAACATCCCC	2BLVU_17704	ATTCATTGTCGTGCAGGTGG	TC(22) TC(22)	44	1			1	2	1	1
M01138:7:000000000-A985N:1:1116:17663:6109	CGG(21) CGG(21)	42			1	2BLVU_37136	CAGGTTCTCCCCGAAGGC	2BLVU_30218	AACATGGCCTCCCTGATCC	CGG(21)	21	1			2	2	2	1
M01138:7:000000000-A985N:1:1108:5061:13852	AT(12)	12			1	2BLVU_23813	ACAACCAGCCAGATGCTGC	2BLVU_03854	GCTCGCTAACAGAACACCCC	AT(12)	12	1			2	2	1	1
M01138:7:000000000-A985N:1:2107:3552:18056	AC(12)	12			1	2BLVU_06871	GAGTCAGATTTCACACACACGC	2BLVU_36040	CCTGCCATGTCACACTCTCC	AC(12)	12	1			4	3	2	1
M01138:7:000000000-A985N:1:1115:22819:8997	TC(14) TC(14)	28			1	2BLVU_07220	ACACATCAGCAGCTCCTCTCC	2BLVU_02523	AGCATTCCACCAACCACTCC	TC(14) TC(14)	28	1			2	2	2	1
M01138:7:000000000-A985N:1:2115:6553:11689	AC(14) AC(14)	28			1	2BLVU_38443	CTTTCACCCTGATCCTTGGC	2BLVU_00494	AACTTCCAAAACCCTTGGGG	AC(14)	14	1			1	4	1	1
M01138:7:000000000-A985N:1:2104:7778:16026	TCC(18)	18			0
M01138:7:000000000-A985N:1:1113:14075:6029	TC(12) TC(12)	24			1	2BLVU_46676	ACCACAAACACTTCAGCCCC	2BLVU_42768	TCTGTCTGGCTAAAACGGTCC	TC(12)	12	1			1	2	1	1
M01138:7:000000000-A985N:1:1105:19241:11181	TGC(24)	24			0
M01138:7:000000000-A985N:1:1114:8734:21569	TCC(18) TCC(18)	36			1	2BLVU_38528	TCCTCCTCCTCAGACGATCC	2BLVU_06178	CTGGGAAGAAAGGAATTGCG	TCC(18)	18	1			391	257	1	2
M01138:7:000000000-A985N:1:2118:21416:16168	AT(16) AT(16)	32	AT		1	2BLVU_37588	GGTGAATTCAGATTAGGCATGAGG	2BLVU_12001	TCCCATTATTGTTGGCTGGC	AT(16)	16	1	AT		2	2	2	1
M01138:7:000000000-A985N:1:1104:12162:11209	TC(12) TC(12)	24			1	2BLVU_21293	ACCATCTGGGAGAGGTCAGC	2BLVU_41904	CAGCTTCAAAAGGACCCTGG	TC(12)	12	1			5	6	6	2
M01138:7:000000000-A985N:1:1101:9596:24614	AC(12)	12			0
M01138:7:000000000-A985N:1:2109:25120:6997	AC(12) AC(12)	24			1	2BLVU_41134	GAGGCTACTTCTGCCAACGG	2BLVU_51504	GGTGAGGATCCTGGAAATGC	AC(12) AC(12)	24	1			2	2	2	1
M01138:7:000000000-A985N:1:2106:4355:13742	AC(12) AC(12)	24	AC		1	2BLVU_23128	GATGGTTTTGTGGGTGTCCC	2BLVU_07575	GGAAAACAAGCAGGTGAGGG	AC(12)	12	1	AC		6	6	6	1
M01138:7:000000000-A985N:1:1110:6334:5470	AC(12) AC(14)	26	AC		1	2BLVU_39892	AGTGTGTGTGTGTCCCGGC	2BLVU_05336	CTGATGCTGATGCCACCG	AC(12) AC(14)	26	1	AC		1	1	1	1
M01138:7:000000000-A985N:1:2105:28936:15525	TCC(27)	27			1	2BLVU_34380	AGGGAAGCTGCTGCTAGAGG	2BLVU_14282	ACCAGAGAACCTGAAACGCC	TCC(27)	27	1			2	1	1	1
M01138:7:000000000-A985N:1:2104:7271:12405	ATGG(24)	24			1	2BLVU_32714	GAAAGAGGGAATGCTGTGCC	2BLVU_51582	GCGTAAGAACAACACTTCATCTGG	ATGG(24)	24	1			2	5	2	1
M01138:7:000000000-A985N:1:2101:21673:8896	AC(16) AC(16)	32			1	2BLVU_06470	GACAGACGGAGGGAAGTTGC	2BLVU_22285	AAATGCGTCTGAAGGTGTCG	AC(16)	16	1			2	2	2	1
M01138:7:000000000-A985N:1:2103:23111:20776	AC(14)	14			1	2BLVU_50005	CTAATGTGGTGTTGCTGCCC	2BLVU_02747	GCATTTGGTCCAGTTCCTCC	AC(14)	14	1			3	6	0	1
M01138:7:000000000-A985N:1:1109:12112:8715	TCC(27) TCC(27)	54			1	2BLVU_26330	TCTTTCTTCGGAGGAGCAGC	2BLVU_25744	CCTCGACCTCCAGTAAACCG	TCC(27)	27	1			64	1	0	1
M01138:7:000000000-A985N:1:2104:26087:10893	TC(12)	12			1	2BLVU_35676	AGCCTGAATCCCATCTGTCC	2BLVU_33484	ACTTTCTGGAAATCGGGAGC	TC(12)	12	1			13	11	1	1
M01138:7:000000000-A985N:1:2109:19315:6632	AAAG(68) TC(20) AAAG(68) TTCC(24) TC(20)	200			0
M01138:7:000000000-A985N:1:2102:11793:13144	AC(18) AC(18)	36			1	2BLVU_18658	TAAGGAAGAGAACAGCCGGG	2BLVU_08869	TAACTGCTTGCAAATTGCCC	AC(18)	18	1			6	6	6	1
M01138:7:000000000-A985N:1:1107:13618:21199	CGG(24) CGG(33) CGG(60)	117			1	2BLVU_42706	AATACAGCCGCCAACAACG	2BLVU_42518	AGCGTCGGCAGTAAATCAGG	CGG(60)	60	1			2	1	2	1
M01138:7:000000000-A985N:1:1110:13125:7947	AT(12)	12			0
M01138:7:000000000-A985N:1:1116:11266:19487	ATCT(24)	24			1	2BLVU_36331	GAAGCTGCAGGTTAATGAAGACC	2BLVU_05372	GCTTGGTCCCTTTCTTTGTCC	ATCT(24)	24	1			1	5	1	1
M01138:7:000000000-A985N:1:1112:18583:13651	TCC(21) TCC(21)	42			1	2BLVU_19905	CAGCAGGCAAGAACAACTGC	2BLVU_46753	TCCCTCTTTACCGGAGAGGC	TCC(21) TCC(21)	42	1			647	420	92	23
M01138:7:000000000-A985N:1:2107:2798:9176	TCC(21)	21			1	2BLVU_02278	TCTTTTCCTCGTCGTCATGC	2BLVU_14362	GGAGCCAACAGTATGCAGAGG	TCC(21)	21	1			5	1	1	1
M01138:7:000000000-A985N:1:2108:29675:13814	TC(12)	12			0
M01138:7:000000000-A985N:1:2103:7811:10536	AC(12) AC(12)	24			1	2BLVU_06279	TTGAACTCCAAATCTTCTCGTCC	2BLVU_31763	AATCACCTCCGTTGACCTGC	AC(12) AC(12)	24	1			8	11	1	2
M01138:7:000000000-A985N:1:2113:10119:4955	AAC(24)	24			1	2BLVU_36353	TGCCAAATCCACCACTAAACC	2BLVU_39141	GCTACTGTGTTTCCCACCACG	AAC(24)	24	1			32	1	1	1
M01138:7:000000000-A985N:1:2112:21308:23574	AC(12)	12			1	2BLVU_46131	TTCAGGGCTGTCTGTGTTGC	2BLVU_21510	TGGTTCACTGACTTGCCTGG	AC(12)	12	1			1	1	1	1
M01138:7:000000000-A985N:1:1105:14599:23008	AC(12)	12			1	2BLVU_46980	CATTTTGGGGATGCTAACGG	2BLVU_22434	GGGGCATGGAGTACTTGGC	AC(12)	12	1			3	1	1	1
M01138:7:000000000-A985N:1:2112:24375:18347	AC(12)	12			1	2BLVU_27893	GCTCGGACAGCAGTTCTGG	2BLVU_12362	TCAACAAGATCGATGCAGGG	AC(12)	12	1			1	2	1	1
M01138:7:000000000-A985N:1:1118:11458:24648	TGC(24) TGC(27)	51			1	2BLVU_43588	AAAACCAAACTCCTGGGTGG	2BLVU_13721	CTGCTCCACCGTTAACCTCC	TGC(24) TGC(27)	51	1			496	1400	5	59
M01138:7:000000000-A985N:1:1103:11424:15277	AT(22) AT(22)	44			1	2BLVU_24334	ACTAGCCAGTGACAATGCCC	2BLVU_26409	TTTAGATTGGTTGCTAGGACGG	AT(22) AT(22)	44	1			2	2	2	1
M01138:7:000000000-A985N:1:2114:12713:4462	TCC(33)	33			1	2BLVU_17258	ACAGAGGCGAGAGGTTTCCC	2BLVU_37777	GGAAGAGGAGGCCTAAGGAGG	TCC(33)	33	1			1377	929	7	1
M01138:7:000000000-A985N:1:1102:21888:11527	AC(14)	14			1	2BLVU_46658	AGGTCTGGGAGTTGATTGGG	2BLVU_20233	AAAAGCGTCATCCTGTTCCC	AC(14)	14	1			5	5	1	1
M01138:7:000000000-A985N:1:2101:24870:15501	AT(18)	18			0
M01138:7:000000000-A985N:1:2116:23652:19137	TC(16) TC(16)	32			1	2BLVU_48597	ACAAACCCACACCAAAACCC	2BLVU_39656	ACCCACTTTTGTGGTCTGCC	TC(16) TC(16)	32	1			140	14	0	2
M01138:7:000000000-A985N:1:2102:4321:7301	AT(12)	12			1	2BLVU_23770	CTGGAAAATGGAGGATAATCACG	2BLVU_37615	CCCTGTGCAATCACAAATCG	AT(12)	12	1			2	2	1	1
M01138:7:000000000-A985N:1:1111:7903:22013	AAC(18) AAC(18)	36			1	2BLVU_25306	GCAAACACTTCTATCCACAGTGC	2BLVU_02443	TTGTTAACATTCTTCATCCTGTAATGG	AAC(18)	18	1			4	2	2	1
M01138:7:000000000-A985N:1:1109:20328:21419	TCTG(40) TCTG(32)	72			1	2BLVU_36620	AAACTCTTGCATGAGACAGTACG	2BLVU_15867	GGTTCGGAGATTTGAGTGC	TCTG(32)	32	1			99	75	62	11
M01138:7:000000000-A985N:1:2117:23132:13992	AC(32)	32			0
M01138:7:000000000-A985N:1:2109:17649:19104	AC(12)	12			1	2BLVU_45981	CACCAAGATTCCTATAACTGAAGC	2BLVU_05794	GCTGGAGGTAGACTTTTGTGC	AC(12)	12	1			3	1	1	1
M01138:7:000000000-A985N:1:2104:27815:7037	AC(12) AC(12)	24			1	2BLVU_38159	CTCTTGGGGAGATCCCAGC	2BLVU_27965	CAGAGCTTTGATATGTGGGGC	AC(12)	12	1			6	2	2	1
M01138:7:000000000-A985N:1:1111:28734:12749	AC(12) AC(12)	24			1	2BLVU_49081	GTGTGCGTGAGCGTGTCC	2BLVU_46008	CCGTGATCCATCTTTCCCC	AC(12)	12	1			2	2	2	1
M01138:7:000000000-A985N:1:2108:4218:19600	ATC(21) ATC(21)	42			1	2BLVU_33170	CCTCTGCTTCCAGACAAGGC	2BLVU_13158	TCACCAACTTCAGGTTTTCAGG	ATC(21)	21	1			4	3	4	1
M01138:7:000000000-A985N:1:2109:6776:16867	TGCC(28) TGCC(28)	56			1	2BLVU_13886	GAGGGGACGAAGGAAGCC	2BLVU_26746	CTTTCTGCCCAGGCAAGG	TGCC(28)	28	1			380	233	204	2
M01138:7:000000000-A985N:1:1103:25409:4715	AT(18)	18			1	2BLVU_05085	CCTGCAGACCTTAGGCCC	2BLVU_13295	CCAGTTTTCAGCTTCTGAGGG	AT(18)	18	1			1	4	1	1
M01138:7:000000000-A985N:1:1103:12833:3741	AC(14) AC(14)	28			1	2BLVU_42457	ATTTGCCCACAGGACAAAGC	2BLVU_06621	AGGGAACAACCATGTCTGCC	AC(14)	14	1			3	3	3	1
M01138:7:000000000-A985N:1:2113:11509:23390	AC(16) AC(24) AC(12)	52			1	2BLVU_10466	GCTTCCGTCAGTCTTCATGG	2BLVU_09000	AAGGCTTAAGTTTTGGCCCC	AC(16) AC(24) AC(12)	52	1			4	1	1	1
M01138:7:000000000-A985N:1:2112:12305:23749	AC(12)	12			1	2BLVU_07278	TTCACAATGCATCACTTCTGTACC	2BLVU_13828	AGTGCAAGCACCTGTTTATGC	AC(12)	12	1			1	2	1	1
M01138:7:000000000-A985N:1:1119:8667:17358	TC(12) TC(12)	24			1	2BLVU_13812	AAAAGTTGCCAGTAAAATGTTGG	2BLVU_16721	CTCTCTGTATTCCTTTACTTGTTTGG	TC(12)	12	1			5	5	5	1
M01138:7:000000000-A985N:1:1115:26507:13441	TC(12) TC(12)	24			1	2BLVU_07607	ACAGAGCACGAGGAGTGTGC	2BLVU_09684	GCATAGGCTGATGGTTAGAGGG	TC(12)	12	1			4	2	2	1
M01138:7:000000000-A985N:1:1104:28604:18354	AC(12)	12			1	2BLVU_19134	TAAGGGGAGCGGGTTACTCC	2BLVU_21957	CACCTGACTTCACACCCTGG	AC(12)	12	1			389	1	1	1
M01138:7:000000000-A985N:1:1111:21051:7814	AAC(18) AAC(18)	36			1	2BLVU_43386	GGTCTGGAGCTGCAAACTGC	2BLVU_28997	GTTTGATTATGCTAAATTCCTTACTGGC	AAC(18) AAC(18)	36	1			6	4	4	1
M01138:7:000000000-A985N:1:1103:23815:8630	AC(14) AC(14)	28			1	2BLVU_05120	CAAGTGCATGGTTCTCTGCC	2BLVU_04038	AACTACAGGAACCGGAAAGGC	AC(14)	14	1			2	1	2	1
M01138:7:000000000-A985N:1:2119:21013:16732	TCC(33)	33			0
M01138:7:000000000-A985N:1:2111:7759:19406	TCC(21)	21			0
M01138:7:000000000-A985N:1:2104:26230:8023	TCC(21)	21			1	2BLVU_22443	AGGAAAGTGCAGATTAGGAGAAGG	2BLVU_36481	ACCTGCCTCCTCTGCTTCC	TCC(21)	21	1			1	2	1	1
M01138:7:000000000-A985N:1:2113:21862:3976	TCC(21) TCC(21)	42			1	2BLVU_19905	CAGCAGGCAAGAACAACTGC	2BLVU_12493	CAGGGAAGCTGATGCTAGAGG	TCC(21) TCC(21)	42	1			647	296	5	3
M01138:7:000000000-A985N:1:1117:14404:6199	TC(12)	12			0
M01138:7:000000000-A985N:1:1115:24312:22765	TCC(24)	24	TCC		1	2BLVU_46836	GAGGCCTAAGGAGGAGGAGC	2BLVU_48642	CTTGCCGCATCTTCTCTGC	TCC(24)	24	1	TCC		11	1	2	1
M01138:7:000000000-A985N:1:1113:16377:14473	AC(22) AC(14)	36			1	2BLVU_44424	GTGTGTGTGTGTGTCCCACG	2BLVU_25614	CCCTTTTCCCTCTATGTCCCC	AC(14)	14	1			3	2	1	1
M01138:7:000000000-A985N:1:2110:8037:5906	AC(12) AC(12)	24			1	2BLVU_41160	AAGCGATGCTTTGATAGGGC	2BLVU_47042	GCTGAACAAGTTCGGGTAACG	AC(12)	12	1			168	75	23	1
M01138:7:000000000-A985N:1:2101:21879:16323	AC(12) AC(12)	24			1	2BLVU_28020	TGCTGGTTACCAACCTTTAGTTCC	2BLVU_47989	GCAGAAAAGCTGTTGTCATTGG	AC(12)	12	1			2	2	2	1
M01138:7:000000000-A985N:1:2113:9957:19125	CGG(18) CGG(18)	36			1	2BLVU_10780	GGAGCGGGAGAATAAAACAGC	2BLVU_31391	GAAAACCAGTGAGTTCGCCG	CGG(18)	18	1			3	4	3	1
M01138:7:000000000-A985N:1:2105:8574:8105	ATT(18) ATT(18)	36			0
M01138:7:000000000-A985N:1:1118:20531:17456	AC(14) AC(14)	28	AC		1	2BLVU_02761	GTAAGAACCACGGGAGCAGC	2BLVU_08392	GTTCTTACGTGGCCTGTGGG	AC(14)	14	1	AC		6	5	3	1
M01138:7:000000000-A985N:1:2119:4895:14916	TCC(39) TCC(18) TCC(24)	81			1	2BLVU_28435	AGGCAAGAAGAGGGAGGAGG	2BLVU_27419	GCCAACTGGTGTAGCCTTCC	TCC(39) TCC(18)	57	1			90	1	1	1
M01138:7:000000000-A985N:1:1105:21912:16703	TC(12)	12			1	2BLVU_04224	AAGCGTGAGAGGTCAGTGTAGG	2BLVU_21933	CTGTGGCTGTTTGCTATGCC	TC(12)	12	1			1	1	1	1
M01138:7:000000000-A985N:1:2110:5366:12797	AC(12) AC(12)	24			1	2BLVU_04104	TGCTTCATTCAGGAGGTTGC	2BLVU_25249	CTTTGCATTCAAAACAGAACTGC	AC(12)	12	1			2	2	2	1
M01138:7:000000000-A985N:1:2116:15908:12088	TCC(36) TCC(30)	66			0
M01138:7:000000000-A985N:1:2102:6267:16673	AC(12) AC(12)	24			1	2BLVU_02454	TGATCACTTCTGCACCACCC	2BLVU_48128	CACAACAGCCCACACTAGCC	AC(12)	12	1			5	5	0	1
M01138:7:000000000-A985N:1:2116:15740:17544	TGC(48) TTC(30) TTC(30)	108			1	2BLVU_32967	ATACGCTACCCCAGAGGCG	2BLVU_08975	AGTGAGGGAGGGGCTACAGG	TTC(30)	30	1			518	612	91	11
M01138:7:000000000-A985N:1:1113:13364:10594	TTCC(24) TTCC(24)	48			1	2BLVU_12063	GATAGGAAGGCAGGGACACG	2BLVU_34764	TTCCCCGTAATTTCTCTGGC	TTCC(24)	24	1			3	3	3	1
M01138:7:000000000-A985N:1:1111:10773:17982	AC(12) AC(12)	24			1	2BLVU_10035	AACATTGCAGCAACAGAGAAGG	2BLVU_38496	AAAGCGGAGAAATTCCATGC	AC(12) AC(12)	24	1			1	2	1	1
M01138:7:000000000-A985N:1:2118:4298:6472	TC(12) TC(12)	24			1	2BLVU_25107	TTTCTAACTGTGCATCAGCAGC	2BLVU_40971	CAGTCATTCAGTGGCACAGC	TC(12)	12	1			1	5	1	1
M01138:7:000000000-A985N:1:2107:25762:7069	AC(12) AC(12)	24			1	2BLVU_30450	GCACCGCTGATAACAAGCC	2BLVU_28216	TGTGTGTGTGGAAACAAAGTCC	AC(12)	12	1			3	4	2	1
M01138:7:000000000-A985N:1:2113:16383:19010	TCC(18)	18			0
M01138:7:000000000-A985N:1:1111:8433:18890	AGCC(24)	24			0
M01138:7:000000000-A985N:1:1114:14223:12568	TC(12) TC(12)	24			0
M01138:7:000000000-A985N:1:2114:23086:20940	AC(14)	14			1	2BLVU_25788	CCAGCACTGAAAGCTGTTGC	2BLVU_08786	TTCATGTCGGAGAAATTGCG	AC(14)	14	1			366400	1333	475	1
M01138:7:000000000-A985N:1:1114:16626:19808	TC(14) TC(14)	28			1	2BLVU_24180	AAATGAAATTACCTTGAATGCTTGG	2BLVU_33269	ACGGTCCTGGAATTATTGGG	TC(14) TC(14)	28	1			4	4	2	1
M01138:7:000000000-A985N:1:2117:6225:17935	AAC(18) AAC(18)	36			1	2BLVU_33272	TTTGAGGTATAACCAAAATCACAGG	2BLVU_27004	ATGTGAAAATTGGTGTGCCC	AAC(18) AAC(18)	36	1			79	202	16	9
M01138:7:000000000-A985N:1:2112:28958:15495	TC(12)	12			1	2BLVU_13075	GGGAAGAATTCCCTTGAAACC	2BLVU_20808	CCATGACATCTGCCTAAGGG	TC(12)	12	1			7	1	1	1
M01138:7:000000000-A985N:1:2104:24435:11318	TC(18)	18			1	2BLVU_05173	AAGCTGTTGTGCAGGTGAGC	2BLVU_33646	CAAATTTCCCTGCTTTCTCTCC	TC(18)	18	1			3	3	0	1
M01138:7:000000000-A985N:1:2103:14821:24561	TGC(24)	24			1	2BLVU_14444	AGCCCTCCACAAAGATGGC	2BLVU_12006	CACCCGAATCCAGTCTTTCC	TGC(24)	24	1			1	1	1	1
M01138:7:000000000-A985N:1:2118:13968:4643	TC(12) TC(12)	24			1	2BLVU_23207	TCCGAAAGTGAGAAAATAAAGATGG	2BLVU_47767	CATGATTTATGCAGGTGCAGG	TC(12) TC(12)	24	1			2	1	2	1
M01138:7:000000000-A985N:1:1107:22840:11466	TCC(21) TCC(21) TCC(18) TCC(18) TCC(18)	96			1	2BLVU_09224	AGGCCAAAGGAAGAAGAGGC	2BLVU_08139	ATACCAGCTCCTCGTCCAGC	TCC(21) TCC(21) TCC(18) TCC(18)	78	1			1358	1	1	1
M01138:7:000000000-A985N:1:1118:22961:23493	TC(12) TC(12)	24			1	2BLVU_10792	AAGATGATGGGGAGAGGTGG	2BLVU_11556	ACCTACCGCATTATTGTTACGC	TC(12) TC(12)	24	1			1	1	1	1
M01138:7:000000000-A985N:1:2117:15157:19388	TCC(18)	18			0
M01138:7:000000000-A985N:1:1109:20191:25144	TC(12) TC(12)	24			1	2BLVU_04053	GATTTCTGCAGGTGCAACCC	2BLVU_45021	GGCTATATGGGCCAGTCTAGAGG	TC(12) TC(12)	24	1			3	2	2	1
M01138:7:000000000-A985N:1:1105:6328:21174	AC(12) AC(12)	24			1	2BLVU_24060	TTCTCCCCACAGACACATCC	2BLVU_10169	GGAGTCAGTCAGCAAGTGGG	AC(12)	12	1			2	2	2	1
M01138:7:000000000-A985N:1:2109:18572:19074	TC(12)	12			1	2BLVU_23744	TTCATCTGCTCTGACGTGGG	2BLVU_17990	ACCTAGGAGACCGGTGATGC	TC(12)	12	1			1	1	1	1
M01138:7:000000000-A985N:1:1119:12580:22536	TC(52) TC(52)	104			1	2BLVU_46504	ATGCAGAAAGGCAACAGGC	2BLVU_12349	AAAATGCAGAGGGAGTGGTAGC	TC(52) TC(52)	104	1			505	103	15	1
M01138:7:000000000-A985N:1:1119:18423:6122	AC(14) AC(14)	28			1	2BLVU_11651	CAGATGTCTTGCATACCTGTTCC	2BLVU_45147	GGGAGCTGCAGTAATCCCC	AC(14) AC(14)	28	1			3	5	3	1
M01138:7:000000000-A985N:1:1114:16649:12045	TCC(33) TCC(33)	66	TCC		1	2BLVU_36406	AGGCCAAAGGCAGAAGAGG	2BLVU_04974	TCTACACCTCTGACGCTGCC	TCC(33)	33	1	TCC		157	418	1	1
M01138:7:000000000-A985N:1:2118:23737:4196	AC(12) AC(12)	24			1	2BLVU_38077	TGAAATTCAGATTAAACCACAGGC	2BLVU_17218	TGCTGTTACTTGTGTCATTTGCC	AC(12)	12	1			2	2	2	1
M01138:7:000000000-A985N:1:1102:4470:17116	TC(24) TC(26)	50			1	2BLVU_31651	CAGATAAATGAGCTCGGGCG	2BLVU_48471	AGGGCTCAAAGGATGGAAGC	TC(24)	24	1			2	2	2	1
M01138:7:000000000-A985N:1:1102:28512:14253	AC(12)	12			0
M01138:7:000000000-A985N:1:2113:15152:2655	TCC(24) TCC(24)	48			1	2BLVU_06178	CTGGGAAGAAAGGAATTGCG	2BLVU_16046	GTTGTTCTTGCCTGCTGTGG	TCC(24)	24	1			257	609	53	1
M01138:7:000000000-A985N:1:1110:11609:2617	AC(12) AC(12)	24			1	2BLVU_08741	CGTCTCTGCTGTCAACTGGG	2BLVU_32561	AGCAGCCTTGGAAATGAAGC	AC(12)	12	1			2	1	2	1
M01138:7:000000000-A985N:1:1106:24411:9131	AC(14)	14			0
M01138:7:000000000-A985N:1:2115:9354:9115	TC(12)	12			1	2BLVU_45574	AACTCTGCTCTTGGCCTTGC	2BLVU_06852	GACCATGGAGACAAGACTTTGC	TC(12)	12	1			4	1	2	1
M01138:7:000000000-A985N:1:2114:23546:1690	AC(12)	12			1	2BLVU_19772	TTCACCAGAGCACAAATGCC	2BLVU_25111	GTACAGACACGCAACCAGGG	AC(12)	12	1			1	3	1	1
M01138:7:000000000-A985N:1:2102:19821:20512	TGC(30)	30			0
M01138:7:000000000-A985N:1:2102:8797:14242	AC(12) AC(12)	24			1	2BLVU_13354	TGCTGGAATAATCCCAAAACC	2BLVU_49022	CTCATTGTTCTGGGCAAAGC	AC(12) AC(12)	24	1			5	4	2	1
M01138:7:000000000-A985N:1:1105:19507:19894	AC(16)	16			1	2BLVU_29063	CATTGCCATGGTGACAGAGC	2BLVU_15086	GGCAGGTCCTCCTTTCTTGC	AC(16)	16	1			3	2	1	1
M01138:7:000000000-A985N:1:1119:16947:1477	AC(12)	12			0
M01138:7:000000000-A985N:1:2115:27340:13497	AC(20) AC(20)	40			1	2BLVU_01939	AGGCATTGATGAAGACTGCG	2BLVU_15807	AGAATTCAAACCACTGTGGGG	AC(20)	20	1			4	3	4	1
M01138:7:000000000-A985N:1:2103:16811:12805	TCC(24) TCC(24)	48			1	2BLVU_05005	CTCGACCAGAGAAGCGAGG	2BLVU_12237	AGGAGGAGGAAGCACAGGC	TCC(24) TCC(24)	48	1			158	189	6	18
M01138:7:000000000-A985N:1:1101:3561:10475	TCC(24) TCC(27)	51			1	2BLVU_50003	TGTAGCATTGAGCACAGCCC	2BLVU_25981	GAGGGCAGCAGGAATACAGG	TCC(24) TCC(27)	51	1			1441	143	0	11
M01138:7:000000000-A985N:1:2113:16051:10758	TGC(24) TGC(24)	48			1	2BLVU_43808	ATCTGGACGGTTTGTCCTGG	2BLVU_31285	CCTCTGACTGTGGCATTCCC	TGC(24)	24	1			27	9	4	1
M01138:7:000000000-A985N:1:2119:27597:11684	AC(12)	12			1	2BLVU_44773	TTGTGCAAAGAACTTGCTTATGG	2BLVU_28136	ACATGGGGATTCTCAGAGGC	AC(12)	12	1			1	1	1	1
M01138:7:000000000-A985N:1:2108:14669:2947	AC(16)	16			0
M01138:7:000000000-A985N:1:1102:14710:11215	TC(12) TC(12)	24			1	2BLVU_42263	TTTCTGTCCAGTTTGCACCC	2BLVU_01128	GACAGAATCATGCAGCTGGG	TC(12)	12	1			4	4	4	1
M01138:7:000000000-A985N:1:1111:27754:11295	TC(12)	12			1	2BLVU_23983	ATTCATGGCATTGTTCACGC	2BLVU_33474	CACCTCTAGCCAGACCCAGC	TC(12)	12	1			3	1	1	1
M01138:7:000000000-A985N:1:1106:5380:17743	AC(14)	14			0
M01138:7:000000000-A985N:1:2105:6181:11690	AC(12) AC(12)	24			0
M01138:7:000000000-A985N:1:1102:6956:6200	TC(12) TC(12)	24			1	2BLVU_34493	ACTTTAGCACCCTGATCCCC	2BLVU_23653	GTAAAACAACTTGAGCCATCCC	TC(12) TC(12)	24	1			4	4	4	1
M01138:7:000000000-A985N:1:2108:14013:19511	AC(12) AC(12)	24			1	2BLVU_51821	GGAAGGAAAATATGAGTTAGATCTCC	2BLVU_11208	GAAAGATATCCTGCATTTTCTTAGC	AC(12)	12	1			2	2	2	1
M01138:7:000000000-A985N:1:2104:14812:3545	TGCC(24)	24			1	2BLVU_40890	CCTGTCCTCCATCCTTCCC	2BLVU_15847	TGACAGTCCTTGTCCTGTGTCC	TGCC(24)	24	1			1	4	1	1
M01138:7:000000000-A985N:1:1103:15455:21127	AC(12)	12			0
M01138:7:000000000-A985N:1:2118:18801:23117	AC(12)	12			1	2BLVU_10668	TCATATGCTTTTCCATGGGG	2BLVU_51955	AAAGTGCCTGTGGTAATGCC	AC(12)	12	1			6	2	1	1
M01138:7:000000000-A985N:1:1112:15274:22979	TC(16) TC(16)	32			1	2BLVU_43101	AGAGAGAGAGAACGAACATTTCAGG	2BLVU_04837	GGAGCTGTTCACCGTCTTACG	TC(16)	16	1			4	3	4	1
M01138:7:000000000-A985N:1:2112:9849:22785	TC(12)	12			1	2BLVU_01397	CACTGTGCACTTAACAAGCGG	2BLVU_37401	AGGCCCAGACAAACAACTGG	TC(12)	12	1			291	231	1	1
M01138:7:000000000-A985N:1:2115:10134:3816	CGG(27) CGG(27) CGG(18)	72			1	2BLVU_27749	CAGCATATGGCTGGCACC	2BLVU_26681	CTATCAGCCTGCACCACCC	CGG(27) CGG(27) CGG(18)	72	1			3	2	1	1
M01138:7:000000000-A985N:1:2117:18625:23759	AC(26) TC(14)	40			1	2BLVU_03843	CTTTTCCTTCACAGCCAGGG	2BLVU_36894	AATCAACACAAGGCGGAAGG	AC(26) TC(14)	40	1			2	5	1	1
M01138:7:000000000-A985N:1:1109:4800:18216	AC(12)	12			1	2BLVU_31168	ATCTCCGAGCACACGAGACC	2BLVU_50773	ATGGGACCAGCAATGTCAGG	AC(12)	12	1			1043	4	1	1
M01138:7:000000000-A985N:1:2103:11885:8216	AC(20) AC(20)	40			1	2BLVU_51241	AGACTCCCCAAAGCATCACC	2BLVU_27483	AGCTGAACACTCCCTGACCC	AC(20)	20	1			2	2	2	1
M01138:7:000000000-A985N:1:1113:24655:14551	AC(12)	12			1	2BLVU_42793	ACAGCTGCTCAGCAAAACCC	2BLVU_09918	GCAGGTGTGCATGACAGAGG	AC(12)	12	1			5	1	1	1
M01138:7:000000000-A985N:1:2102:11940:2012	AC(12)	12			1	2BLVU_23462	AAGAAAGACTGATTTTGAGGTGGG	2BLVU_28978	TCCAGTGCTGAAATACATGCC	AC(12)	12	1			1	4	1	1
M01138:7:000000000-A985N:1:2115:19415:13393	AAAC(32) AAAC(32)	64			1	2BLVU_22627	AAACCAACCAAAAGGGGAGG	2BLVU_02160	GAGTTGACAGTTCATATTTTCAATTTGG	AAAC(32)	32	1			2	1	2	1
M01138:7:000000000-A985N:1:1110:15792:10802	TC(12)	12			1	2BLVU_04574	TACATCCACAGTGCACCAGG	2BLVU_29101	ACTGCAATATGACCAGATGCC	TC(12)	12	1			1	3	1	1
M01138:7:000000000-A985N:1:1103:18727:8921	TGC(18)	18			1	2BLVU_03132	CACAGCAGTCATCTCCGTGC	2BLVU_03353	GAAGGAAGAACTGGGGAGGG	TGC(18)	18	1			3	3	1	1
M01138:7:000000000-A985N:1:1112:4619:16943	AC(12) AC(18) AC(12)	42			1	2BLVU_50470	GAACCCCTTCCTACCCGC	2BLVU_08784	TGCTGCTAAGAGCAAATGCC	AC(12) AC(18) AC(12)	42	1			3	2	1	1
M01138:7:000000000-A985N:1:1110:9126:14231	AC(12) AC(12)	24			1	2BLVU_24138	CTCCCCTGCAGCTTTACTGG	2BLVU_40644	GTAAAGACCAGCGGTTCCCC	AC(12)	12	1			4	4	4	1
M01138:7:000000000-A985N:1:1107:13294:12793	AT(14) AT(14)	28			1	2BLVU_45105	CCTCACCCACCTCGTAATGG	2BLVU_12582	CCTCAGCCCTCACTGATTCC	AT(14) AT(14)	28	1			5	2	1	1
M01138:7:000000000-A985N:1:1115:23095:5320	TC(12)	12			0
M01138:7:000000000-A985N:1:1108:16627:20809	TC(12) TC(12)	24	TC		1	2BLVU_03255	CATGGGGTAAAAGGAAGCCC	2BLVU_09474	TGCTGACATAATGCCTTGGG	TC(12)	12	1	TC		6	6	0	1
M01138:7:000000000-A985N:1:2111:12568:23516	AC(24) AC(24)	48			1	2BLVU_28815	TGCTGGAGAGAGCCATTTGC	2BLVU_24929	CATCCCCACAGTTCGTCCC	AC(24) AC(24)	48	1			25	9	5	1
M01138:7:000000000-A985N:1:2103:22430:18382	CGG(21) CGG(21)	42			1	2BLVU_41859	GACCCCTCACCTGCTCCG	2BLVU_15317	GTCTGTCTGTGCTCCGGTCC	CGG(21)	21	1			2	4	2	1
M01138:7:000000000-A985N:1:1118:25032:18785	AC(12) AC(12)	24			1	2BLVU_05850	CCCTCCAACCTTTGATGTGC	2BLVU_11333	CTCCACCCTTCTCTCCTCCC	AC(12)	12	1			2	1	2	1
M01138:7:000000000-A985N:1:1107:5990:14472	AC(14) AT(14) AC(14) AT(14)	56	AC		0
M01138:7:000000000-A985N:1:2114:22877:5694	AC(14) AC(14)	28			0
M01138:7:000000000-A985N:1:2104:6915:6173	TC(12) TC(12)	24			1	2BLVU_09617	TGGAGCTCTCTTCACTGTGC	2BLVU_17635	TATGCTTGTTTTCAATCCGC	TC(12)	12	1			283	311	223	3
M01138:7:000000000-A985N:1:1110:14650:15895	AC(24)	24			0
M01138:7:000000000-A985N:1:1111:2358:14226	TC(16) TC(16)	32			1	2BLVU_46295	TGAAAATATCCTTATTGGCGGC	2BLVU_43762	TGCAGTACAATCTCTGAAGCAGC	TC(16)	16	1			3	4	3	1
M01138:7:000000000-A985N:1:1110:13242:25052	AC(12)	12			1	2BLVU_29909	AGGGAGAGGAGATATGGGGC	2BLVU_37856	GTTTTGCTGGGGTTTCTTCC	AC(12)	12	1			1	1	1	1
M01138:7:000000000-A985N:1:1117:20548:19030	TC(14) TC(14)	28			1	2BLVU_28709	CAGAGCTACCATGTCGGTGG	2BLVU_43403	GCCAAGACTGATGCTGTTGC	TC(14)	14	1			44	50	31	4
M01138:7:000000000-A985N:1:1107:19017:2312	AC(14) AC(14)	28			1	2BLVU_04473	TGCCAATTTAACTTCTCTCAAGGG	2BLVU_13431	TGTGCAATGTTCATTGACTTGG	AC(14)	14	1			1	35	1	1
M01138:7:000000000-A985N:1:2105:27959:13281	ATT(21) ATT(21)	42			1	2BLVU_25904	GGCATCGGTCAGTGAGTGG	2BLVU_01578	CCAGCTGGCAACTAAGCACC	ATT(21) ATT(21)	42	1			56	1492	4	1
M01138:7:000000000-A985N:1:1119:13178:11086	AGGG(24)	24			0
M01138:7:000000000-A985N:1:2106:8294:13912	AC(12) AC(12)	24			1	2BLVU_12100	CAGTAGGAATCCACGGCTCC	2BLVU_14247	GCCTTTAGTTAGCAAAGTGCCG	AC(12) AC(12)	24	1			2	2	2	1
M01138:7:000000000-A985N:1:1119:20970:13423	AC(14)	14			0
M01138:7:000000000-A985N:1:2110:24727:18735	AC(12)	12			0
M01138:7:000000000-A985N:1:1116:9989:15699	TC(14) TC(14)	28			1	2BLVU_48097	CAGAGAGGGCTGGGCAGG	2BLVU_42962	AGATCCAGAGGGGAAGGCG	TC(14)	14	1			9	5	4	1
M01138:7:000000000-A985N:1:2110:7825:11214	AC(16) AC(12)	28			1	2BLVU_46365	ATCTGAGCGTGTCCGTGC	2BLVU_22822	AAGGATACACGGAGGGAGAGG	AC(16)	16	1			1	1	1	1
M01138:7:000000000-A985N:1:1111:15457:10343	AC(14) AC(14)	28			1	2BLVU_38717	ACCATGTTCTGCCATTTCCC	2BLVU_41160	AAGCGATGCTTTGATAGGGC	AC(14) AC(14)	28	1			197	168	0	2
M01138:7:000000000-A985N:1:2111:29268:14942	TCC(21)	21			1	2BLVU_12473	TGGTAGGAGAGTCCCTCCGC	2BLVU_33403	GATGAAGGCAGGGAGCAGG	TCC(21)	21	1			2	1	1	1
M01138:7:000000000-A985N:1:2111:18867:4279	AAC(51) AAC(51)	102			1	2BLVU_29473	ACGTCTCCGTCTGAAGCCC	2BLVU_23082	CTCCCGGACACTAGCTACGC	AAC(51) AAC(51)	102	1			4	4	3	2
M01138:7:000000000-A985N:1:2107:23618:11639	CGG(18) CGG(18)	36			0
M01138:7:000000000-A985N:1:1101:24558:6911	TGC(54) TTC(24) TGC(54) TTC(24)	156			1	2BLVU_31468	TCCCGCTCTCTTTACTTTAGCG	2BLVU_43588	AAAACCAAACTCCTGGGTGG	TGC(54) TTC(24) TGC(54) TTC(24)	156	1			756	496	287	13
M01138:7:000000000-A985N:1:1115:26958:10492	AC(12)	12			0
M01138:7:000000000-A985N:1:1113:26969:14467	ATC(39) ATC(39)	78	ATC		1	2BLVU_11084	GATGGAGTTGCCCAGGTAGC	2BLVU_00031	CCTCATCTTCATGCTGGTGC	ATC(39)	39	1	ATC		2	2	2	1
M01138:7:000000000-A985N:1:1119:18987:6018	AAAC(24)	24			1	2BLVU_45283	TCCCAAGTCTACTAGCACAAGGC	2BLVU_19258	CAAACAAACATGAAAATCACTGGG	AAAC(24)	24	1			1	1	1	1
M01138:7:000000000-A985N:1:1108:4203:6315	AT(12)	12			0
M01138:7:000000000-A985N:1:1104:17851:10556	TC(26) TC(26)	52			1	2BLVU_21534	CTGATCGTCCCTTTTGTGGC	2BLVU_12442	GGGTGTGTTGATGTATGGCG	TC(26)	26	1			463	1	0	1
M01138:7:000000000-A985N:1:2110:18494:11086	TC(18)	18			1	2BLVU_00840	GCCATTGCATTCAGAGCCC	2BLVU_46609	GCTGTTTGGCTGAGACTGGG	TC(18)	18	1			4	3	1	1
M01138:7:000000000-A985N:1:1115:20062:22545	AC(12) AC(12)	24			1	2BLVU_27995	TGTGTGTGACTGCATCCTGG	2BLVU_09655	GAACACAGTGCTGTTTCAGAAGG	AC(12)	12	1			9	7	7	2
M01138:7:000000000-A985N:1:1113:15064:6892	TC(14) TC(14)	28			1	2BLVU_05625	CAAACCAGCACTTTACCCTGC	2BLVU_02822	TCTGATTTGACGAGGGCTCC	TC(14) TC(14)	28	1			5	6	0	2
M01138:7:000000000-A985N:1:2109:17660:17088	AC(18) AC(18)	36			1	2BLVU_31394	GTGTGTGTGCGTGCCTGC	2BLVU_24129	ACGAAACCCAACGAGTCGC	AC(18)	18	1			17	3	3	1
M01138:7:000000000-A985N:1:1119:15414:17932	TCC(18) TCC(18)	36			1	2BLVU_38528	TCCTCCTCCTCAGACGATCC	2BLVU_19905	CAGCAGGCAAGAACAACTGC	TCC(18)	18	1			391	647	89	19
M01138:7:000000000-A985N:1:1113:9365:21346	AC(16) AC(16)	32			1	2BLVU_25687	AACCAAATCCAAAACCAAGC	2BLVU_02353	AAACTGAAGAGAGGTTTTATAAAGTATGC	AC(16) AC(16)	32	1			2	3	2	1
M01138:7:000000000-A985N:1:1108:18586:1550	AC(20) AC(20)	40			1	2BLVU_15176	TGAACACTGCTTGATTCAAAAGC	2BLVU_10263	GCGTGCCTACGAAGAGAGG	AC(20)	20	1			1	2	1	1
M01138:7:000000000-A985N:1:2113:19331:22178	AC(12) AC(12)	24			0
M01138:7:000000000-A985N:1:1102:26286:4696	AC(12)	12			1	2BLVU_34709	ACCCTCACATGGAAAACACC	2BLVU_24356	TTCAGAGATATTGCAAAGGGG	AC(12)	12	1			5	1	1	1
M01138:7:000000000-A985N:1:1101:4181:15338	TCC(18) TCC(18)	36			1	2BLVU_46221	GCTTTTCCGAGGTGTCTCCC	2BLVU_09115	CTCCACCTCATCAAGCTGCC	TCC(18) TCC(18)	36	1			5	12	4	2
M01138:7:000000000-A985N:1:2116:6065:8887	ACC(21) ACC(21)	42			1	2BLVU_18843	ATTTGCAACCTCTGCATCCC	2BLVU_18589	AGCTTTCCAGTCCCACAAGC	ACC(21)	21	1			2	2	2	1
M01138:7:000000000-A985N:1:1114:9610:12861	TGC(30) TGC(30)	60	TGC		1	2BLVU_00909	GGCCGCTAAAGAAAAGAGAGC	2BLVU_13721	CTGCTCCACCGTTAACCTCC	TGC(30)	30	1	TGC		13	1400	4	1
M01138:7:000000000-A985N:1:2109:12631:3802	CG(12)	12			1	2BLVU_16376	GGGAACCAGTTTGCAGATCC	2BLVU_43914	TCCTCTAATCTAGCAGGGCTCC	CG(12)	12	1			4	1	1	1
M01138:7:000000000-A985N:1:1107:4176:16838	TCC(24)	24			1	2BLVU_01501	GACTGAAGGGCGGAAAAGC	2BLVU_34591	CCTTCCTCATCTTCCTCACCC	TCC(24)	24	1			1	1	1	1
M01138:7:000000000-A985N:1:1104:12509:18664	AC(12) AC(12)	24			1	2BLVU_21586	GGCTGGAGGTTAAAGACCCC	2BLVU_16335	CCAGGTCCCAGAGTCAGACC	AC(12)	12	1			19	3	2	1
M01138:7:000000000-A985N:1:2108:16333:20080	AC(18) AC(12)	30	AC		1	2BLVU_21673	CACACACACACACATCAGGGG	2BLVU_36975	CTCCGTGACGATGCAGGC	AC(12)	12	1	AC		1	4	1	1
M01138:7:000000000-A985N:1:1101:24878:10369	CGG(18)	18			1	2BLVU_34198	CCTCCACCATGTTGGCTCC	2BLVU_37167	CTCACCTGCCTCTCCCCG	CGG(18)	18	1			1	1	1	1
M01138:7:000000000-A985N:1:2117:9975:23929	TCC(21) TCC(21)	42			1	2BLVU_22771	CCATGACTGAGGATTCACGC	2BLVU_45276	CATCTAGTGGCCCTTCAGCC	TCC(21) TCC(21)	42	1			4	4	2	2
M01138:7:000000000-A985N:1:1108:14641:22645	TC(14) TC(14)	28			1	2BLVU_26153	TCGGTGCATCTTTACAAGCC	2BLVU_24967	TTTTGGGGTATGGGTGTGG	TC(14)	14	1			14	139	5	1
M01138:7:000000000-A985N:1:1112:9298:4994	AC(12) AC(12)	24			1	2BLVU_39234	ATGATCTAAGGGCTGGAGCG	2BLVU_40522	ATCCCCTCACAGCTTTCTGC	AC(12)	12	1			213	250	38	31
M01138:7:000000000-A985N:1:1102:25577:12084	AC(18)	18			1	2BLVU_01633	TACCTTTCCTCCCCACTTCC	2BLVU_27782	GGAAAGAGACACATCATCAGGC	AC(18)	18	1			1	1	1	1
M01138:7:000000000-A985N:1:2102:11349:3400	TC(24)	24			1	2BLVU_12256	GCAGCTTTGGGAGGAAACC	2BLVU_18875	CAGAAGCGAAATCTCCTGCC	TC(24)	24	1			4	1	1	1
M01138:7:000000000-A985N:1:1105:10170:9703	AC(22) AC(22)	44			1	2BLVU_21235	TCTCCATGCATCAGTCCTGG	2BLVU_01902	GTGGGGAAGGGAGGAACC	AC(22)	22	1			6	6	4	1
M01138:7:000000000-A985N:1:1104:15232:7667	AC(20) AC(20)	40			1	2BLVU_15803	CACACACACACACAGAGGGG	2BLVU_07760	TTGCTTACCCCGTGGAGG	AC(20)	20	1			8	7	2	1
M01138:7:000000000-A985N:1:2119:21604:14528	AC(12)	12			0
M01138:7:000000000-A985N:1:2110:10513:9785	TTGG(24)	24			1	2BLVU_10857	TGACACTAGGGGAGGAAGGC	2BLVU_36537	GCCTACCCGTAGTACATGGAGC	TTGG(24)	24	1			4	2	2	1
M01138:7:000000000-A985N:1:1118:25381:15835	AC(16)	16			0
M01138:7:000000000-A985N:1:1107:16965:13746	AC(12)	12			1	2BLVU_35864	CTTACCTGCCAACGACTCCC	2BLVU_22244	TGTTGCTGTTGGATTTTGGG	AC(12)	12	1			1	1	1	1
M01138:7:000000000-A985N:1:1108:9400:9937	AAC(18) AAC(18)	36			1	2BLVU_51854	CTTTGTGGTTTGGTTGTGGG	2BLVU_08361	GAAATTGAATTCAGGCCATGC	AAC(18) AAC(18)	36	1			3	3	3	1
M01138:7:000000000-A985N:1:1114:9025:19520	TCC(30)	30			0
M01138:7:000000000-A985N:1:1116:3558:10744	AC(12) AC(12)	24			1	2BLVU_38483	TTCTTTCTGGGACAATGGGC	2BLVU_14141	AAGTGTTTCTGTCCAGCTGCC	AC(12) AC(12)	24	1			4	2	2	1
M01138:7:000000000-A985N:1:1116:5213:20519	AAC(18)	18			1	2BLVU_17798	TGTCAGATGTTTCTTGGAGGC	2BLVU_33272	TTTGAGGTATAACCAAAATCACAGG	AAC(18)	18	1			139	79	6	1
M01138:7:000000000-A985N:1:2119:10200:18567	AT(12) AT(12)	24			1	2BLVU_38119	CTTCAGCAGCAGAGTACAGCG	2BLVU_34507	CTTTTGCAGTCCTGTGACGG	AT(12)	12	1			5	4	4	1
M01138:7:000000000-A985N:1:2103:4656:19522	AC(20) AC(20)	40			1	2BLVU_35489	GAGAGATTTCGGGTGAAAGCC	2BLVU_51683	GTGTGTGACAGAGCCTTCCG	AC(20)	20	1			4	3	4	1
M01138:7:000000000-A985N:1:2107:20287:16711	AC(12) AC(12)	24	AC		0
M01138:7:000000000-A985N:1:1106:12663:12800	TGCC(28)	28			0
M01138:7:000000000-A985N:1:2113:21455:5495	AC(16)	16			1	2BLVU_20330	CACAGACCTTTACCAGCCCC	2BLVU_30039	CTTCGCTGTGTGTTGTGGG	AC(16)	16	1			5	5	3	2
M01138:7:000000000-A985N:1:2119:14344:21955	AC(12)	12			1	2BLVU_14847	ATTTCCCGACTGGATAGGGC	2BLVU_14016	TCCACTAACCAGGAGGTGGC	AC(12)	12	1			1	4	1	1
M01138:7:000000000-A985N:1:1105:28583:11002	AC(12) AC(12)	24			1	2BLVU_44200	TTATCAGACTGCAGCTGTGGC	2BLVU_29300	AAGGCATACTGCTCCATGAGG	AC(12) AC(12)	24	1			2	7	1	1
M01138:7:000000000-A985N:1:1102:19264:8837	ATC(18)	18			1	2BLVU_05882	GTGCTGTTTTCAGCAATGCC	2BLVU_50002	GCACTTTCAATTCCCCAACC	ATC(18)	18	1			4	1	1	1
M01138:7:000000000-A985N:1:2111:23749:10269	TC(16) TC(16)	32			1	2BLVU_03360	ACAATCCCGTGGTTTCATCC	2BLVU_15398	AGGGCAAACCTTGAAAAGCC	TC(16)	16	1			2	1	2	1
M01138:7:000000000-A985N:1:2113:14313:1760	TCC(36) TCC(27)	63			1	2BLVU_26909	CAGCAGAGACCTGTTGGTGC	2BLVU_01548	ACTTGCCCAGAGAAACACCC	TCC(27)	27	1			391	11	4	1
M01138:7:000000000-A985N:1:2112:13395:21271	TCC(45) TCC(27)	72			0
M01138:7:000000000-A985N:1:2107:18671:9697	CGG(18) CGG(18)	36			1	2BLVU_27863	CACCAAAACACCAGTGCTGC	2BLVU_11675	CCGCAGAGACTTGAGCCC	CGG(18)	18	1			4	3	3	2
M01138:7:000000000-A985N:1:2105:4977:6163	TC(18) TC(12)	30			1	2BLVU_50848	CCATACCATTTGCGTCATGC	2BLVU_32500	ACCAAGCCATTGTTGGTGC	TC(18) TC(12)	30	1			49	23	4	1
M01138:7:000000000-A985N:1:2115:20430:20111	TC(12)	12			0
M01138:7:000000000-A985N:1:1109:16335:20404	AAAC(28) AAAC(28)	56			1	2BLVU_49898	TGTGAGTGTGCCCATTAGGG	2BLVU_10464	CACAAGTCCCATTGTGCTGG	AAAC(28) AAAC(28)	56	1			4	2	3	1
M01138:7:000000000-A985N:1:1115:6707:9556	AAAC(24) AAAC(24)	48			1	2BLVU_41289	GCTGCTGCAAGATGCTGG	2BLVU_27196	AGAGAACCACACACATGAACACC	AAAC(24) AAAC(24)	48	1			2	2	2	1
M01138:7:000000000-A985N:1:1105:13110:24594	AC(12) AC(12)	24			1	2BLVU_14088	AACACACACACACGACTCCG	2BLVU_04400	GTGCAAGAAACCCGGTCC	AC(12) AC(12)	24	1			4	4	4	1
M01138:7:000000000-A985N:1:1113:11117:4871	TC(12)	12			1	2BLVU_07451	CTCTGAGACGGTGACCAAGC	2BLVU_27367	TGCCTTCTGAATAAACTATCCTTGC	TC(12)	12	1			187	10	1	1
M01138:7:000000000-A985N:1:1104:27248:13914	TCC(18)	18			0
M01138:7:000000000-A985N:1:2112:21361:9197	TCC(18)	18			1	2BLVU_21668	AGAACAGAGCATGCGGAGG	2BLVU_11944	CATTTCGCTGTTTCTCCTGC	TCC(18)	18	1			1	1	1	1
M01138:7:000000000-A985N:1:1101:16405:14692	ATGG(28)	28			1	2BLVU_27096	TCACCCATCCATCTTTTCACC	2BLVU_23728	AAATTGATTGCTTGGCAGGG	ATGG(28)	28	1			3	1	1	1
M01138:7:000000000-A985N:1:1111:7606:12259	TC(12)	12			1	2BLVU_17082	AACAAAGCAACGGTTTAGTGC	2BLVU_26509	GAAGTAATGTAATCTTGGCTGGC	TC(12)	12	1			3	1	1	1
M01138:7:000000000-A985N:1:2103:18184:24480	TGC(18)	18			0
M01138:7:000000000-A985N:1:2115:19034:21091	ATT(33) ATT(33)	66			1	2BLVU_37009	GCGTAATTGCTGTGCTTCCC	2BLVU_29739	CCTCTTGCTGTCACTGCTCG	ATT(33) ATT(33)	66	1			1	2	1	1
M01138:7:000000000-A985N:1:1104:24966:16722	AC(12) AC(12)	24			1	2BLVU_09657	CGCCTCTGTGTGTTAATCGG	2BLVU_37344	AAACATTCCCTCCTTTCCCC	AC(12) AC(12)	24	1			35	474	0	1
M01138:7:000000000-A985N:1:1116:5355:17499	TC(12) TC(24)	36			1	2BLVU_15643	TTTGCCAAGCCACTATCTGC	2BLVU_43056	TCTGTGCGGTAATCCAGAGC	TC(24)	24	1			22	12	6	1
M01138:7:000000000-A985N:1:1102:17085:18392	AC(12) AC(12)	24			1	2BLVU_15489	TACTGCACACAGGGGTACGG	2BLVU_22036	CGTGGTCTGAGTCCAGTTGC	AC(12) AC(12)	24	1			2	3	1	1
M01138:7:000000000-A985N:1:2103:25770:15832	AC(12)	12			1	2BLVU_22727	AATGTGGGGTTATGGGAGGG	2BLVU_15351	GCACAATCTACCTCCCCAGC	AC(12)	12	1			1	1	1	1
M01138:7:000000000-A985N:1:2116:20085:10461	AC(18)	18			1	2BLVU_28325	CCACTTTCAGTGGGAGAATGG	2BLVU_05413	ACACGGTGAAAGTTCCACTCC	AC(18)	18	1			2	1	1	1
M01138:7:000000000-A985N:1:1103:8375:6124	AC(12) AC(12) AC(12) AC(12)	48			1	2BLVU_49791	CGCAGTGTTCCTAAAATGGG	2BLVU_08820	CCAGTTACAGTACACTTTGCAAGC	AC(12) AC(12) AC(12) AC(12)	48	1			7	2	2	1
M01138:7:000000000-A985N:1:2114:20973:10460	TCC(21)	21			0
M01138:7:000000000-A985N:1:2112:11514:13808	AGT(18) AGT(18)	36			1	2BLVU_49555	CAACACCAAATGCTGTTCCC	2BLVU_03708	CAGCTTTTCTCTGCCTGACG	AGT(18)	18	1			4	2	2	1
M01138:7:000000000-A985N:1:1111:17126:6132	TTC(24) TTC(24)	48			1	2BLVU_43946	GGCATCACCTGCTAAATTGC	2BLVU_06727	GGATATCCAAAGAGCCAAACC	TTC(24) TTC(24)	48	1			4	4	4	1
M01138:7:000000000-A985N:1:1108:7639:23726	AC(12) AC(12)	24			1	2BLVU_32011	GCCAGTAGTAAGTGCGTGCG	2BLVU_38408	TCGGTAGTTCCACCAAACCC	AC(12) AC(12)	24	1			2	2	2	1
M01138:7:000000000-A985N:1:1105:27270:9103	AC(16) AC(12) AC(16) AC(12)	56			1	2BLVU_16889	TTGTATATACTTTCACGATCCAGAACC	2BLVU_50600	CACTTGTTTCAGTAGACATGGAGC	AC(16) AC(12) AC(16) AC(12)	56	1			2	2	2	1
M01138:7:000000000-A985N:1:1101:17530:4129	TGC(30)	30			0
M01138:7:000000000-A985N:1:2110:20384:24927	TGC(21) TGC(21)	42			1	2BLVU_31757	GTAGCCTAACCCCTGCTCCC	2BLVU_17623	TAACTGATGCCACCCCTTCC	TGC(21) TGC(21)	42	1			1	1	1	1
M01138:7:000000000-A985N:1:2111:15054:12717	TTC(30) TGC(24) TGC(33)	87			1	2BLVU_45832	TGGGGTAGCGTATTTAAGAAGGG	2BLVU_13721	CTGCTCCACCGTTAACCTCC	TTC(30) TGC(24) TGC(33)	87	1			545	1400	6	9
M01138:7:000000000-A985N:1:1112:13558:24592	AC(12) AC(12)	24			0
M01138:7:000000000-A985N:1:1111:18157:10687	TC(18) TC(18)	36			1	2BLVU_47545	TGCATCAAGACTGGTTGTGC	2BLVU_11894	GCCCCTCTTTGGTAATTTGC	TC(18) TC(18)	36	1			1	1	1	1
M01138:7:000000000-A985N:1:2119:15791:4636	TC(12)	12			1	2BLVU_36396	TTGCAGCTTTTAAAACACAGTGC	2BLVU_04794	TGACTCTCTGTAACATTGCGGC	TC(12)	12	1			6	2	2	1
M01138:7:000000000-A985N:1:1117:20923:22874	AC(12)	12			0
M01138:7:000000000-A985N:1:1102:21115:5023	AT(12) AT(12)	24			1	2BLVU_39957	AAAACCCAAACCTGTATGAAAACC	2BLVU_48954	TCATCGTCCAATGAACAGGC	AT(12)	12	1			2	1	2	1
M01138:7:000000000-A985N:1:1116:19121:19403	AT(12) AT(12)	24			1	2BLVU_31385	CTGGAGTGTCTGATGCAGTGG	2BLVU_07705	AACCACCTAAAAGGATGATGGG	AT(12)	12	1			5	5	5	1
M01138:7:000000000-A985N:1:1112:22470:8981	TCC(24)	24			0
M01138:7:000000000-A985N:1:1107:11964:24998	TCC(39)	39			1	2BLVU_51763	CTCGAGGCTCAAGAAGACGG	2BLVU_22828	GGCCTCCTCCCTCAATCG	TCC(39)	39	1			84	65	2	1
M01138:7:000000000-A985N:1:1112:17522:16318	AAC(21)	21			1	2BLVU_11729	GGAAACAAGCTGAACTGCTGC	2BLVU_29709	TGGGAAACAGCATAAACCCC	AAC(21)	21	1			1	1	1	1
M01138:7:000000000-A985N:1:1108:20172:14379	AT(12)	12			0
M01138:7:000000000-A985N:1:1103:17579:24404	AC(14) AC(14)	28			1	2BLVU_37828	TTTCATAACAACAAAGAAACTGGC	2BLVU_36808	GAAGAGATCTAATGTTATTTCTTTCTAGGC	AC(14)	14	1			6	6	3	1
M01138:7:000000000-A985N:1:1101:18993:18227	CGG(30)	30			1	2BLVU_51874	ATCAGAGAGCGAGCGGGG	2BLVU_38633	CTCTGGCGTCCCGTTTCC	CGG(30)	30	1			1	2	1	1
M01138:7:000000000-A985N:1:1114:14632:18478	AC(14) AC(14)	28			1	2BLVU_33227	AAAGCCACTGCTTGTAACTTTGC	2BLVU_14896	CCTGCGTTTCACTCAACTGC	AC(14) AC(14)	28	1			3	5	3	1
M01138:7:000000000-A985N:1:2117:14521:23629	AC(12) AC(12)	24			1	2BLVU_14724	GGAGCTTGGGTGTTTCTTGG	2BLVU_38091	CCGCTTCTTCCTTTTCATGG	AC(12)	12	1			2	4	2	1
M01138:7:000000000-A985N:1:2114:25222:21245	TC(12)	12			1	2BLVU_04889	GTTACTTAACGCTTGCCCGC	2BLVU_15017	CTTAGAGGCTTTTGGGCTGG	TC(12)	12	1			1	1	1	1
M01138:7:000000000-A985N:1:2104:22447:23597	TTC(18) TTC(18) TTC(18) TTC(18)	72			1	2BLVU_36126	CAGGTTTCTGTAGCCAGGGG	2BLVU_25288	CATCGTCATCTCTTCCAGCG	TTC(18) TTC(18)	36	1			31	1	1	1
M01138:7:000000000-A985N:1:2104:21435:15200	AGT(18) TGC(24) TTC(24) AGT(18) TGC(27) AAC(18) TTC(18)	147			1	2BLVU_09589	TCCACAGGAGTCTTTTCCCC	2BLVU_18006	AACTCAGACCCACCTCTGGC	AGT(18) TGC(27) AAC(18) TTC(18)	81	1			2	23	2	1
M01138:7:000000000-A985N:1:1119:7745:21103	AAAC(24) AAAC(24)	48			1	2BLVU_26454	TCAGCCATCACATCTCTGCC	2BLVU_09012	GGCTTGCCACTCACAGAGG	AAAC(24) AAAC(24)	48	1			2	2	2	1
M01138:7:000000000-A985N:1:1105:20233:12559	AC(12)	12			0
M01138:7:000000000-A985N:1:1117:19666:9758	AC(16)	16			1	2BLVU_38314	CGACCACACACATACAGGCG	2BLVU_45079	TGCAGCAGGATTTATGCACG	AC(16)	16	1			1	1	1	1
M01138:7:000000000-A985N:1:1110:18706:18729	TGC(18)	18			0
M01138:7:000000000-A985N:1:1106:27092:13090	TTCC(36) TTCC(36) ATGG(40)	112			1	2BLVU_45040	AGCTCAAATCCCCTGTGTGG	2BLVU_35143	TTCCCTTTCCTCCACCTGC	TTCC(36) TTCC(36) ATGG(40)	112	1			3	1	1	1
M01138:7:000000000-A985N:1:1117:7078:14504	TGC(27) TGC(18)	45			1	2BLVU_12527	GCACCAGCCAGATTTCTTCC	2BLVU_04674	GAAGAGGCGGAGAAAGAGCC	TGC(27) TGC(18)	45	1			1	3	1	1
M01138:7:000000000-A985N:1:1104:16863:1612	TC(16)	16			1	2BLVU_14304	GCTCTGTCTTCAGATTTGGGC	2BLVU_27875	CAGATGACACAGCTCCCAGG	TC(16)	16	1			2	1	1	1
M01138:7:000000000-A985N:1:1101:5043:11839	AAC(18) AAC(18)	36			1	2BLVU_44667	TGAGGTATAACCAAAATCACGGG	2BLVU_07945	AATGTGAAAATTGGTGTGCCC	AAC(18) AAC(18)	36	1			77	200	4	9
M01138:7:000000000-A985N:1:1119:24533:14750	AT(14)	14			1	2BLVU_15451	TGAAAAGCATCCTAAGGGGC	2BLVU_45392	TTGTGCAAAACAAGAAGGGG	AT(14)	14	1			1	3	1	1
M01138:7:000000000-A985N:1:2114:18911:2675	AC(12) AC(12)	24			1	2BLVU_21883	TGTGCAAGCTTCTTGTGATCC	2BLVU_23654	CTGACCCTTACACAGAAACCTGG	AC(12)	12	1			4	4	4	1
M01138:7:000000000-A985N:1:2112:17920:7836	AC(14) AC(14)	28			1	2BLVU_22447	ACACACACACACTGGAACATCC	2BLVU_08754	CAATATACTGCACCAGGATGGC	AC(14)	14	1			4	8	4	2
M01138:7:000000000-A985N:1:1112:9682:21841	CG(12)	12			0
M01138:7:000000000-A985N:1:2106:23462:15301	AAAT(24) AAAT(24)	48			1	2BLVU_35362	GGTGTGCATTTCAAGTGTGC	2BLVU_05280	AAATTCATCTTTTCTCAGAGGGC	AAAT(24)	24	1			1	2	1	1
M01138:7:000000000-A985N:1:1116:26966:10891	TC(22) TC(22)	44			1	2BLVU_51295	GTGCAACCCTTGCATGACC	2BLVU_49724	GATGAGTCCCTTCCCTTCCC	TC(22) TC(22)	44	1			4	5	2	1
M01138:7:000000000-A985N:1:2118:14565:15207	TCC(18)	18			0
M01138:7:000000000-A985N:1:1104:12609:1416	AC(14)	14			0
M01138:7:000000000-A985N:1:1119:8206:12198	TC(12) TC(12)	24			0
M01138:7:000000000-A985N:1:1115:9256:23663	TTC(27) TGC(24) TGC(30)	81			0
M01138:7:000000000-A985N:1:2106:11863:13895	AC(12) AC(12)	24			1	2BLVU_02519	AGCCCCAGTCTCAAAGGAGG	2BLVU_16077	CGAGAAATTGGGAGTCGAGG	AC(12) AC(12)	24	1			2	6	1	1
M01138:7:000000000-A985N:1:1108:21129:21914	AT(12) AT(12)	24			1	2BLVU_27684	TTTACTACAGGTCATCACTATCAAGGC	2BLVU_13135	TTGTGCTGCTGTTGAAATGC	AT(12)	12	1			4	3	4	1
M01138:7:000000000-A985N:1:1111:1967:14080	TC(12)	12			1	2BLVU_38227	TTCCAACTTTTCCGTGGAGG	2BLVU_33974	AGTTCGGCAAAGAGCAAAGC	TC(12)	12	1			5	3	3	1
M01138:7:000000000-A985N:1:1106:26288:14638	TC(12)	12			1	2BLVU_24084	CTTCTAAGGGGACCTCACGC	2BLVU_16507	TCTTCATGGAGTTTCCTTCTGC	TC(12)	12	1			1	2	1	1
M01138:7:000000000-A985N:1:1106:21395:9349	TC(22) TC(22)	44			1	2BLVU_07207	TTCTCCCTTTCTTCTCCGGG	2BLVU_15920	CCTGAGGAGCTGCTCTGTCC	TC(22) TC(22)	44	1			5	3	4	2
M01138:7:000000000-A985N:1:1101:17467:23454	AC(14)	14			1	2BLVU_001000	TTTTCAAATTTTGTGCTGCCC	2BLVU_16461	GTGTGTGTGCAGGTCTTGCC	AC(14)	14	1			3	1	1	1
M01138:7:000000000-A985N:1:2115:11111:16644	TC(12)	12			1	2BLVU_03194	CATTTCAGATGGGAGAAGAAAGC	2BLVU_04898	CAAGACGTTCCCCATTTTCC	TC(12)	12	1			278	256	4	1
M01138:7:000000000-A985N:1:2119:18451:15427	TC(12) TC(12)	24			1	2BLVU_50185	GCTGTACAAAACAGGCGTGG	2BLVU_50297	CAGTTCCCTTCGTGCTTGC	TC(12)	12	1			1	248	1	1
M01138:7:000000000-A985N:1:1109:12902:3927	AC(14) AC(14)	28			1	2BLVU_34622	CCCGTCCCTTTCTTTCCC	2BLVU_29354	GCTCATGTGCCTCGACTCC	AC(14)	14	1			1	6	1	1
M01138:7:000000000-A985N:1:1116:17271:15023	AC(16)	16			1	2BLVU_42028	CATCCCCGGAGCATTTGG	2BLVU_14076	GCGTGGAAGAAGTGGGGC	AC(16)	16	1			1	4	1	1
M01138:7:000000000-A985N:1:1106:13716:16012	TC(12)	12			1	2BLVU_49284	CAACAGCTTTCAGTGCTGGC	2BLVU_42064	GGCATTCTATTCAATGCGCC	TC(12)	12	1			366646	12	1	1
M01138:7:000000000-A985N:1:2105:20073:23380	TC(12) TC(12)	24			1	2BLVU_39766	ATTCACCTGCTCCAGTGTGG	2BLVU_38425	TCGTGAAGACCATGGTGAGG	TC(12)	12	1			16	17	2	1
M01138:7:000000000-A985N:1:1102:2064:10467	AC(14)	14			1	2BLVU_29754	ATGCCTTTCCACACACATCC	2BLVU_13860	CCCCATAAATCATTGCAGAGG	AC(14)	14	1			2	2	1	1
M01138:7:000000000-A985N:1:2105:4708:21306	AC(12) AC(12)	24			1	2BLVU_31777	AAGCTCATGTTGTCAGTCAGTGG	2BLVU_18290	TCCTGTGCAACTTCAAACCC	AC(12)	12	1			6	4	4	1
M01138:7:000000000-A985N:1:2114:23633:6775	TC(12) TC(12)	24			1	2BLVU_45860	TGCATGAAACTCCTCTGTGG	2BLVU_16225	GTTTGTTTGGAAATGCAGCC	TC(12) TC(12)	24	1			1	2	1	1
M01138:7:000000000-A985N:1:2103:21267:24255	AC(18)	18			0
M01138:7:000000000-A985N:1:2104:22341:10233	AGT(21)	21			0
M01138:7:000000000-A985N:1:1108:16915:17500	AC(12)	12			1	2BLVU_09853	GCTTCACAAATATACAAACTCTGTCG	2BLVU_46263	TGAACATGAGTCAACAATATCATGC	AC(12)	12	1			1	3	1	1
M01138:7:000000000-A985N:1:1110:13276:10114	AC(16) AC(16)	32			1	2BLVU_25938	TGTTAGTGGGCACACTTGGG	2BLVU_00108	ACCCGCTCTACCTTCAGGC	AC(16)	16	1			2	3	2	1
M01138:7:000000000-A985N:1:1104:15844:11451	AAAC(24)	24			1	2BLVU_02927	TGCTGGCATTTTACCACTGC	2BLVU_17207	AACTGCAGCTCAGTGCTTTCC	AAAC(24)	24	1			3	1	1	1
M01138:7:000000000-A985N:1:2115:16500:1542	TC(12)	12			1	2BLVU_00767	CAATAAAGCAGTATTGGCCTAGTAAGG	2BLVU_43869	GGTGTGAAGGAAGACCAGGG	TC(12)	12	1			1	3	1	1
M01138:7:000000000-A985N:1:1113:23526:11275	AC(18) AC(18)	36			1	2BLVU_34922	GTGGAGGGATGCTTAGCTCG	2BLVU_21204	ACCTTGTTCCCAAGAGCTGG	AC(18)	18	1			3	3	1	1
M01138:7:000000000-A985N:1:2115:27482:20492	TCC(24) TCC(24)	48	TCC		1	2BLVU_13059	TTCTCTGCTCACCCTCCTCC	2BLVU_09838	CAAAGGCAGAAGAGGCAATAGG	TCC(24)	24	1	TCC		1	140	1	1
M01138:7:000000000-A985N:1:2115:25972:6827	TCTG(28) AC(32) TCTG(36) AC(36)	132			0
M01138:7:000000000-A985N:1:2119:15271:20347	TC(14)	14			1	2BLVU_03558	CACCAAAAGCACCTGAGGC	2BLVU_12836	TGTGGGTAGCCATAGGGAGG	TC(14)	14	1			3	234	1	1
M01138:7:000000000-A985N:1:2109:3826:17791	TGC(27)	27			1	2BLVU_00078	CACAGCTGGCTGCAGAGC	2BLVU_31994	GGATTGAACTGAGCAACCCC	TGC(27)	27	1			2	1	0	1
M01138:7:000000000-A985N:1:1109:10898:1117	TCC(21)	21			0
M01138:7:000000000-A985N:1:2113:11206:8267	TC(18)	18			1	2BLVU_15591	CTTTTAGTTTTCGGCGTCGG	2BLVU_14964	CAGCAGCAAATACTTTTGCCC	TC(18)	18	1			1	1	1	1
M01138:7:000000000-A985N:1:1103:8533:15217	AC(14)	14			1	2BLVU_28995	ATGCAAAAGACATACCATCGC	2BLVU_13753	TGGTACCAGGAATTTCAAATGG	AC(14)	14	1			3	3	2	1
M01138:7:000000000-A985N:1:2112:6689:15546	TCTG(36) AC(36)	72			0
M01138:7:000000000-A985N:1:1109:15657:20773	TC(16)	16			1	2BLVU_39463	TCTCCAACACCAGAAGCACC	2BLVU_27319	CTGGTTCGAATTCCTTTCTGG	TC(16)	16	1			269	661	3	1
M01138:7:000000000-A985N:1:1102:5794:4719	TC(14) TC(14)	28			1	2BLVU_24111	CTCCAGGGAGACCTTGTTGC	2BLVU_12669	AAACCATTGCCCCTTGTCC	TC(14) TC(14)	28	1			24	484	3	1
M01138:7:000000000-A985N:1:2103:4152:13988	TC(12) TC(12)	24			1	2BLVU_43261	AAAAGCGAAAACAAGTTCTGCC	2BLVU_29845	GGGTAAGGCATTTTGTTGGC	TC(12)	12	1			2	2	2	1
M01138:7:000000000-A985N:1:1108:9570:6203	AC(12)	12			0
M01138:7:000000000-A985N:1:2103:24606:20708	AC(12) AC(12)	24			1	2BLVU_32955	TGCGAGAGCAAAGCATTACC	2BLVU_26212	GCTCATGAGAAAATTGCAGGC	AC(12)	12	1			3	2	3	1
M01138:7:000000000-A985N:1:2113:14402:20800	AC(12)	12			1	2BLVU_31074	ATGAAGGATCACCAAACGGG	2BLVU_44705	GCAGCCAAGGAGACAAGAGC	AC(12)	12	1			2	3	1	1
M01138:7:000000000-A985N:1:1117:7551:4772	TC(14) TC(14)	28			1	2BLVU_49024	CATTAGGGGCAAAGAGGTCC	2BLVU_24097	CTCCGTGAGACTGATCCAGC	TC(14) TC(14)	28	1			5	6	5	1
M01138:7:000000000-A985N:1:2117:25533:13449	CGG(21) TCC(24) CGG(21) TCC(33)	99			1	2BLVU_20747	CTCCCCAGGGAAACTCACG	2BLVU_01235	GACCCGGAAGTGCTCTCG	CGG(21) TCC(24) CGG(21) TCC(33)	99	1			1	2	1	1
M01138:7:000000000-A985N:1:1108:16558:16626	AT(12) AT(12)	24			1	2BLVU_07828	TTGAGCAACTAAGTGACTGAACG	2BLVU_46896	AATAATATTGACTAGCCTGGAATGC	AT(12)	12	1			7	8	7	1
M01138:7:000000000-A985N:1:1109:19406:18917	TCC(18) TCC(21)	39			1	2BLVU_09224	AGGCCAAAGGAAGAAGAGGC	2BLVU_33589	TTTACCTTCTCTCCCCACGC	TCC(18)	18	1			1358	1	1	1
M01138:7:000000000-A985N:1:1111:13516:11027	AC(12) AC(16) TC(26) AC(12) AC(16) TC(26)	108			1	2BLVU_22961	TGTGTGTGTGTGTATAAAACCAGC	2BLVU_22020	ATACACGCTGAGACCACTGC	TC(26) AC(12)	38	1			6	5	1	1
M01138:7:000000000-A985N:1:2116:12274:19810	AC(12)	12			1	2BLVU_08650	TTTCCCTCAGAAACCCTCCC	2BLVU_15103	GGTCTGGATTTTCCTCAAGTGG	AC(12)	12	1			4	5	1	1
M01138:7:000000000-A985N:1:2102:16510:20056	AC(16) AC(16)	32	AC		0
M01138:7:000000000-A985N:1:2102:15001:17975	AC(12) AC(12)	24	AC		1	2BLVU_51535	GTTAAGGCAAACAGCATCGC	2BLVU_43466	TAACAGTGCGTGCAATGACC	AC(12) AC(12)	24	1	AC		2	3	1	1
M01138:7:000000000-A985N:1:2103:4892:9803	TCC(24) TCC(24)	48			1	2BLVU_17507	AAGCAACAGTTGGAGGAGGC	2BLVU_45190	CCATTTGCATCCTCTTGCC	TCC(24) TCC(24)	48	1			2	5	2	1
M01138:7:000000000-A985N:1:2101:11396:7041	TC(14) TC(14)	28			1	2BLVU_44446	TTAGCCAGTGCCCTTCTTCC	2BLVU_39610	GGCTTATTGAAGCCACCTCG	TC(14)	14	1			4	4	2	1
M01138:7:000000000-A985N:1:1108:10355:19804	CGG(18)	18			0
M01138:7:000000000-A985N:1:1104:4709:10274	TC(12)	12			1	2BLVU_03659	AGCTGGTGAAGCAGGTCTCC	2BLVU_31525	CATTCCCTCACCATTTTAGCG	TC(12)	12	1			5	1	1	1
M01138:7:000000000-A985N:1:2117:6383:17301	AC(12) AC(14)	26	AC		1	2BLVU_10255	ATAACACGGAACGAGGGAGG	2BLVU_25214	CATTCAGAGAAGGGACCACG	AC(12)	12	1	AC		1	5	1	1
M01138:7:000000000-A985N:1:1108:7319:14257	AC(14)	14			0
M01138:7:000000000-A985N:1:1114:5728:15207	TCC(21) TCC(21)	42			1	2BLVU_17319	TCCTGACGCTTTGTCTCTGC	2BLVU_46435	CCTAGACGTGCTCTCAACGG	TCC(21) TCC(21)	42	1			85	47	5	2
M01138:7:000000000-A985N:1:2110:21123:4311	TCC(30)	30			1	2BLVU_30890	CTCTTTACCGGAGAGGCCG	2BLVU_26603	TTTCCCTTGAGACGCTTTCC	TCC(30)	30	1			286	803	8	5
M01138:7:000000000-A985N:1:2101:24151:21003	TC(14) TC(14)	28			1	2BLVU_38474	AGCTCCCTCTTGCTGACTGC	2BLVU_02688	TCCCTCCTTCTCCAAACACC	TC(14)	14	1			3	3	3	1
M01138:7:000000000-A985N:1:1118:12874:5157	AC(12) AC(12)	24			1	2BLVU_09735	AACAGGACTTCAGTCTCTCAGGC	2BLVU_37036	TTGTTTTCTCCTTTCTCTGTAGCG	AC(12) AC(12)	24	1			2	2	2	1
M01138:7:000000000-A985N:1:2114:8575:3637	AT(12) AT(12)	24	AT		0
M01138:7:000000000-A985N:1:2101:9700:19865	AC(16)	16			1	2BLVU_21179	CCACATCAAAATCTGTGCCG	2BLVU_50090	TGAAACCAAAACTGCCCTCC	AC(16)	16	1			3	5	1	1
M01138:7:000000000-A985N:1:2101:27136:9802	CGG(21) CGG(21)	42			0
M01138:7:000000000-A985N:1:1115:6797:16580	TCC(21)	21			0
M01138:7:000000000-A985N:1:1114:18268:18385	TC(20) TC(24)	44			1	2BLVU_36770	AAGGTTCACCTCTGGAAACCC	2BLVU_12779	GCACACACAGATGAGGGAGG	TC(20)	20	1			1	1	1	1
M01138:7:000000000-A985N:1:1108:3820:14443	AC(14) AC(14)	28			1	2BLVU_36944	CTCTTGGTGCTGAGGGAAGC	2BLVU_08994	CTCTGGCAAAGCCCACTAGC	AC(14)	14	1			2	2	2	1
M01138:7:000000000-A985N:1:1105:18783:23871	AC(14) AC(14)	28			1	2BLVU_14672	TGGCCCAAACTGACACTAGC	2BLVU_10907	TTGCCTTCACCTGTGGACC	AC(14) AC(14)	28	1			3	2	2	1
M01138:7:000000000-A985N:1:1110:12064:9093	AC(16) AC(16)	32	AC		0
M01138:7:000000000-A985N:1:2101:21260:3856	AC(18) AC(18)	36			1	2BLVU_41736	CCTGTGCTGTTGCTGCTAGG	2BLVU_29055	ACCCTACCCCTGAAACGTCC	AC(18)	18	1			6	1	2	1
M01138:7:000000000-A985N:1:2116:22583:25055	AC(12)	12			1	2BLVU_36566	ACCACCCCTCACTCACAACC	2BLVU_17201	CGTTAGCGTCTGTTGATGGC	AC(12)	12	1			1	1	1	1
M01138:7:000000000-A985N:1:1111:7498:16247	AC(12) AC(12)	24			1	2BLVU_42203	CCCAGATCTTCTCAGGGGC	2BLVU_20245	AATGGCATCTTCTGGATCTGC	AC(12)	12	1			3	3	3	1
M01138:7:000000000-A985N:1:2104:5061:20968	AC(14)	14			1	2BLVU_04659	ACCATCAGCTCCACCATGC	2BLVU_01486	GAGATGGACTCCCACCAAGG	AC(14)	14	1			5	3	1	1
M01138:7:000000000-A985N:1:1109:17582:14314	AC(12)	12			1	2BLVU_30037	TCCGTTCTCACTGACCTCCC	2BLVU_36845	ATGCAATCAAAAGGAGTTTGGC	AC(12)	12	1			5	4	2	2
M01138:7:000000000-A985N:1:1107:24790:7721	AC(14)	14			1	2BLVU_23810	TTTGGAGGCTCTCAACTCCC	2BLVU_14867	GAGGTGCAATCAGGAAAGGG	AC(14)	14	1			3	1	1	1
M01138:7:000000000-A985N:1:2101:16805:14431	AC(12) AC(12)	24			1	2BLVU_07531	AAGAGGAGGAGGGAACTCGG	2BLVU_21802	AACATAAACAGACGCAGCCG	AC(12)	12	1			2	2	2	1
M01138:7:000000000-A985N:1:2105:6595:3795	AT(14) AT(14)	28			1	2BLVU_13420	ATCGTCCTGGAACACTTGGG	2BLVU_44136	GCCTGTCATGTGCTACAATGC	AT(14)	14	1			2	4	2	1
M01138:7:000000000-A985N:1:1103:29422:10337	AC(12) AC(12)	24			1	2BLVU_50492	ACAGACACACGGCAACTTGG	2BLVU_20412	ACTACCTGGGGAAGGTGACG	AC(12)	12	1			1	2	1	1
M01138:7:000000000-A985N:1:2119:11220:4065	TTC(21) TGC(48) TTC(21) TGC(48)	138			1	2BLVU_43588	AAAACCAAACTCCTGGGTGG	2BLVU_14744	GAGGTCCTCTTCTTCTGCCG	TTC(21) TGC(48) TTC(21) TGC(48)	138	1			496	768	11	52
M01138:7:000000000-A985N:1:1102:9003:24080	CG(12)	12			1	2BLVU_19860	CTCTCCCTCACGACACCAGG	2BLVU_09435	TAGGGTGAGAGCCTTCACGG	CG(12)	12	1			3	1	1	1
M01138:7:000000000-A985N:1:1112:28468:12133	AC(14) AC(14)	28			0
M01138:7:000000000-A985N:1:2119:9900:1530	TC(14)	14			1	2BLVU_26979	CCAGAATAACTCACACACAATCCC	2BLVU_39734	CAGCGATAGATCCTGAAAGCC	TC(14)	14	1			1	3	1	1
M01138:7:000000000-A985N:1:1118:26124:10857	CGG(18)	18			0
M01138:7:000000000-A985N:1:1105:27820:8840	AC(16) AC(16)	32			1	2BLVU_20273	CCAGGCACATTCCACAGC	2BLVU_12013	GGACTTAGCACTGAACAGGGG	AC(16)	16	1			1	2	1	1
M01138:7:000000000-A985N:1:2110:5849:6338	AC(14)	14			1	2BLVU_49628	AGAACTTCACCAGCCCAAGC	2BLVU_33653	GTTGTGGAGGAAGGTCAGCC	AC(14)	14	1			1	1	1	1
M01138:7:000000000-A985N:1:2117:17133:21719	AAC(18)	18			1	2BLVU_22340	CTGAAAGCTGGAGCCCTCG	2BLVU_25743	GCCTGCCGTGACATTTGG	AAC(18)	18	1			6	5	2	1
M01138:7:000000000-A985N:1:2101:6101:12616	TCC(18)	18			1	2BLVU_14320	TTCTGTTGTCTCCTGCTGCC	2BLVU_42210	CTGGAGTGATCAGCGTGAGG	TCC(18)	18	1			19	1	1	1
M01138:7:000000000-A985N:1:2101:28986:16359	ATC(18) TC(16) ATC(18) TC(16)	68			1	2BLVU_23566	ATCCCCACACGCTCAATCC	2BLVU_33368	AACTGTTCTCATCTCAACCCACG	ATC(18) TC(16)	34	1			2	79	2	1
M01138:7:000000000-A985N:1:1107:5205:10100	AC(16) AC(16)	32			1	2BLVU_31149	CTACCCCAATATGCATGAGCC	2BLVU_42033	TGAGCAGCACATTCCCTCC	AC(16) AC(16)	32	1			26	36	10	1
M01138:7:000000000-A985N:1:1111:12799:16309	AGGT(24) AGGT(24)	48			0
M01138:7:000000000-A985N:1:2115:18751:14103	AC(12) AC(12)	24			1	2BLVU_19507	TGCCTGTGTGTGTGTGAAGG	2BLVU_16425	GCACATATAAGCACCCGAAGC	AC(12) AC(12)	24	1			2	5	2	1
M01138:7:000000000-A985N:1:2107:20802:17282	TTC(18)	18			1	2BLVU_45914	TGTAGCTCAAGGGAAGAGAAGGG	2BLVU_51607	ACCACATAGCAGACACCGGC	TTC(18)	18	1			3	3	1	1
M01138:7:000000000-A985N:1:1114:6973:17531	TC(22)	22			1	2BLVU_04205	TGCAAGCATCAACCGTAAGC	2BLVU_14607	ACTTGCAAGGGTTTCATTATTTCC	TC(22)	22	1			2	3	1	1
M01138:7:000000000-A985N:1:1113:3556:18884	AC(14)	14			0
M01138:7:000000000-A985N:1:2115:6375:5967	TCC(21) TCC(21)	42			1	2BLVU_25763	AAGGCTGTTGTGGAATGAAGC	2BLVU_25926	TGTGCACAATCTCCTCCTCC	TCC(21) TCC(21)	42	1			2	2	2	1
M01138:7:000000000-A985N:1:2114:16854:13864	AC(18)	18			1	2BLVU_06442	TAGGGTCCTCCCCATCCC	2BLVU_50258	TGCACCGCTTTAGATTTTGC	AC(18)	18	1			2	2	1	1
M01138:7:000000000-A985N:1:1104:27414:18242	AC(14)	14			1	2BLVU_01515	TCTAATGCAACCTCCCCTGG	2BLVU_21787	TGTGCTGATGAGCTAAACCCC	AC(14)	14	1			1	1	1	1
M01138:7:000000000-A985N:1:2105:25500:9375	AC(12)	12			1	2BLVU_09504	GTCAAGTGTCCTGGCTGTGC	2BLVU_39975	AATCAACTCCACAGGGCACC	AC(12)	12	1			1	4	1	1
M01138:7:000000000-A985N:1:2115:9709:9512	TCC(24) TCC(27)	51			1	2BLVU_00467	CTGCAGAGGTTCGTGTCCC	2BLVU_32648	CTCATCTGCAGCTCACCCC	TCC(27)	27	1			3	5	3	1
M01138:7:000000000-A985N:1:1102:16284:5783	AC(24)	24			0
M01138:7:000000000-A985N:1:1114:22968:19019	TCC(18) TCC(18)	36			1	2BLVU_17924	GTTGGAGAAGCTCGTGGAGG	2BLVU_27421	CAAAACAGACTCGACTTGGGG	TCC(18) TCC(18)	36	1			332	3409	8	1
M01138:7:000000000-A985N:1:2111:25494:10330	AC(12) AC(12)	24			1	2BLVU_23035	TGGCTCAGATCAGCTCTCCC	2BLVU_16984	TGTCCTTGATAAAATCTGGTGTGC	AC(12) AC(12)	24	1			2	2	2	1
M01138:7:000000000-A985N:1:2108:14255:10400	TTC(24) TCC(21) TTC(24) TCC(21)	90			1	2BLVU_36846	CTCCTTCTTCCCTGACCTCG	2BLVU_05333	AGCCAATCAGCAATGGTGG	TTC(24) TCC(21) TTC(24) TCC(21)	90	1			52	132	3	1
M01138:7:000000000-A985N:1:1119:22645:19642	CGG(21) AC(22)	43			1	2BLVU_44198	TGACTCAGCACTTTCCGCC	2BLVU_36904	CAGGAGGACATTTTCCCACC	CGG(21) AC(22)	43	1			1	1	1	1
M01138:7:000000000-A985N:1:1107:17990:6415	CGG(18)	18			1	2BLVU_37447	CTTCTCCTCTTCCTCGGTGG	2BLVU_50322	CCGGAGTCAAACAAATCCG	CGG(18)	18	1			2	6	2	1
M01138:7:000000000-A985N:1:2118:27698:15188	AC(12) AC(12)	24			1	2BLVU_12834	GTAAAGATTGGATGTAATCTGAAGGTAGC	2BLVU_21147	CCCCAAAACCACTGCTGC	AC(12)	12	1			3	6	3	1
M01138:7:000000000-A985N:1:2117:19777:5700	AC(22)	22			0
M01138:7:000000000-A985N:1:2105:18078:14895	AC(18) AC(18)	36			1	2BLVU_19753	GTGGCAGTCTGTGTGACCG	2BLVU_28911	GTTCAAGCTGTAGCGAAGCG	AC(18) AC(18)	36	1			34	17	6	1
M01138:7:000000000-A985N:1:1107:16610:17556	AC(12)	12			1	2BLVU_42970	GAGCAGGCACCCATGTACC	2BLVU_17812	TTCAAAATCGCTGGTGATCC	AC(12)	12	1			1	3	1	1
M01138:7:000000000-A985N:1:2109:7383:19932	AC(12)	12			1	2BLVU_40226	AAACTCCCACCATTTTACTTCTGG	2BLVU_14270	TGAGGGAATTTCCTGTGAAGC	AC(12)	12	1			1	1	1	1
M01138:7:000000000-A985N:1:2105:25630:9685	TCG(24) TCG(24)	48			1	2BLVU_06075	TCGATATTTTCGGTGGGTACG	2BLVU_28599	TCAGGAGATGTCGATGTGGG	TCG(24)	24	1			3	3	3	1
M01138:7:000000000-A985N:1:1110:10361:15414	AC(16)	16			1	2BLVU_32828	GACAAATGTCCACTGCTGGC	2BLVU_47631	TCTGGCGAGTGGTAAACTGC	AC(16)	16	1			3	3	1	1
M01138:7:000000000-A985N:1:2118:18525:6626	TC(12)	12			1	2BLVU_28235	CGCTCATACCTCTTGTCCCC	2BLVU_48350	CTGTTTACCCTCCTGCCTGC	TC(12)	12	1			3	1	1	1
M01138:7:000000000-A985N:1:2109:20744:14173	TGC(18) TGC(24)	42			0
M01138:7:000000000-A985N:1:2110:5156:17003	AC(14)	14			0
M01138:7:000000000-A985N:1:1112:13343:4663	AC(12) AC(12)	24			1	2BLVU_21250	GTCTTCCCCTTCACAGGTGG	2BLVU_27204	GAGGAAGTGTGGGAAGTGCC	AC(12) AC(12)	24	1			2	2	2	1
M01138:7:000000000-A985N:1:1104:7064:13974	TC(14) TC(14)	28			0
M01138:7:000000000-A985N:1:1118:12825:8732	ATT(18)	18			0
M01138:7:000000000-A985N:1:1106:20249:10575	AC(16)	16			0
M01138:7:000000000-A985N:1:2109:9920:19194	AC(14) AC(14)	28			1	2BLVU_49721	AGCTGGGACAGAAGAAATCCC	2BLVU_25630	CAAATTTGGTGGTCCTTGGG	AC(14)	14	1			3	3	3	1
M01138:7:000000000-A985N:1:1103:21934:21125	TCC(39) TCC(21)	60			0
M01138:7:000000000-A985N:1:2117:13188:5115	TC(34)	34			1	2BLVU_27651	GGTTTAAGCGTGCAAAAGGG	2BLVU_30804	GAGACAAGGCTGATCGTCCC	TC(34)	34	1			68	468	2	1
M01138:7:000000000-A985N:1:2115:7672:24319	AC(12) AC(12)	24			1	2BLVU_33177	AAACAGCAAAAGCCAAATTCC	2BLVU_02762	TCTAAATCAGATTCCCGAGAGC	AC(12)	12	1			2	5	2	1
M01138:7:000000000-A985N:1:1119:28470:13456	TCC(18)	18			0
M01138:7:000000000-A985N:1:2117:14549:16113	TC(18)	18			1	2BLVU_34083	AAAAGGGGCTGAAAAGAGCC	2BLVU_12852	TGTGGTTAGTGAGATGCCTGC	TC(18)	18	1			1	6	1	1
M01138:7:000000000-A985N:1:1114:12962:15181	TCC(21)	21			0
M01138:7:000000000-A985N:1:1113:9901:11680	AAGC(24)	24			0
M01138:7:000000000-A985N:1:2109:17355:4893	AC(12) AC(12)	24			1	2BLVU_22448	AAGGGGAAAGGCTGGAGG	2BLVU_01355	CACCCACACACTCATTCTTGG	AC(12)	12	1			9	4	4	1
M01138:7:000000000-A985N:1:2108:8748:2967	TC(18)	18			1	2BLVU_48818	CCCACTGTATGGAAGGAGAACC	2BLVU_15222	ATCCGAGACACATCATCCCC	TC(18)	18	1			1	3	1	1
M01138:7:000000000-A985N:1:2104:18435:5039	TCC(24)	24			1	2BLVU_14423	CCTCGCTAAAGCACTGGAGG	2BLVU_28871	TGTGAGGTCACAGAGCCCC	TCC(24)	24	1			19	66	0	2
M01138:7:000000000-A985N:1:2101:2947:12751	AAC(18)	18			1	2BLVU_28161	ATGTCTCTTCCTGGGCTTGC	2BLVU_23966	CCTCATAAAAGGAGGATCCAGG	AAC(18)	18	1			28	1	1	1
M01138:7:000000000-A985N:1:2119:6105:14412	AT(14) AT(14)	28			1	2BLVU_11308	CCTCTGTTGTGTTTGCTGGC	2BLVU_41398	AGTTGGGCCAGATGATCTCC	AT(14)	14	1			3	3	3	1
M01138:7:000000000-A985N:1:1114:18340:13037	AC(12) AC(12)	24			1	2BLVU_06094	GCTGAGAGATTTGGGGATGC	2BLVU_20420	ACCACTATCAGCCACCAGCC	AC(12)	12	1			1	2	1	1
M01138:7:000000000-A985N:1:1108:10304:15264	TGCC(24) TC(12)	36			1	2BLVU_34548	GAGTCCGTTCTCGTTTCTGCC	2BLVU_40115	CAGCCCCAGGAAAGGAGC	TGCC(24) TC(12)	36	1			1	6	1	1
M01138:7:000000000-A985N:1:2103:28617:14975	ATC(21)	21			1	2BLVU_38947	GACTAGGTCCTGAACAGTCCCC	2BLVU_37355	TCCTGTCCAAACATTGTCACC	ATC(21)	21	1			1	1	1	1
M01138:7:000000000-A985N:1:2103:3959:9638	ATT(18)	18			1	2BLVU_22451	CCATGATGCAATCACTTCGG	2BLVU_13750	CAGAGCAAGGTGTCAGCAGG	ATT(18)	18	1			1	1	1	1
M01138:7:000000000-A985N:1:2113:14225:17389	TCC(21) TCC(21) TCC(21)	63			0
M01138:7:000000000-A985N:1:1102:17318:17368	AC(12) AC(12)	24			1	2BLVU_09411	GGTATCCCAGCTCCATCAGC	2BLVU_17703	GTTAACGGCACGAACACTGC	AC(12)	12	1			4	3	2	1
M01138:7:000000000-A985N:1:2105:20917:14565	AC(14)	14			1	2BLVU_03248	GACAAGATGGGGAAACTGCC	2BLVU_13051	GGACTTACCCTTTTCAGCATGG	AC(14)	14	1			3	1	0	1
M01138:7:000000000-A985N:1:2113:9093:13779	AC(12)	12			1	2BLVU_37190	ATGCATATGCGATGAGCTGC	2BLVU_06767	GCACGATGGTTCCCTTTACC	AC(12)	12	1			6	6	4	1
M01138:7:000000000-A985N:1:2117:19059:7961	AC(12) AC(12)	24			1	2BLVU_13914	GCTGTGTGACTTTGTTTAGCAGC	2BLVU_04164	AAGGAAGATGTTAAAGCGGTGG	AC(12)	12	1			5	1	1	1
M01138:7:000000000-A985N:1:1112:21896:3753	TTC(18) TTC(18) TTC(18) TTC(18)	72			1	2BLVU_36940	CATCTCTTCCAGAGGCGAGC	2BLVU_38096	GGGCTCTACAGGTGGCTCC	TTC(18) TTC(18)	36	1			10	29	6	1
M01138:7:000000000-A985N:1:2115:12568:19839	AC(12) AC(12)	24			1	2BLVU_33580	CAGCATACGGGAACTTCTGC	2BLVU_50486	AAACCATTGCAGGCTTCTCC	AC(12)	12	1			5	6	5	2
M01138:7:000000000-A985N:1:2102:15334:15936	AC(12) AC(12)	24			1	2BLVU_26245	TTTGAGCGATATCCACTGGG	2BLVU_04935	AGGCTCCCAACATTAGCTCC	AC(12) AC(12)	24	1			1	4	1	1
M01138:7:000000000-A985N:1:1116:18824:18965	TC(12) TC(12)	24			1	2BLVU_28512	TACTGGCAGCTGACGACTGG	2BLVU_24294	GTCTTCTGGTTGGGGTCTGG	TC(12)	12	1			4	4	4	1
M01138:7:000000000-A985N:1:2110:19653:6744	AC(12) AC(12)	24			1	2BLVU_39234	ATGATCTAAGGGCTGGAGCG	2BLVU_40522	ATCCCCTCACAGCTTTCTGC	AC(12)	12	1			213	250	38	31
M01138:7:000000000-A985N:1:1110:20261:10273	AC(14) AC(14)	28			1	2BLVU_43834	CACAGAGCACAGCATTGTGG	2BLVU_11982	TGCACAGATGCAAAGCTTCC	AC(14) AC(14)	28	1			2	2	2	1
M01138:7:000000000-A985N:1:1115:18080:21479	TC(28)	28			1	2BLVU_44749	TGAAATGTGGAAACTGGAGGG	2BLVU_34405	CCAGAAAGCCACAGTCATGC	TC(28)	28	1			5	1	1	1
M01138:7:000000000-A985N:1:2106:12350:11494	AC(14)	14			0
M01138:7:000000000-A985N:1:1103:25481:15192	TGC(21) TGC(21)	42			1	2BLVU_15482	TATTCTGCTTCCGTGTCCCG	2BLVU_18364	TGCAGGTGCTCTGTTTCGG	TGC(21)	21	1			2	2	2	1
M01138:7:000000000-A985N:1:1106:5141:16506	AT(14) AT(14)	28			1	2BLVU_07080	AACTACATTCTGTGCATCTGTGG	2BLVU_30013	CATCAAAGCTTGAAGTCAAAGG	AT(14) AT(14)	28	1			3	4	3	1
M01138:7:000000000-A985N:1:1105:5776:10189	AC(12)	12			1	2BLVU_29670	TTTCTTAACTCCAACTGCAAGGC	2BLVU_48034	ACGGTTCATGGCATAGAGGG	AC(12)	12	1			2	2	1	1
M01138:7:000000000-A985N:1:1109:21494:13384	AC(14)	14			0
M01138:7:000000000-A985N:1:1111:24546:19991	TGC(27) TGC(27)	54			1	2BLVU_28260	CCTATGGGCTTCTACCACCG	2BLVU_21900	GCCCAAAGAACTCAGTAGCAGC	TGC(27) TGC(27)	54	1			2	2	2	1
M01138:7:000000000-A985N:1:2111:15478:10323	TC(12)	12			0
M01138:7:000000000-A985N:1:1104:8557:21183	AC(12) AC(12)	24			1	2BLVU_09575	GATTGTGTGAGCGTGTGCG	2BLVU_44685	AGGTGCACACACAGAAATACGC	AC(12)	12	1			2	2	2	1
M01138:7:000000000-A985N:1:2115:17920:15406	AC(14)	14			1	2BLVU_07332	CTTCTCCCGATAACTTTCTTTGC	2BLVU_40564	TCCTGGTCTTATCGGCTGG	AC(14)	14	1			1	4	1	1
M01138:7:000000000-A985N:1:1116:17363:11954	TTC(30) TGC(21)	51			0
M01138:7:000000000-A985N:1:1111:26452:12757	AC(46) AC(12) AC(16) AC(12) AC(14)	100			1	2BLVU_31065	ACTGCAGGTTGTTTCATGCC	2BLVU_21548	GTGTAGATCGTGGTGGTCGC	AC(46) AC(12)	58	1			1	6	1	1
M01138:7:000000000-A985N:1:1115:27098:11447	AC(12)	12			0
M01138:7:000000000-A985N:1:2119:21003:7825	AT(14) AT(14)	28			1	2BLVU_31109	AATCCAAACGGCTTCAGGC	2BLVU_49497	AGAAACCCTAGTCGGCAGGC	AT(14)	14	1			2	2	2	1
M01138:7:000000000-A985N:1:2114:12810:12705	TC(12) TC(16)	28			1	2BLVU_29646	GGGTCTCCAACACCAGAAGC	2BLVU_12836	TGTGGGTAGCCATAGGGAGG	TC(12) TC(16)	28	1			2	234	2	1
M01138:7:000000000-A985N:1:2111:20817:21490	CGG(21) CGG(18)	39			0
M01138:7:000000000-A985N:1:1105:16575:12297	CG(14)	14			1	2BLVU_31446	TGGCTTAAGCTTTGAGACAAGC	2BLVU_25583	TCGCTGTCTCCTCTAGCACG	CG(14)	14	1			111	72	0	1
M01138:7:000000000-A985N:1:2109:21041:20865	TCC(21) TCC(21)	42			1	2BLVU_03115	ACAGCGGAGCAGTTGTTGG	2BLVU_33073	GGAGGTGCGTGCTATCTTCC	TCC(21)	21	1			341	171	73	4
M01138:7:000000000-A985N:1:1104:16750:16246	AT(12) AT(12)	24			1	2BLVU_14357	CATCTGGTTACCCAGCCAGG	2BLVU_11934	CTCCTGCTGCCTTCCTCG	AT(12) AT(12)	24	1			3	2	1	1
M01138:7:000000000-A985N:1:1103:8656:23565	AC(14)	14			1	2BLVU_24391	TTCCTGTTTTACGACTATCTGTCCC	2BLVU_08987	AGGCACTTCCTCTGGTTTGG	AC(14)	14	1			1	2	1	1
M01138:7:000000000-A985N:1:2101:15194:17761	ATT(33) ATT(33)	66			1	2BLVU_37358	CATGGTTTAACCCCAGTCAGC	2BLVU_36421	TTTTCCTTTCCTCGTCACCC	ATT(33)	33	1			494	2	1	1
M01138:7:000000000-A985N:1:2119:17783:18890	AC(12)	12			1	2BLVU_18089	ACAAACAGCCGATCTCTCCC	2BLVU_14989	GTGTGTGTGGCCTTCTCTGG	AC(12)	12	1			55	47	43	1
M01138:7:000000000-A985N:1:1112:7216:7405	AC(14) AC(14)	28			1	2BLVU_08802	TGCATGTGCACAGCTAGACG	2BLVU_47515	ACTCCTACAGCACGCACACG	AC(14)	14	1			6	4	2	1
M01138:7:000000000-A985N:1:2118:7109:12253	TCC(33)	33			1	2BLVU_37465	GGTCCCTGCAGTGTGTGC	2BLVU_18681	CGTGGAGACCACATCTCCC	TCC(33)	33	1			2	3	1	1
M01138:7:000000000-A985N:1:2109:5129:6290	AC(14) AC(14)	28			1	2BLVU_48900	ACACACGCCAAAACATGAGG	2BLVU_27904	ACACACACACGCCTGAAACC	AC(14)	14	1			2	2	2	1
M01138:7:000000000-A985N:1:1118:10464:9558	CGG(18)	18			0
M01138:7:000000000-A985N:1:2107:22914:22637	TCC(21) TCC(18) TCC(24) TCC(21)	84			0
M01138:7:000000000-A985N:1:1113:23937:21866	AC(22) AC(22)	44			1	2BLVU_43589	CCCAAGCTAAAGTCCCAACC	2BLVU_42562	TCATTGCCCTCTCTTTGACC	AC(22)	22	1			2	3	2	1
M01138:7:000000000-A985N:1:2103:18592:16176	AC(12) AC(12)	24			1	2BLVU_01027	GAGGTTTCAGGTGCCAAAGC	2BLVU_04763	AAGGACCAGACCCAGGAAGG	AC(12) AC(12)	24	1			2	2	2	1
M01138:7:000000000-A985N:1:1102:16492:15094	TC(12)	12			1	2BLVU_01837	CTGTGCTCTCTCTCCTCTTGC	2BLVU_08126	GCACAGAGAGGACTGATCTGC	TC(12)	12	1			3	2	1	1
M01138:7:000000000-A985N:1:1114:11357:19976	TCC(27) TCC(27)	54			1	2BLVU_23845	AGGGTGGGTTTCAAGATGGG	2BLVU_26677	AGAGGGACCCCAAGTCATCC	TCC(27)	27	1			2	4	2	1
M01138:7:000000000-A985N:1:2117:11541:7129	AC(12)	12			1	2BLVU_45963	TTCTCAGCTCGTGTTTTCGC	2BLVU_25788	CCAGCACTGAAAGCTGTTGC	AC(12)	12	1			21458	366400	8325	1
M01138:7:000000000-A985N:1:1101:11342:13709	AC(12)	12			0
M01138:7:000000000-A985N:1:1101:21239:24931	TC(12)	12			1	2BLVU_15488	GAGAAACAGGGTTTTCGTGC	2BLVU_06911	GCTCTTTGCCTCTTTCTTGC	TC(12)	12	1			1	1	1	1
M01138:7:000000000-A985N:1:2102:8788:6279	CG(16) CG(16)	32			1	2BLVU_14575	CTGCGTCTCTGTTGTCCTGC	2BLVU_23051	TTAGGTGAGTGCAGCATGGG	CG(16)	16	1			6	4	3	1
M01138:7:000000000-A985N:1:2104:19628:24714	TTC(24) TGC(51) TTC(24) TGC(51)	150			1	2BLVU_29478	GGGTGGTGTGAGAGTAAGATGG	2BLVU_29444	CGCTCTCTTTACTTTAGCGGC	TTC(24) TGC(51) TTC(24) TGC(51)	150	1			635	748	182	10
M01138:7:000000000-A985N:1:2105:16005:2007	TC(12)	12			1	2BLVU_27409	CCCACGAAACCCTAACTGC	2BLVU_30882	GTTTCTGCATTCACCAAGGC	TC(12)	12	1			186	206	1	1
M01138:7:000000000-A985N:1:1113:2262:11003	TC(12)	12			1	2BLVU_49507	AGAGCGAGAGACACAAGCCC	2BLVU_21391	GGTAGGGAGGACAAATTGCG	TC(12)	12	1			1	3	1	1
M01138:7:000000000-A985N:1:2118:24201:10188	CG(14)	14			1	2BLVU_40861	GATCGGGGAGAAGAGCAGG	2BLVU_40955	TAACTCGAGACTCGGGGAGC	CG(14)	14	1			1	1	1	1
M01138:7:000000000-A985N:1:2111:24533:20082	AC(18)	18			1	2BLVU_09437	CTGAAATGCAATTGGCAACC	2BLVU_23829	GAGACACGTGCTGGTTTTGC	AC(18)	18	1			4	1	1	1
M01138:7:000000000-A985N:1:1109:7172:16960	CGG(30) CGG(30)	60			1	2BLVU_21135	TCTTGGAGATGCCGAAGAGC	2BLVU_29261	ACGGACGTCTCTTGCAGTGG	CGG(30) CGG(30)	60	1			1	1	1	1
M01138:7:000000000-A985N:1:1104:23168:13023	AT(14) AT(14)	28			1	2BLVU_14302	ATGGACGTTTACTCTGCCCG	2BLVU_49247	TACCTTGTCACACAGGCCCC	AT(14)	14	1			4	2	2	1
M01138:7:000000000-A985N:1:1104:7832:10598	TCC(18)	18			0
M01138:7:000000000-A985N:1:1116:16904:7990	AC(12)	12			1	2BLVU_06211	AAGAAGATTCGGAAAGCCCC	2BLVU_48443	CTGCTAGGACCGGAGTCCC	AC(12)	12	1			36	33	1	1
M01138:7:000000000-A985N:1:2102:12282:12792	AC(14)	14			0
M01138:7:000000000-A985N:1:2115:25368:15742	AT(14) AT(14)	28			0
M01138:7:000000000-A985N:1:2105:14712:5610	AAC(24)	24			1	2BLVU_28889	GACCCGGGTATTTTCGGC	2BLVU_40938	TTGGACTTCGGAGGTTTTGG	AAC(24)	24	1			1	4	1	1
M01138:7:000000000-A985N:1:1119:16595:14417	TC(12)	12			0
M01138:7:000000000-A985N:1:1109:26941:14781	TC(14) TC(12) TC(14)	40			1	2BLVU_02918	AATACAAAGATGGCGCAGGG	2BLVU_15663	CAGTATTTATCTCGCGCCCC	TC(14) TC(12)	26	1			2	1	1	1
M01138:7:000000000-A985N:1:1106:10622:15286	AC(16)	16			1	2BLVU_12840	TTGCTTGCCATCAAACTTGG	2BLVU_15232	ATTTGCCACAAGAAGTCCCG	AC(16)	16	1			2	1	1	1
M01138:7:000000000-A985N:1:2112:8687:15538	TC(12) TC(12)	24			1	2BLVU_45742	CCCCTGGGTATCTGTGTTGC	2BLVU_14777	TTTGCATCATTTTGAAGCGG	TC(12) TC(12)	24	1			2	2	2	1
M01138:7:000000000-A985N:1:1102:5917:15946	AAC(24) AAC(24)	48			1	2BLVU_20871	ATGACATCAGCGAGTGTGGG	2BLVU_06243	AGGCCATGGAAAACATAGAAGG	AAC(24) AAC(24)	48	1			2	3	2	1
M01138:7:000000000-A985N:1:2116:18134:10475	TCC(18) TCC(18)	36			1	2BLVU_02524	TTCACCAGCAACGTAAACCC	2BLVU_51288	GACGACGACGACACAGGG	TCC(18) TCC(18)	36	1			4	6	2	1
M01138:7:000000000-A985N:1:1109:17346:23572	AC(12) AC(12)	24			1	2BLVU_51890	CATCTAAAACCTGCTTCTGCACC	2BLVU_06062	CACATGGAAAATAAATGTGCGG	AC(12)	12	1			4	3	3	1
M01138:7:000000000-A985N:1:1104:17790:9865	AC(18) AC(18)	36			1	2BLVU_47687	GCTGATTTTCCCCAAAAGGG	2BLVU_41142	GTGTTCAAGTGGGTTTGGGG	AC(18)	18	1			3	3	2	1
M01138:7:000000000-A985N:1:1103:20754:2574	AAC(18) AAC(18)	36			1	2BLVU_34515	CAGTGGCCCTTTTGTGCC	2BLVU_16902	TGGAGTGGCTAAATCTGCTGC	AAC(18)	18	1			2	2	2	1
M01138:7:000000000-A985N:1:1112:25700:13906	TC(12)	12			0
M01138:7:000000000-A985N:1:2101:22602:5840	TC(12)	12			1	2BLVU_08846	CATACCTCGTGCATTTTCTTGC	2BLVU_36918	ACTTGCGGCCTTAATCATCG	TC(12)	12	1			3	3	3	3
M01138:7:000000000-A985N:1:1113:14596:8070	TC(14) TC(14)	28			1	2BLVU_20425	AAGTCTTTCCTGAGGTTTTCGC	2BLVU_25365	TACACATCAGACGCTGCCG	TC(14)	14	1			5	393	1	1
M01138:7:000000000-A985N:1:1111:8224:22751	TCC(24) TCC(18) TCC(18)	60			1	2BLVU_44095	GGAAGCTCAGGTCATGGAGG	2BLVU_27107	TCCTCCTCCACAGATGGACC	TCC(18)	18	1			26	21	15	3
M01138:7:000000000-A985N:1:2118:15087:9742	AC(16) AC(22)	38			1	2BLVU_45582	CAAGGGAAACACGGGTGG	2BLVU_47561	CAGGTGGACAACATGCTTCG	AC(16) AC(22)	38	1			2	1	1	1
M01138:7:000000000-A985N:1:2112:13245:8597	ATT(21)	21			1	2BLVU_04439	ATCCCAAACAAGTGATGCCC	2BLVU_12045	CGCAGCTCAGGAACTAACTGG	ATT(21)	21	1			1	28	1	1
M01138:7:000000000-A985N:1:1102:16399:23628	AGGG(24) AGGG(24)	48			0
M01138:7:000000000-A985N:1:2102:3186:16372	AAAC(24)	24			0
M01138:7:000000000-A985N:1:1110:18055:23748	TC(12)	12			1	2BLVU_02148	GAAGAACCATTGTGGTCCCC	2BLVU_49099	AAAACACCTCCCCATAGCCC	TC(12)	12	1			8	12	2	1
M01138:7:000000000-A985N:1:2105:29625:14724	AC(16) AC(16)	32			1	2BLVU_37808	TTGATGGGAGTTGTTCTGTGC	2BLVU_15142	CATCCTCACTGCAGCAAAGC	AC(16) AC(16)	32	1			1	4	1	1
M01138:7:000000000-A985N:1:2103:17494:5323	AC(16)	16			1	2BLVU_30981	CGGCCTTCATAACTGGAAGC	2BLVU_02913	GTCGGGCTGTGTCTTTTGG	AC(16)	16	1			15	42	1	1
M01138:7:000000000-A985N:1:2102:4907:6238	TCC(18) TCC(18)	36			1	2BLVU_03115	ACAGCGGAGCAGTTGTTGG	2BLVU_31675	GAATACAGGCCGAGCAGTCC	TCC(18) TCC(18)	36	1			341	303	4	2
M01138:7:000000000-A985N:1:2111:16075:11799	TC(14) TC(14)	28			1	2BLVU_49013	CTGTGAGATGCAGCCTGGG	2BLVU_27524	ACCCACTCCATCCTGCTCC	TC(14)	14	1			6	4	4	1
M01138:7:000000000-A985N:1:1108:19190:9064	TCC(18) TCC(18)	36			1	2BLVU_43453	AAAGAGACAACAGCATGAGGAGG	2BLVU_16082	GCTTTTCTCTCCTTCCGCC	TCC(18)	18	1			30	10	6	1
M01138:7:000000000-A985N:1:1113:27735:12049	AC(12)	12			0
M01138:7:000000000-A985N:1:1112:13365:19885	TCC(21)	21			1	2BLVU_19632	GCTCCCTGGGTAGCTTTGG	2BLVU_43571	GCAGAAGTAGGATACGGGCG	TCC(21)	21	1			1	1	1	1
M01138:7:000000000-A985N:1:1111:10131:18226	TC(12)	12	TC		1	2BLVU_15352	GCAGATCACAGAAGATGGCG	2BLVU_17663	AAATGATATGGGAGGCTGGG	TC(12)	12	1	TC		3	1	1	1
M01138:7:000000000-A985N:1:1105:6896:10843	AAC(24) AAC(24)	48			1	2BLVU_16390	GAAGCAAACACAGCCCCG	2BLVU_51146	CGTGATGTTTGCAGGGTGG	AAC(24)	24	1			2	2	1	1
M01138:7:000000000-A985N:1:1116:25510:17018	AC(12)	12			1	2BLVU_31986	CAACGGAGAGAGATGGGAGG	2BLVU_51613	TGTATGTGTGGGCAAGGAGG	AC(12)	12	1			1	5	1	1
M01138:7:000000000-A985N:1:2116:15928:13485	TC(12)	12			1	2BLVU_42883	AGGTGGTGCTGGGAGTTAGG	2BLVU_45403	AACCACAGCAACCAGTGACC	TC(12)	12	1			2	7	3	2
M01138:7:000000000-A985N:1:1104:9839:18564	AC(16) AC(16)	32			1	2BLVU_22372	ACTCATGCAATAGTCATGAAAGCC	2BLVU_45590	CAGACAGCAAGTGAGTCCACG	AC(16)	16	1			5	5	5	1
M01138:7:000000000-A985N:1:1104:18003:12354	CGG(18)	18			0
M01138:7:000000000-A985N:1:1111:22299:17444	AC(12) AC(12)	24			1	2BLVU_02217	TCCAATGAAATTTAAGGTCACCC	2BLVU_35039	TTGAAATGTAGAGCTGTGCCG	AC(12)	12	1			2	2	2	1
M01138:7:000000000-A985N:1:1112:19512:3249	TC(14)	14			1	2BLVU_01255	GTCATGGATCCTAATGCTGGG	2BLVU_09462	TTTCCACTGTGTCACCAGGC	TC(14)	14	1			1	1	1	1
M01138:7:000000000-A985N:1:2113:3238:17727	AT(12) AT(12)	24			0
M01138:7:000000000-A985N:1:1108:23024:10454	AC(20)	20			0
M01138:7:000000000-A985N:1:1105:3054:17583	AC(12)	12	AC		1	2BLVU_22980	ACGTGAGCGTCTTCGTCTCG	2BLVU_23851	CAACTCCCCTGCAACCCC	AC(12)	12	1	AC		1	1	1	1
M01138:7:000000000-A985N:1:1119:22088:5941	AC(12)	12			0
M01138:7:000000000-A985N:1:1117:26413:10670	TCC(18) TCC(18)	36	TCC		1	2BLVU_45520	GTGCCTCTTCTTCCTTTGGC	2BLVU_27557	GGTCGTGGGCAGAGAAGG	TCC(18)	18	1	TCC		71	525	47	1
M01138:7:000000000-A985N:1:2104:8353:10130	AC(26) AT(12)	38			0
M01138:7:000000000-A985N:1:2107:6887:5570	AC(14) TC(14)	28			1	2BLVU_34366	GTTTATGCACCCTTCTGCCC	2BLVU_36680	AGCTGGAGCCATCTTTCAGG	TC(14)	14	1			1	1	1	1
M01138:7:000000000-A985N:1:2108:27041:5807	AC(12)	12			1	2BLVU_26042	AGTGCAATTTGGCTTCTGCC	2BLVU_39177	TGAGTTGAGCTGCCTGTTGG	AC(12)	12	1			2	1	1	1
M01138:7:000000000-A985N:1:1112:3820:16805	TGC(51) TTC(30)	81			1	2BLVU_13721	CTGCTCCACCGTTAACCTCC	2BLVU_29619	AGGTGCTTCTCAAAGGTGCG	TGC(51) TTC(30)	81	1			1400	1	0	1
M01138:7:000000000-A985N:1:1117:29342:13451	TGC(21) TGC(18)	39			1	2BLVU_44147	GAAGAGCCGAATCAGCAAGC	2BLVU_37439	CTCTCTTCACATCCCAGGGC	TGC(21) TGC(18)	39	1			2	1	2	1
M01138:7:000000000-A985N:1:2109:13046:7130	AC(12) AC(12)	24			1	2BLVU_36771	ACGTTCTTGCTTAGGGTGGG	2BLVU_05337	CAGAGGCATAACTGGACCCC	AC(12) AC(12)	24	1			1	1	1	1
M01138:7:000000000-A985N:1:2117:14674:2879	TC(18)	18			0
M01138:7:000000000-A985N:1:1105:14592:14315	TTC(27) TTC(27)	54			1	2BLVU_49827	CTGTCTTGGCTTCTGGTCCC	2BLVU_33935	ATAGCAGCTCCAGGTGAGCC	TTC(27)	27	1			3	7	4	2
M01138:7:000000000-A985N:1:1103:2957:11951	TC(14) TC(14)	28			1	2BLVU_27689	TGGCCATAGGGAGGATGG	2BLVU_23883	CGACTTGTAAAGAGAGATGCAAGG	TC(14)	14	1			22	278	21	1
M01138:7:000000000-A985N:1:1117:14128:18189	AC(12)	12			1	2BLVU_18221	CTATTTAGGGGCCTCCTGGG	2BLVU_18282	GATTGTCACCGCAAAACAGC	AC(12)	12	1			1	1	1	1
M01138:7:000000000-A985N:1:2104:9193:22231	AC(12) AC(14) AC(28)	54			1	2BLVU_43654	CTCAGCACAGCCACAAGAGC	2BLVU_05858	ACACTAGCAAAGCCCCATCG	AC(12) AC(14)	26	1			2	4	2	1
M01138:7:000000000-A985N:1:2111:8603:2844	AC(14) AC(14)	28			1	2BLVU_28444	AGGACCTGACACCTTGCTCG	2BLVU_39477	GTGTGTGTGTCCATCAGCCC	AC(14)	14	1			4	2	2	1
M01138:7:000000000-A985N:1:1109:21189:21793	AC(14)	14			1	2BLVU_31639	ACCCTCACCTTCCTCGCC	2BLVU_07406	GTGCATGTGGGTAGTGGTGG	AC(14)	14	1			2	26	1	1
M01138:7:000000000-A985N:1:1106:1965:15468	ATC(24) ATC(24)	48			1	2BLVU_06785	CGGACCACCAGCTCTCTAGG	2BLVU_28598	ATGTAGGTGTTTACCATGCTCCC	ATC(24) ATC(24)	48	1			4	3	1	1
M01138:7:000000000-A985N:1:1113:28848:14939	AC(14) AC(16)	30			1	2BLVU_16365	GGTCCCTTCCAACACAAACC	2BLVU_39676	TGGCTGTTTTGCTGAGATGC	AC(14) AC(16)	30	1			69	4	2	1
M01138:7:000000000-A985N:1:2112:2856:12894	ATCT(24)	24			0
M01138:7:000000000-A985N:1:2111:9811:22711	TC(12)	12			1	2BLVU_49171	GCAACAGCATCAGTCTTGGC	2BLVU_03657	GTTGCTGGCCCTCACTATCC	TC(12)	12	1			50	43	0	2
M01138:7:000000000-A985N:1:1102:14329:18688	AC(18) AC(18)	36	AC		1	2BLVU_27344	AAAGGTTCATTAGAATGTAAGAGAAGG	2BLVU_46372	TTTATCAGAATTATATAGAAACCTCAGGG	AC(18)	18	1	AC		4	2	2	1
M01138:7:000000000-A985N:1:2110:19594:9806	TC(12)	12			1	2BLVU_44566	AAGAAACTGAGCCTGGCAGC	2BLVU_07964	CAGACAGGTTTGGAGTCCCC	TC(12)	12	1			1	1	1	1
M01138:7:000000000-A985N:1:2106:3319:16229	TC(12)	12			1	2BLVU_42813	GACTGAGCAGGAGCAAACAGC	2BLVU_11065	TTCTTTTCTCCCCTCCTGCC	TC(12)	12	1			3	1	1	1
M01138:7:000000000-A985N:1:2105:24996:15986	ATC(18)	18			0
M01138:7:000000000-A985N:1:2111:13990:10292	TGC(60) TTC(30) TGC(57) TTC(30)	177			1	2BLVU_31468	TCCCGCTCTCTTTACTTTAGCG	2BLVU_43588	AAAACCAAACTCCTGGGTGG	TGC(60) TTC(30) TGC(57) TTC(30)	177	1			756	496	287	13
M01138:7:000000000-A985N:1:2118:20076:10982	AT(14) AT(14)	28			0
M01138:7:000000000-A985N:1:2107:24778:18800	AT(16)	16			0
M01138:7:000000000-A985N:1:1115:14474:11728	AC(14) AC(22)	36			1	2BLVU_02699	CAGCCTGCCTTTCACACG	2BLVU_22375	GCCAAAACAGCCTTGAGACC	AC(14) AC(22)	36	1			1	1	1	1
M01138:7:000000000-A985N:1:2114:5976:17299	AC(12) AC(12)	24			1	2BLVU_35526	CAGCTGAATGCTGGTGAAGG	2BLVU_42283	GCTTCCCATTTACCATTGGC	AC(12)	12	1			2	1	2	1
M01138:7:000000000-A985N:1:2103:22357:14552	AC(14) AC(14)	28			1	2BLVU_11312	CAGCAGATCACTGCACAAAGC	2BLVU_17471	TCAAGCTGCTACCTGAATGTGC	AC(14) AC(14)	28	1			2	2	2	1
M01138:7:000000000-A985N:1:1111:16232:23587	TC(12) TC(12)	24			1	2BLVU_32902	GATGAGATGATGGCGACTTCC	2BLVU_33060	AAAAGACGCGTGCTCTCTCC	TC(12) TC(12)	24	1			3	1	1	1
M01138:7:000000000-A985N:1:2114:25909:7472	AC(14)	14			1	2BLVU_43539	CCTCATTCTTGGTGCACTTCC	2BLVU_23553	TCAACACTCCTTGTCCCGC	AC(14)	14	1			6	1	0	1
M01138:7:000000000-A985N:1:2108:12041:25226	AT(12) AT(12)	24			0
M01138:7:000000000-A985N:1:2109:19082:14971	AC(12) AC(12)	24			1	2BLVU_43044	CATGCATGGAAGGACAGAGG	2BLVU_30643	TCGCTGTATGGGATTTGAGC	AC(12) AC(12)	24	1			4	6	1	1
M01138:7:000000000-A985N:1:2104:13274:20208	TCC(18)	18			1	2BLVU_42248	TTTCCAGCTGCTTGCTACTCC	2BLVU_12184	AACAGCCTGATGAGAAGGGG	TCC(18)	18	1			3	1	1	1
M01138:7:000000000-A985N:1:2107:15264:12179	AC(12)	12			1	2BLVU_36024	CAGAAATCACCACTGGACCG	2BLVU_29321	GTGACAAGGTAAAGGGGATGC	AC(12)	12	1			3	1	1	1
M01138:7:000000000-A985N:1:2102:7392:3172	AC(14) AC(14)	28			1	2BLVU_40673	GACAGAGCACCCTTTCCAGG	2BLVU_49802	TGTAGCCAAATCATGGCTGG	AC(14)	14	1			7	3	4	1
M01138:7:000000000-A985N:1:2117:14631:16303	AC(12)	12			1	2BLVU_46533	TTGTCTCGGCTGTTGTCTGG	2BLVU_26340	ACGCGTACATGCAGATATCCC	AC(12)	12	1			5	1	2	1
M01138:7:000000000-A985N:1:2104:17836:6172	TGC(18)	18			1	2BLVU_44448	GTCAACACCTCATCCATGCC	2BLVU_16584	TGATCCACATTTGGCTGACC	TGC(18)	18	1			1	1	1	1
M01138:7:000000000-A985N:1:1113:22296:20002	CGG(27) CGG(27)	54			1	2BLVU_19838	ATGAGGGAGCGAACGTGG	2BLVU_01674	AGTGGAAGCGCAAGAGCG	CGG(27)	27	1			1	3	1	1
M01138:7:000000000-A985N:1:2103:23550:14251	AC(12)	12			1	2BLVU_17960	CCCTAAAGAGGCTGCAAACC	2BLVU_39258	CAATAACAGCTAGAAGACCCAAACC	AC(12)	12	1			1	2	1	1
M01138:7:000000000-A985N:1:1118:9665:18044	AAAC(24) AAAC(24)	48			1	2BLVU_44542	CCTAAATGTTGAATGATTATGCTTCC	2BLVU_34943	TTAATGTGTTCACCTTTTCTGTGG	AAAC(24)	24	1			4	3	3	1
M01138:7:000000000-A985N:1:2114:19460:23856	AC(12)	12			0
M01138:7:000000000-A985N:1:2107:29400:11456	TCC(18) TCC(21)	39			1	2BLVU_37691	CCTCATGCTATTGACTCCCG	2BLVU_48190	AGGAGGAAGCAGGAGACACC	TCC(21)	21	1			1	1	1	1
M01138:7:000000000-A985N:1:1111:13744:11142	TCC(18)	18			1	2BLVU_39712	CTCTGGCCCTCTCTCCTCC	2BLVU_26497	CCCCAGGACTACAGCTCCC	TCC(18)	18	1			114	50	2	1
M01138:7:000000000-A985N:1:2113:13118:8154	AC(12)	12			0
M01138:7:000000000-A985N:1:2107:18079:17141	TC(12)	12			1	2BLVU_11127	AAGAAGCACGGTGATGATGC	2BLVU_20588	TCACCATGGTCTTCTCCACG	TC(12)	12	1			1	33	1	1
M01138:7:000000000-A985N:1:2117:9751:14006	AC(12) AC(12)	24			1	2BLVU_15463	CCACACACACACATATTTGCTCC	2BLVU_47437	TATTTCAAAGTAAGGTGCATAGGAAGG	AC(12) AC(12)	24	1			2	2	2	1
M01138:7:000000000-A985N:1:2105:10253:13526	TCC(18)	18			1	2BLVU_42958	ATGACCTTGAGGAGGAACGG	2BLVU_01431	AATCAGGATTTCCCACTCCG	TCC(18)	18	1			3	1	1	1
M01138:7:000000000-A985N:1:1103:20075:4077	AC(18)	18			1	2BLVU_05507	TACGTATTCCAGCCACCTGC	2BLVU_15025	GGCCTTACGTTGACGATTCC	AC(18)	18	1			3	1	1	1
M01138:7:000000000-A985N:1:1105:19970:11026	AAAT(24) AAAT(24)	48			1	2BLVU_45880	GACATGCTCCATCTTAAACTTTCC	2BLVU_15685	TCAGAGCATGAGCAATTCCC	AAAT(24) AAAT(24)	48	1			2	2	2	1
M01138:7:000000000-A985N:1:2109:26630:10505	ATT(18)	18			1	2BLVU_04188	GGGAACTAAGTGGGCATTGG	2BLVU_00774	AAGGAGGCACCAACAAATCG	ATT(18)	18	1			6	2	1	1
M01138:7:000000000-A985N:1:1103:22194:15708	AC(12) AC(12)	24			1	2BLVU_01929	TTCCCTGCTCTCTCAGGAGG	2BLVU_37490	AGCAGTGACTCCATCATGCC	AC(12)	12	1			3	3	3	1
M01138:7:000000000-A985N:1:2101:5272:10734	AC(16) AC(16)	32	AC		0
M01138:7:000000000-A985N:1:2114:20506:4099	TTC(24)	24			0
M01138:7:000000000-A985N:1:1119:27252:20331	AC(12) AC(12)	24			1	2BLVU_07905	GCTCCATCTGTTCTCGGAGG	2BLVU_32900	CCAATAGCGCTAGGCAAACC	AC(12)	12	1			4	3	3	1
M01138:7:000000000-A985N:1:1101:19224:2344	TC(12) TC(12)	24			1	2BLVU_29744	TTTGCGTGTTCTCTGTGTGG	2BLVU_05041	GGGTGCTTTGTTTCGTATGG	TC(12) TC(12)	24	1			108	99	27	4
M01138:7:000000000-A985N:1:2108:17028:21477	TCC(18) TCC(18)	36			1	2BLVU_48956	TTTGTCTTGACTGCTTGGGC	2BLVU_01140	CCCACTTTGAAGAGGTTGCC	TCC(18) TCC(18)	36	1			1	3	1	1
M01138:7:000000000-A985N:1:2101:17390:8716	AC(12) AC(12)	24			1	2BLVU_29802	TGTGTAGGGAGGTGTTTTGGG	2BLVU_32451	TGTGATGTTTGCTGAACCCC	AC(12)	12	1			4	2	2	1
M01138:7:000000000-A985N:1:1107:10376:17706	AC(12) AC(12)	24			1	2BLVU_34630	GTGTGTGTGTGCGCATGG	2BLVU_46438	TGTTTCTGCAGCACACCTCC	AC(12)	12	1			5	4	3	1
M01138:7:000000000-A985N:1:2114:20955:12310	TGC(24)	24			1	2BLVU_35854	GTTCATGTGCAAAGCAAGCC	2BLVU_35405	CCTGGGTGACTCCTAAAGGC	TGC(24)	24	1			1	1	1	1
M01138:7:000000000-A985N:1:2111:12776:15058	AC(12)	12			1	2BLVU_30075	AACCATCAAGACCCCTGTGC	2BLVU_12484	GCAAGTGAAGCCCATCTGC	AC(12)	12	1			1	3	1	1
M01138:7:000000000-A985N:1:1106:16666:11343	AC(12) AC(12)	24			1	2BLVU_03785	CAAAAGGCTTCCTGTGCTCC	2BLVU_39663	TGCTCCATTTCCTTCCTACCC	AC(12)	12	1			4	3	3	1
M01138:7:000000000-A985N:1:2110:7247:19566	TC(14)	14			1	2BLVU_06493	TCGGTGTGAGGACAGGTAGG	2BLVU_29097	TTGCCTGTCTTGATTCCTGG	TC(14)	14	1			2	2	2	1
M01138:7:000000000-A985N:1:2102:19503:12933	TCC(21)	21			1	2BLVU_46753	TCCCTCTTTACCGGAGAGGC	2BLVU_35784	CCCCAAGATCAAGGTTCAGC	TCC(21)	21	1			420	1	0	1
M01138:7:000000000-A985N:1:1103:4965:13835	AC(16)	16			1	2BLVU_42791	ACCGCTTTGGTCAAGACTGG	2BLVU_46986	CTCACAAAGGACATGGAGATGG	AC(16)	16	1			4	2	2	1
M01138:7:000000000-A985N:1:1113:2657:15267	TC(28) TC(28)	56	TC		1	2BLVU_06459	ACGATGCTTTCTAGCACACCC	2BLVU_07316	TGCATGTTTGACTTCTCGGG	TC(28)	28	1	TC		4	3	4	2
M01138:7:000000000-A985N:1:1118:21868:5556	TC(16) TC(16)	32			1	2BLVU_08106	GCTCGTCCCAGATCACTACG	2BLVU_51886	AGAAAGGACCGTCTTCCCG	TC(16) TC(16)	32	1			1	1	1	1
M01138:7:000000000-A985N:1:1106:25944:6318	AC(12)	12			0
M01138:7:000000000-A985N:1:2104:16288:1587	AC(12)	12			0
M01138:7:000000000-A985N:1:1115:3128:14694	TGC(21) TGC(18)	39			1	2BLVU_45474	ATCTCCTTCTTGCAGGCTCG	2BLVU_21984	GATGGATCCACTCCGTTCG	TGC(21) TGC(18)	39	1			6	1	1	1
M01138:7:000000000-A985N:1:2111:17793:14407	AC(14) AC(14)	28			1	2BLVU_39431	CCGGGCTCCTAACGATGC	2BLVU_16514	CACACTGGGACCCCACAGG	AC(14)	14	1			5	3	2	1
M01138:7:000000000-A985N:1:1104:26927:10313	AC(12) AC(12)	24			1	2BLVU_41288	CTCAGGAGGGATGCTTGAGG	2BLVU_16976	CATTTTCAGCCAGTCTCCCC	AC(12)	12	1			2	2	2	1
M01138:7:000000000-A985N:1:1103:17896:15952	TCC(21)	21			1	2BLVU_27208	CATCAGTGAGCTCTTGCCCC	2BLVU_43529	AGGCACTCACCAGGTATGGG	TCC(21)	21	1			2	1	2	1
M01138:7:000000000-A985N:1:1106:10585:19883	TCC(18)	18			0
M01138:7:000000000-A985N:1:1105:22857:13008	AC(12)	12			1	2BLVU_06947	GGTCCAATGTTCACAAGTCAGC	2BLVU_17713	CTACTGTTTGCCCAGCTCCC	AC(12)	12	1			3	1	1	1
M01138:7:000000000-A985N:1:1102:25197:8678	TC(12) TC(12)	24			1	2BLVU_17072	TTCTGAGGACTTTCCAAACTTGC	2BLVU_38258	CATTAAATGTGATCCACCTCACG	TC(12)	12	1			5	1	2	1
M01138:7:000000000-A985N:1:1113:21789:17477	AC(16)	16			1	2BLVU_49117	TCCATCAGCACCTTACTCTTTCC	2BLVU_46479	TCATCATGATCCAGATGGGG	AC(16)	16	1			3	3	1	1
M01138:7:000000000-A985N:1:2107:5572:20471	AC(16)	16			0
M01138:7:000000000-A985N:1:1104:21583:10838	AC(14) AC(16)	30			1	2BLVU_04682	ACCATCCAATCACAACGGC	2BLVU_07498	AGAGCAAGGAGAAAGCGAGC	AC(14)	14	1			1	2	1	1
M01138:7:000000000-A985N:1:2108:5951:8808	AC(14)	14			1	2BLVU_37344	AAACATTCCCTCCTTTCCCC	2BLVU_14002	ACCAAGATAAGCACAGGGGC	AC(14)	14	1			474	512	5	1
M01138:7:000000000-A985N:1:2108:23663:14258	ATGG(44)	44			1	2BLVU_02209	TCTGCACTGACCTACCTGGG	2BLVU_46487	AATCCCGTAAACACCAAGGC	ATGG(44)	44	1			7	22	1	1
M01138:7:000000000-A985N:1:1108:23994:16461	ACC(21)	21			0
M01138:7:000000000-A985N:1:2105:24592:9479	TC(12) TC(12)	24			1	2BLVU_16992	TTTCCTTTTAGCAGCTATGTACCC	2BLVU_51515	TGTCATTAGAGATGTTCATACACCC	TC(12)	12	1			2	5	2	1
M01138:7:000000000-A985N:1:1102:27856:10161	AT(12) AT(12)	24			1	2BLVU_44474	GGAAGCGAAGGAAGAATTGC	2BLVU_33802	CGTATATGATCACACACACTCATATCC	AT(12)	12	1			4	2	2	1
M01138:7:000000000-A985N:1:1115:7553:22362	AT(12) AC(12) AT(14)	38			1	2BLVU_12028	CTCTCCTGCTGAGCTTACTGTCC	2BLVU_24417	TGGGTTCTGCTCCAGTAGGG	AT(12) AC(12) AT(14)	38	1			2	2	1	1
M01138:7:000000000-A985N:1:1106:13869:6220	AC(16)	16			0
M01138:7:000000000-A985N:1:1105:21821:7532	AC(16)	16			1	2BLVU_41785	TGTCCAGGCAATGAGTTTGG	2BLVU_28323	TCTGGTGGCCCAGAACTAGC	AC(16)	16	1			2	1	1	1
M01138:7:000000000-A985N:1:2108:12579:5322	AC(12)	12			1	2BLVU_42544	GCCATCCACTGGAGTCTTCC	2BLVU_47362	TCCTCCAAGCACATCTCAGG	AC(12)	12	1			5	1	1	1
M01138:7:000000000-A985N:1:2106:10548:18215	TC(12)	12			0
M01138:7:000000000-A985N:1:2104:14763:12581	AC(12) AC(12)	24			1	2BLVU_37535	AGCCCCAACTTTCAACATCC	2BLVU_50012	TAAAAGCCTGGCAGATTCCC	AC(12) AC(12)	24	1			4	5	1	1
M01138:7:000000000-A985N:1:2102:7974:7142	AC(16) AC(16)	32			1	2BLVU_46868	CCCCTCCTGTATTTCCCTCC	2BLVU_04052	TTAGAGGGCTGGAGAGCTGG	AC(16)	16	1			4	1	1	1
M01138:7:000000000-A985N:1:1117:22551:12066	AT(14) AT(14)	28			1	2BLVU_43875	TGTGAAAACACACACGCACG	2BLVU_46191	AGCCTTATTTGCCTGGAGAGG	AT(14) AT(14)	28	1			3	1	2	1
M01138:7:000000000-A985N:1:1109:11443:15647	TCC(30)	30			1	2BLVU_48055	TTCGGCAGACACAGAGAAGG	2BLVU_25920	AAAAGGAGCTGTGAGCCAGG	TCC(30)	30	1			9	25	4	1
M01138:7:000000000-A985N:1:1103:21522:20966	AC(12)	12			0
M01138:7:000000000-A985N:1:2101:17903:9346	AC(12) AC(12)	24			1	2BLVU_22851	TGCACACACACACAAATATGACC	2BLVU_41055	CATGAAGTCCCCGAAAATGG	AC(12) AC(12)	24	1			2	2	2	1
M01138:7:000000000-A985N:1:2117:26883:13963	TCC(18)	18			0
M01138:7:000000000-A985N:1:2107:24482:6875	AT(12) AT(12)	24			1	2BLVU_34062	ACTTTTGGCAATGCACACCC	2BLVU_00258	TGTGCAGTCTCTGACAGGGG	AT(12)	12	1			2	2	2	1
M01138:7:000000000-A985N:1:1112:5748:19398	TC(20)	20			1	2BLVU_44917	GTGCTGTAGCCACAGGATGG	2BLVU_20962	AACACATGCCTCTTGCATGG	TC(20)	20	1			3	5	0	1
M01138:7:000000000-A985N:1:1113:23165:17554	AC(14)	14			1	2BLVU_30074	GGTGTAATCCTGCACATGCC	2BLVU_23772	TTGGATAAAACAGCAGGAGGC	AC(14)	14	1			2	2	2	1
M01138:7:000000000-A985N:1:2106:24553:10283	AC(12)	12			1	2BLVU_12515	GTACCAGCACTCACCTTTGCC	2BLVU_08595	GGGCTCTACACACACACCCC	AC(12)	12	1			57	21	13	1
M01138:7:000000000-A985N:1:2101:6418:17931	AC(16)	16			1	2BLVU_15721	CGATCAGGCTCCTGTCAGC	2BLVU_28098	CACACGACGACACCCACC	AC(16)	16	1			1	1	1	1
M01138:7:000000000-A985N:1:1115:20709:21955	AAAC(24)	24			1	2BLVU_07381	CCCAGTGGGGTGAGGAGG	2BLVU_32899	CTAACTGGGCATCGGTCAGC	AAAC(24)	24	1			1509	1111	43	2
M01138:7:000000000-A985N:1:2104:18602:19956	AC(12)	12			1	2BLVU_14701	TCTGATAACGTCCCTGTCGC	2BLVU_36528	GAGCCTCCTTGGTTTAAAGGC	AC(12)	12	1			1	2	1	1
M01138:7:000000000-A985N:1:1116:8642:12917	AAAT(24) AAAT(24)	48			1	2BLVU_50386	TGGAAAACAAAACAGCTTGGG	2BLVU_41566	TCTGTTACACATAAGCTCTGACGTAGC	AAAT(24)	24	1			2	2	1	1
M01138:7:000000000-A985N:1:2101:16583:1472	AC(14)	14			0
M01138:7:000000000-A985N:1:2102:2554:14791	AC(20)	20			1	2BLVU_42103	GGACCTGTTTTAGTCACATATTTAATGC	2BLVU_30628	TGAGCAAAATTACTGGTGGGG	AC(20)	20	1			2	3	1	1
M01138:7:000000000-A985N:1:1110:2549:9677	TC(12)	12			1	2BLVU_21442	CCCAGAGATTTCCAAGATCACC	2BLVU_44345	GTTTCCGAGACTCCCTTTGC	TC(12)	12	1			1	1	1	1
M01138:7:000000000-A985N:1:2105:11133:20674	AC(12)	12			1	2BLVU_23224	GAGCAGCTCCAAAATAGGGC	2BLVU_33989	TCTGCACCGGCACTAAACC	AC(12)	12	1			1	1	1	1
M01138:7:000000000-A985N:1:1115:14269:23097	CGG(18)	18			0
M01138:7:000000000-A985N:1:2118:11298:13719	AAAC(28) AAAC(28)	56			1	2BLVU_47434	TGCAATGCAATGAAAGGAGG	2BLVU_38216	TGGCTAGAGCACTGACCTGG	AAAC(28)	28	1			3	2	2	1
M01138:7:000000000-A985N:1:1105:22085:18610	AC(18)	18			0
M01138:7:000000000-A985N:1:1105:12601:1335	AC(14)	14			1	2BLVU_35003	CCTGCTGTCTTCATTTGGGC	2BLVU_24824	TGGCATCCAAATGTTCTCCC	AC(14)	14	1			1	2	1	1
M01138:7:000000000-A985N:1:2106:18557:24345	TCC(24)	24			0
M01138:7:000000000-A985N:1:1115:6877:7573	AT(14) AC(12) AT(12)	38			1	2BLVU_12929	GTTGTCAGTGCTGGTGTCCC	2BLVU_30181	ACAGCTTGGTTTGGCATCG	AT(14)	14	1			4	4	4	1
M01138:7:000000000-A985N:1:2112:11969:15647	AC(14) AC(14)	28			1	2BLVU_34371	CACATGCTACTGTTTTCTGCACG	2BLVU_20340	CCCAGTATTGTGGGGATTGG	AC(14)	14	1			10	9	9	3
M01138:7:000000000-A985N:1:1116:9306:23213	AC(16) AC(16)	32			1	2BLVU_17574	GGACGAAATTTCACAGAAAGAGG	2BLVU_28588	AAAATGAAAACCTTCAGGCACC	AC(16)	16	1			2	2	2	1
M01138:7:000000000-A985N:1:1107:11959:12541	AC(12)	12			1	2BLVU_33789	AGCTTCGCCTTCTAGCCTCC	2BLVU_42764	GAGGGATCAAGGTGGTTTGG	AC(12)	12	1			2	21	1	1
M01138:7:000000000-A985N:1:2103:14988:18584	TC(20) TC(20)	40			1	2BLVU_49501	CTGCCAGTAAGAGGCTGTGC	2BLVU_49505	GCTGTGCTTTTACTATCGTCGC	TC(20) TC(20)	40	1			2	2	2	1
M01138:7:000000000-A985N:1:2107:13831:18944	AC(12) AC(12)	24			1	2BLVU_24502	AGCCTTCCCGTAGGTTTTCC	2BLVU_10051	ATTCAAAACAGGCACTCGCC	AC(12)	12	1			37	107	17	2
M01138:7:000000000-A985N:1:2106:9714:10338	AC(12)	12			1	2BLVU_07971	CAGGCTCAAAGCCCTACACC	2BLVU_29881	CAGAGAAAAGGGGCTGTTCC	AC(12)	12	1			3	1	1	1
M01138:7:000000000-A985N:1:2102:19280:8655	TC(12)	12			1	2BLVU_33213	AGCCAGGTGATATGAACCCC	2BLVU_37020	TCATTCCAGGGAAAGTAAGCC	TC(12)	12	1			13	2	3	1
M01138:7:000000000-A985N:1:2111:16540:17510	TC(12) TC(12)	24			1	2BLVU_11962	GTGAGGAAGGGCTGCATAGG	2BLVU_03721	CTGACAAGAGCTGCGAGAGC	TC(12) TC(12)	24	1			7	1	1	1
M01138:7:000000000-A985N:1:1110:15626:4691	AC(14)	14			1	2BLVU_13161	GTACTGCTCCTCCACGGTCC	2BLVU_01300	GTGTGGCCTGATTCCTTTGC	AC(14)	14	1			4	5	2	1
M01138:7:000000000-A985N:1:2110:21134:12838	TTC(24) TGC(63)	87			1	2BLVU_46788	GGTGTGAGAGTAAGATGGAGGACG	2BLVU_35411	GTAGACTGCTCCAGCGTGGG	TTC(24) TGC(63)	87	1			629	613	70	1
M01138:7:000000000-A985N:1:2119:5201:15732	AC(12)	12			1	2BLVU_15186	TTTTCTTCATGGAGGCTGGG	2BLVU_40626	CCCACTTGCTTCATCACACG	AC(12)	12	1			7	4	1	1
M01138:7:000000000-A985N:1:2119:10844:24387	ATT(21) ATT(21)	42			1	2BLVU_16065	TTTCTGCTTAATCCTAACCACGC	2BLVU_07566	AATATTGCCAGATACCGGGG	ATT(21)	21	1			2	1	2	1
M01138:7:000000000-A985N:1:2110:18353:3761	AC(16) AC(16)	32			1	2BLVU_22634	TGTGGGGTTGCTGAAGTCC	2BLVU_34290	ACTTGGGATATGGGAGTGTGC	AC(16) AC(16)	32	1			1	3	1	1
M01138:7:000000000-A985N:1:1105:5102:20435	AAC(21) AAC(21)	42			1	2BLVU_27707	TGCCACATGTTTCCTGATGG	2BLVU_49144	CCAGTGATGAAAAGCTGAGCC	AAC(21)	21	1			2	2	2	1
M01138:7:000000000-A985N:1:1106:16822:3671	TC(14)	14			1	2BLVU_21568	AAATGCCCTAATTCCCCTGC	2BLVU_35937	CTTATTGCTGCCTTCTGCCC	TC(14)	14	1			3	3	1	1
M01138:7:000000000-A985N:1:1103:20381:2409	AC(14)	14			1	2BLVU_43449	ATATGGTCAACATGCGAGCG	2BLVU_19356	CCCATCTTGCAGGAGAAAGG	AC(14)	14	1			4	1	1	1
M01138:7:000000000-A985N:1:2104:8085:13771	AC(12)	12			0
M01138:7:000000000-A985N:1:2114:17174:19023	TGC(21) TGC(21)	42			1	2BLVU_45502	ACCTTTCTACTTTCAAAAGCTGCC	2BLVU_03652	CATGTGCACAGAGATTTCACTCC	TGC(21)	21	1			2	2	2	1
M01138:7:000000000-A985N:1:1107:24013:4722	AC(12) AC(12)	24			1	2BLVU_00307	TCAGAGAACTTTCCTGCCTGG	2BLVU_16219	AAGCATTCCTCTGTCAGCCC	AC(12)	12	1			2	4	2	1
M01138:7:000000000-A985N:1:2103:19166:11169	TTCC(32) TTCC(32)	64			1	2BLVU_17092	TGAAGCAGAAGACAGCCTGC	2BLVU_48380	TTTCAGTCATACCAAGAATGAGTTCC	TTCC(32)	32	1			2	1	1	1
M01138:7:000000000-A985N:1:2110:24479:14263	TC(12)	12			0
M01138:7:000000000-A985N:1:1106:22429:6736	AC(16)	16			0
M01138:7:000000000-A985N:1:2114:15514:16395	TCC(30)	30			0
M01138:7:000000000-A985N:1:2104:8749:6297	AC(14)	14			1	2BLVU_15597	TCCTGTCCACCATCACAACC	2BLVU_28515	CATGCTTCATGGAGAGTGGC	AC(14)	14	1			3	4	2	2
M01138:7:000000000-A985N:1:1102:25285:20312	TC(22) TC(22)	44			1	2BLVU_02472	TCAAATGTCAACTGCAAGCG	2BLVU_39340	CTGGTTCCTGGAGAAGGACC	TC(22) TC(22)	44	1			145	14	0	2
M01138:7:000000000-A985N:1:2105:17679:20907	ATCT(52) ATCT(52)	104			1	2BLVU_16193	AAATCTCACCTCATGCTGTTGG	2BLVU_16394	GACTCAGAGCTAGGAGTGTTAACTGG	ATCT(52)	52	1			3	3	3	1
M01138:7:000000000-A985N:1:1107:3665:16387	TGC(42) AC(26)	68			0
M01138:7:000000000-A985N:1:2119:14765:12384	TC(12)	12			0
M01138:7:000000000-A985N:1:2113:24521:16163	TC(12)	12			1	2BLVU_36268	CAGGACTGTGCTGGCTGG	2BLVU_16937	TGCAATCCTTGCCTAAACCC	TC(12)	12	1			6	1	1	1
M01138:7:000000000-A985N:1:1104:22278:14662	TCC(21)	21			0
M01138:7:000000000-A985N:1:2101:17021:7142	AT(18) AC(12)	30			1	2BLVU_19393	TCAGCGCAGTACACTAAGCCC	2BLVU_13341	GCTAGTTTTAACCTGATTGCAGTGG	AT(18) AC(12)	30	1			1	1	1	1
M01138:7:000000000-A985N:1:2118:19295:24199	TC(14)	14			1	2BLVU_01949	TCTTTCTCGCTTGCACTCCC	2BLVU_28127	TTGAGTCCGGGTAATGAATGG	TC(14)	14	1			1	3	1	1
M01138:7:000000000-A985N:1:1102:24118:13931	AC(14)	14			1	2BLVU_08849	CCCAGAGGCAGCTTTAGAAGG	2BLVU_36472	TGCTTGCTTTTCTTTGTGCG	AC(14)	14	1			3	1	0	1
M01138:7:000000000-A985N:1:1104:13200:3871	TCC(18)	18			0
M01138:7:000000000-A985N:1:2111:11867:20154	TC(18)	18			0
M01138:7:000000000-A985N:1:1107:16990:8897	TC(14) TC(14)	28			1	2BLVU_30249	CAGACAAACCTTCCCCATCC	2BLVU_30642	ATGTGGGGATCACCAAGAGG	TC(14) TC(14)	28	1			29	32	3	1
M01138:7:000000000-A985N:1:1109:11975:19388	AC(12)	12			1	2BLVU_29493	ACAACAAAGCGGAAACCCC	2BLVU_05388	CCGTGTGTCCGTGTGTCC	AC(12)	12	1			1	23	1	1
M01138:7:000000000-A985N:1:1107:10753:9561	TC(12) TC(12)	24			0
M01138:7:000000000-A985N:1:2114:21003:21611	TC(12)	12			1	2BLVU_36930	TTGCTGCTTTACTGTTCCGC	2BLVU_24092	AGGGAGGGTAGAAGCCTTGC	TC(12)	12	1			421	149	3	5
M01138:7:000000000-A985N:1:2113:12025:23119	AC(12) AC(12)	24			1	2BLVU_27089	ATACCTCTCCCTGAGGGTCG	2BLVU_11343	ACCTTCTGCTTTCCAGAGGC	AC(12)	12	1			3	2	3	1
M01138:7:000000000-A985N:1:2113:10996:11590	AC(12) AC(12)	24			1	2BLVU_11271	ACACAGCCACGTACAGCAGG	2BLVU_32784	TCCCAGCTGTGCACTCTACC	AC(12)	12	1			2	2	2	1
M01138:7:000000000-A985N:1:1105:11863:10601	AC(14) AT(12)	26			1	2BLVU_21566	TCCTCTGCCCTGAAATCTCC	2BLVU_46682	ACAAGAGGCATTCAGAGCCC	AC(14) AT(12)	26	1			1	1	1	1
M01138:7:000000000-A985N:1:2119:25921:9281	ATC(21) ATC(24) ATC(36) ATC(30)	111			1	2BLVU_43823	GAACTATTCGCCATCCCTGC	2BLVU_23775	ACATTCGTATGGGGATTGCC	ATC(21) ATC(24)	45	1			1	1	1	1	tested, unsatisfactory at 58°C annealing temperature
M01138:7:000000000-A985N:1:2105:15952:9427	AGGG(24)	24			1	2BLVU_22346	GAGGGAACGGAGACCATCG	2BLVU_08060	GGGTGGGATTAGTTGAGGGG	AGGG(24)	24	1			1	2	1	1
M01138:7:000000000-A985N:1:2111:4622:7476	AC(14) AC(14)	28			1	2BLVU_31730	GGTTATTTGAAAACGCACGG	2BLVU_00554	GTCTCTTCCACACACTGAGGC	AC(14) AC(14)	28	1			2	2	2	1
M01138:7:000000000-A985N:1:1108:9475:9197	TCC(21) TCC(21)	42			1	2BLVU_49343	TCATTATGACCCCAGGAGGG	2BLVU_15817	GGGTGAGTGTTTCTCTGGGC	TCC(21)	21	1			1704	508	358	13
M01138:7:000000000-A985N:1:2117:19474:6654	AC(14) AC(14)	28			1	2BLVU_42639	CTCCTCCTTCTTCTCCAGCG	2BLVU_20823	CTGAACGCCTATTTCGAGCC	AC(14)	14	1			4	4	4	1
M01138:7:000000000-A985N:1:1109:7183:12390	AC(12)	12			1	2BLVU_24040	CTGGGGAAAACTTCAGGGG	2BLVU_42347	TTGCATTGTTCTGGAGCTGG	AC(12)	12	1			1	3	1	1
M01138:7:000000000-A985N:1:1101:20938:11498	AC(12) AC(12)	24			1	2BLVU_27987	TTTTACGTGGGCTTCTATTCG	2BLVU_50958	TGTGTGTGTGGGAGACACG	AC(12)	12	1			2	2	2	1
M01138:7:000000000-A985N:1:1118:14773:10598	AC(12) AC(12)	24			1	2BLVU_10796	CATGATGTGCAAACACACGC	2BLVU_36564	CATAAGCCAGTGTGATGGTGC	AC(12) AC(12)	24	1			2	4	2	1
M01138:7:000000000-A985N:1:1109:4349:17669	AC(12) AC(12)	24			1	2BLVU_22132	CATCTCCAAACAATCCCTTGC	2BLVU_32388	CTCGCAAATGTTTTCTCTTAGCC	AC(12) AC(12)	24	1			5	1	2	1
M01138:7:000000000-A985N:1:2110:10582:24763	AC(16) AC(20)	36			1	2BLVU_10187	GGAAGGATGAACAGCATGGG	2BLVU_01097	GGAAGGCATGTTTCTCCAGC	AC(16)	16	1			2	4	2	2
M01138:7:000000000-A985N:1:2101:11268:10517	TGC(18) TGC(18)	36			1	2BLVU_07366	ACTTCGGACATTTTCCGCC	2BLVU_47270	TTGAGTATCTGAATTCGCTGCC	TGC(18)	18	1			2	2	2	1
M01138:7:000000000-A985N:1:2101:10425:12427	CGG(24)	24			1	2BLVU_24833	AGGGAAAGGAGGATGGCG	2BLVU_07838	GTTGAAAAGCAAACCGACCC	CGG(24)	24	1			1	65	1	1
M01138:7:000000000-A985N:1:1106:23176:9491	AC(12) AC(12)	24			1	2BLVU_26952	AGGGGCTGCTACTGCTTTAGG	2BLVU_17999	CCCGGAAATATCGTATCAGGC	AC(12)	12	1			7	4	4	2
M01138:7:000000000-A985N:1:1108:10529:2208	AC(14) AC(14)	28			1	2BLVU_25789	CACAAAGTTAGGCTGTGCTCG	2BLVU_04715	TCATTTGCGTATGGAGAAAGG	AC(14) AC(14)	28	1			6	1	1	1
M01138:7:000000000-A985N:1:1103:12231:2358	TC(14)	14			1	2BLVU_15373	CTGCAACAGGGGCTCACC	2BLVU_49018	GCAGTCGGAGGCTTTCTGC	TC(14)	14	1			4	3	2	1
M01138:7:000000000-A985N:1:2101:17298:7570	TCC(24)	24			0
M01138:7:000000000-A985N:1:1105:13174:24846	AC(12)	12			1	2BLVU_26429	CAGGAGAAAGCATGACTGCG	2BLVU_30547	TTTCCTCATCCCTCTCACGG	AC(12)	12	1			1	2	1	1
M01138:7:000000000-A985N:1:2112:17198:23273	TGC(24) TGC(24)	48			1	2BLVU_51768	CAAACACATGACTGACCGGG	2BLVU_24012	ACCTGCTTTGGTCCATCACC	TGC(24) TGC(24)	48	1			2	2	2	1
M01138:7:000000000-A985N:1:1114:7502:12576	TC(12)	12			1	2BLVU_11713	AAATATTGCGGAGGGTGTGG	2BLVU_19127	ACAGTCATGGGAGGCTTTGG	TC(12)	12	1			3	1	2	1
M01138:7:000000000-A985N:1:1110:28135:8281	AT(12) AT(12)	24			0
M01138:7:000000000-A985N:1:2112:5886:5752	AC(20)	20			0
M01138:7:000000000-A985N:1:2107:26884:12440	TGC(18) TGC(18)	36			1	2BLVU_34279	GCAAGTGCCTGAGAAGGGG	2BLVU_11922	TCCACCAGCTTCCTAACATCG	TGC(18) TGC(18)	36	1			2	2	2	1
M01138:7:000000000-A985N:1:2114:25346:11152	TC(12) TC(12)	24			1	2BLVU_45587	TGAACAACTTCAAGACTGCTGC	2BLVU_25331	CTATGATGCAGTGGCAACCC	TC(12) TC(12)	24	1			5	5	4	1
M01138:7:000000000-A985N:1:1104:3719:9812	AAAC(36) AAAC(36)	72			1	2BLVU_25677	CTTGCACTCTCTCCTGGCG	2BLVU_00636	CAACCTGGATGATACCACGC	AAAC(36)	36	1			4	5	4	1
M01138:7:000000000-A985N:1:1112:3172:8331	AC(12)	12			1	2BLVU_34092	GTCGGAGAAATTCCTGGACG	2BLVU_25788	CCAGCACTGAAAGCTGTTGC	AC(12)	12	1			178619	366400	48759	8
M01138:7:000000000-A985N:1:2103:8907:22738	TCC(24)	24			0
M01138:7:000000000-A985N:1:1115:25104:10836	AC(16) AC(12)	28			1	2BLVU_50694	TTTGGTATCTGCATTACAAAGTTTCC	2BLVU_02397	GCTGTGACCCAGTTTCTCCC	AC(16) AC(12)	28	1			2	2	2	2
M01138:7:000000000-A985N:1:1102:11686:9361	AC(12) AC(12)	24			1	2BLVU_40321	TGTGAAACACAGCTCCAGGC	2BLVU_36372	CAGGATGAGACCAGCTCAGTAGC	AC(12) AC(12)	24	1			1	4	1	1
M01138:7:000000000-A985N:1:2118:13383:7484	AC(12) AC(12)	24			0
M01138:7:000000000-A985N:1:2116:23017:20616	TC(12)	12			1	2BLVU_13485	GGACTTCCATGTTTGTTGCC	2BLVU_18150	GCATGATCTGCTTCTCTCTGC	TC(12)	12	1			1	1	1	1
M01138:7:000000000-A985N:1:1114:28547:14254	TCG(18)	18			0
M01138:7:000000000-A985N:1:2105:27576:13668	ATC(18)	18			1	2BLVU_33864	TTTTCCTTCCCTACCATGCC	2BLVU_45529	GCCTAAATGAAGCCAAATTGC	ATC(18)	18	1			3	2	2	1
M01138:7:000000000-A985N:1:1113:23847:20725	TC(14) TC(14)	28			1	2BLVU_06839	TTTCATTGTGACTTTCCTGTCC	2BLVU_50799	AATTGGGTTTTATCAAAGATTGC	TC(14) TC(14)	28	1			3	3	3	1
M01138:7:000000000-A985N:1:1103:14123:1320	AC(14)	14			1	2BLVU_13689	ATTTTGGAGGTGGGTTCACG	2BLVU_36568	AACGTCCACCCATTGCTACC	AC(14)	14	1			1	15	1	1
M01138:7:000000000-A985N:1:1114:19948:19682	TC(14) TC(14)	28			1	2BLVU_43547	CTGTTCACAGAGCTGGGGC	2BLVU_35635	TTCCATACTTCTGGCGAGGC	TC(14)	14	1			1	2	1	1
M01138:7:000000000-A985N:1:1111:3341:11086	TC(12) TC(12)	24			1	2BLVU_45098	TGCACCCCAGGAATTAAAGG	2BLVU_45243	GAAGTGCATGGAGGAGAGGG	TC(12) TC(12)	24	1			6	5	1	1
M01138:7:000000000-A985N:1:2109:27947:13123	AC(14) AC(14)	28			1	2BLVU_33702	CCGTATGCTAATGCTTCCAGC	2BLVU_01483	GTCTTTAGGGTCGCTTTGGC	AC(14)	14	1			2	5	2	1
M01138:7:000000000-A985N:1:1107:21672:3429	AC(12) AC(12)	24			1	2BLVU_27110	CCCACCTGTTTTGTTATGTCTCC	2BLVU_34851	GGGAGATACTTGAAAGGCAGTACG	AC(12)	12	1			7	6	6	1
M01138:7:000000000-A985N:1:2104:5436:8142	TC(14) TC(14)	28			1	2BLVU_35008	ACTGCCTTGAATTGTTTGCC	2BLVU_21808	TCAGCTAAGTACAAGCTCGCC	TC(14) TC(14)	28	1			4	2	2	1
M01138:7:000000000-A985N:1:1107:11222:5026	AT(12)	12			0
M01138:7:000000000-A985N:1:2105:11316:23207	AT(12) AC(24) AT(12) AC(24)	72			1	2BLVU_16836	ACCCTCCTGTGAGAGACACG	2BLVU_00798	CTGGCTCCTTTTCTGTGACG	AT(12) AC(24)	36	1			2	2	2	1
M01138:7:000000000-A985N:1:1106:17855:12679	AC(12) AC(12)	24			1	2BLVU_20650	GTGATTTTGGGGTGATTGGG	2BLVU_31484	AACAAATCAACCACCGCACC	AC(12) AC(12)	24	1			1	1	1	1
M01138:7:000000000-A985N:1:1106:18082:2027	TCC(24)	24			0
M01138:7:000000000-A985N:1:1114:18851:4091	CGG(18) CGG(18)	36			1	2BLVU_26121	ACGGTGGAGATGGAGTCCC	2BLVU_36744	CCTACAGACTGCACGGCTCC	CGG(18) CGG(18)	36	1			1	1	1	1
M01138:7:000000000-A985N:1:2109:11425:14684	TGC(24)	24			1	2BLVU_06096	TTTCTGCAGCACCAGAGAGC	2BLVU_50541	TGAGTCCAGGGGAAAAGACG	TGC(24)	24	1			30	25	0	1
M01138:7:000000000-A985N:1:2103:6850:16342	TCC(21) TCC(21)	42			1	2BLVU_24511	CACTCAAGTGTGTGTGTCCCC	2BLVU_10602	CATCTCCCAGCAAACAGCC	TCC(21)	21	1			6	5	4	1
M01138:7:000000000-A985N:1:1109:10330:6309	AC(14) AC(14)	28			1	2BLVU_48819	ACCTTCAAAATCCTGCTGCC	2BLVU_20340	CCCAGTATTGTGGGGATTGG	AC(14)	14	1			7	9	3	1
M01138:7:000000000-A985N:1:1106:13843:1939	AAAC(24) AAAC(24)	48			0
M01138:7:000000000-A985N:1:1110:19850:7007	CGG(21) CGG(21)	42			1	2BLVU_23073	CGCACTCACTGAGCCATCG	2BLVU_45390	CCTCCAGCTCCCCTCAGC	CGG(21)	21	1			2	4	2	1
M01138:7:000000000-A985N:1:2118:12589:12899	TC(12)	12			1	2BLVU_15782	AGTTGGAAGCGCACGTTAGG	2BLVU_34034	AGAGGATGGCAGAGGTCAGG	TC(12)	12	1			1	3	1	1
M01138:7:000000000-A985N:1:2104:16951:1487	TC(20)	20			1	2BLVU_46623	GTTTGAACAGGTTGTTTTGGC	2BLVU_43036	TCATCAGCAGGAGGAAAAGC	TC(20)	20	1			4	3	1	1
M01138:7:000000000-A985N:1:2105:17965:7223	TCC(24)	24			1	2BLVU_14610	CTTTCACTCTCTCGCCCTGG	2BLVU_41379	CAAGCTGGTAAAAGGGCTGG	TCC(24)	24	1			96	456	4	2
M01138:7:000000000-A985N:1:1110:27503:7360	TC(12) TC(12)	24			1	2BLVU_47799	TTTAACCCCAAGCTTCCTGC	2BLVU_38782	CAACAGGACAAGGAACAGGC	TC(12)	12	1			2	2	2	1
M01138:7:000000000-A985N:1:2114:21691:4473	TC(12) TC(12)	24			1	2BLVU_11414	CTCAGCATGCAAAAGATGGC	2BLVU_39515	GCAGCTGATATTATGCCTGGG	TC(12) TC(12)	24	1			4	1	2	1
M01138:7:000000000-A985N:1:2109:23403:4086	TCC(18)	18			1	2BLVU_47954	GTGAAAGTTTGCGAAAGGGC	2BLVU_50881	ACCCTTCATCTGTGACTTGCC	TCC(18)	18	1			2	3	1	1
M01138:7:000000000-A985N:1:2102:7806:10346	TC(16) TC(16)	32			1	2BLVU_31644	CAGACAAAAGGTCAGCGTGC	2BLVU_49751	TTTGATTTGCAGATGGGTCG	TC(16)	16	1			3	4	3	1
M01138:7:000000000-A985N:1:1106:13031:2816	AC(22) AC(22)	44	AC		1	2BLVU_10187	GGAAGGATGAACAGCATGGG	2BLVU_01097	GGAAGGCATGTTTCTCCAGC	AC(22)	22	1	AC		2	4	2	2
M01138:7:000000000-A985N:1:2103:29159:14123	TC(12)	12			1	2BLVU_03918	GACATCCAGAGTGGCACAGC	2BLVU_16352	TTCTCACACAAACAAGCCCG	TC(12)	12	1			1	5	1	1
M01138:7:000000000-A985N:1:1112:24132:14026	TCC(24) TCC(24)	48			0
M01138:7:000000000-A985N:1:1114:8220:19106	AC(12) AC(12)	24	AC		1	2BLVU_06354	AGTTTCTTTTGCTGGGCTGC	2BLVU_47941	TCAGCTGCTTTCTTCCATGC	AC(12)	12	1	AC		2	2	2	1
M01138:7:000000000-A985N:1:2114:13486:23760	TCC(18) TCC(18)	36			1	2BLVU_36682	GCATGACGAGGTTGAGAAGG	2BLVU_48864	TCTCATGCTGTTTTCTGCTGC	TCC(18)	18	1			5	3	2	1
M01138:7:000000000-A985N:1:2110:21442:6992	AC(12) AC(12)	24			1	2BLVU_15148	ACACACACACGTCAGATGCG	2BLVU_40239	GCTGGTAGACAGCCCATGC	AC(12)	12	1			2	6	2	1
M01138:7:000000000-A985N:1:2118:8362:17335	TCC(24) TCC(24)	48			1	2BLVU_05543	TCTCCGGTAAAGAGGGAGGC	2BLVU_47258	GCTCCAGGGAAGCTGATGC	TCC(24)	24	1			423	288	195	2
M01138:7:000000000-A985N:1:1113:24058:5312	TC(14) TC(24)	38			1	2BLVU_15594	TCCGCAATAATTGGCAAGC	2BLVU_33922	TCTCTGCACTACAGCCTCACG	TC(14)	14	1			221	115	13	3
M01138:7:000000000-A985N:1:1116:27678:11111	TC(14)	14			1	2BLVU_27443	TGCCTTCAAACAGAAATCCG	2BLVU_00756	CTTCAAAGGTCCCTTCCAGC	TC(14)	14	1			4	5	2	1
M01138:7:000000000-A985N:1:1104:22250:18299	AT(14)	14			0
M01138:7:000000000-A985N:1:2104:8746:20097	AC(12)	12			1	2BLVU_25764	AGCAGTACGCATCACATCGG	2BLVU_51887	CCGGGAGTCATTCTTCTTGC	AC(12)	12	1			1	7	1	1
M01138:7:000000000-A985N:1:1103:27257:16507	AC(14)	14			0
M01138:7:000000000-A985N:1:2106:8462:1509	AT(14)	14			0
M01138:7:000000000-A985N:1:2105:7254:12361	AC(12) AC(12)	24			1	2BLVU_39409	CATTGCATAGGCAGTGAAAGG	2BLVU_20397	TCAGCCTGAAAGCTACATTGG	AC(12) AC(12)	24	1			2	2	2	1
M01138:7:000000000-A985N:1:2106:18618:14829	AT(14)	14			1	2BLVU_44659	GAGGCTGAGCATGTATCCCC	2BLVU_13144	CTCTTTTCCTGGCTGAAGGG	AT(14)	14	1			2	1	1	1
M01138:7:000000000-A985N:1:1110:25459:9498	AC(12)	12			1	2BLVU_37954	GGTGAAAGGGTCCATCATCC	2BLVU_36162	AGATCCCTCAGCCTTTGTGG	AC(12)	12	1			1	1	1	1
M01138:7:000000000-A985N:1:2103:19705:18377	AC(12)	12			1	2BLVU_16141	GTGGTGTGCATGTGGGTAGC	2BLVU_16789	CCCCTCTTCTTCTTGCCCC	AC(12)	12	1			4	1	1	1
M01138:7:000000000-A985N:1:1110:12234:6563	AC(12) AC(12)	24			1	2BLVU_14652	TCCAGAACAAACTGCAACCG	2BLVU_40714	AGGGACATTGAGCACAGAACC	AC(12)	12	1			6	6	6	2
M01138:7:000000000-A985N:1:1104:15629:12500	AC(14) AC(14)	28			1	2BLVU_18079	TGCTCTTTTAGGCGAAACACC	2BLVU_24181	GTACCAGGAGTGGGCAGAGG	AC(14)	14	1			215	180	140	15
M01138:7:000000000-A985N:1:1101:15621:21899	TC(12)	12			1	2BLVU_50536	AGCAGCCGAGAACTGAAAGG	2BLVU_40772	CTCTCCATTAAGCACAACCAGG	TC(12)	12	1			2	2	2	1
M01138:7:000000000-A985N:1:2117:8777:6671	AAAC(28)	28			1	2BLVU_42425	TTTAACCTGAGTTCCAGAGACCC	2BLVU_41135	ACATGCTGACCAGTGGAAGG	AAAC(28)	28	1			1	3	1	1
M01138:7:000000000-A985N:1:2111:25125:8728	TC(12) TC(12)	24			1	2BLVU_15810	TCCAAACGTGATACCTCCCC	2BLVU_47361	ACCAGCAATCTTCAGCCTGG	TC(12) TC(12)	24	1			4	2	2	1
M01138:7:000000000-A985N:1:2107:11148:11885	AT(12)	12			1	2BLVU_26620	TGTCATTAGCAACACACAGCG	2BLVU_45542	TTTGTGTTCAGATGCTGTCAGG	AT(12)	12	1			3	1	1	1
M01138:7:000000000-A985N:1:2105:21430:21724	AC(12) AC(12)	24			1	2BLVU_12659	GGGTAGTGAGTTTCCTGTGCC	2BLVU_04771	CATGACAGCGGTGCTTCC	AC(12) AC(12)	24	1			2	4	2	1
M01138:7:000000000-A985N:1:1118:5792:19543	TCC(18) TCC(33) TCC(33)	84			1	2BLVU_47321	AGGGAGCAGGAGACAAGAGC	2BLVU_17938	TCCCTTCCATCATCTCTCCC	TCC(18) TCC(33)	51	1			1	1	1	1
M01138:7:000000000-A985N:1:2109:24882:3730	AC(14)	14			0
M01138:7:000000000-A985N:1:1105:9082:22079	AC(14) AC(12)	26			1	2BLVU_24181	GTACCAGGAGTGGGCAGAGG	2BLVU_47360	TAGGCTGCAGAAGACAGCCC	AC(12)	12	1			180	216	55	13
M01138:7:000000000-A985N:1:2105:25019:15190	AC(14) AC(14)	28	AC		1	2BLVU_49595	CATACACACCTAAAGTTACATGCCC	2BLVU_33204	CCTGAGTAGTGTTCAGATTTGGG	AC(14)	14	1	AC		3	3	3	1
M01138:7:000000000-A985N:1:2101:4563:12777	TGC(21) CGG(18)	39			1	2BLVU_49399	TTCAGAGCATCCAGAGCAGG	2BLVU_39060	GCAGGCAGACTTTCCAGAGG	TGC(21) CGG(18)	39	1			2	1	1	1
M01138:7:000000000-A985N:1:1118:14171:13642	CGG(21)	21			1	2BLVU_16359	AGCTGAGGGTAAAAGCCCG	2BLVU_41996	CCGCAACAATAAACATCCCC	CGG(21)	21	1			1	1	1	1
M01138:7:000000000-A985N:1:2114:16220:9627	CGG(27) TGC(30) TGC(24)	81			1	2BLVU_11655	ACATGGATTGGGAGGATTGG	2BLVU_14081	GAGATCCCCGTCGTTTACCC	CGG(27) TGC(30) TGC(24)	81	1			3	1	0	1
M01138:7:000000000-A985N:1:2101:11375:21864	TC(12)	12			1	2BLVU_23657	GAAGGCACATTGCCCAGC	2BLVU_38982	AGAGCACAGCGCTACGAGG	TC(12)	12	1			6	10	3	2
M01138:7:000000000-A985N:1:1117:20477:3777	AC(12)	12			1	2BLVU_12243	AAGCGGAAGAGAGTGGATGC	2BLVU_40061	TGTGAGTCTGTGTGGGGTAGG	AC(12)	12	1			3	2	1	1
M01138:7:000000000-A985N:1:2101:27799:12845	ATT(27) ATT(27)	54			1	2BLVU_15473	ACCGGGGATCCTAATGAAGG	2BLVU_34304	GCTGATAACCAGGTCCAGGC	ATT(27) ATT(27)	54	1			2	2	2	1
M01138:7:000000000-A985N:1:1104:9119:4340	AT(12) AT(12)	24			1	2BLVU_25237	GAATGAAGCACTGACAGATCCC	2BLVU_32135	CCAACAAAGCAACTGAAGGC	AT(12)	12	1			2	3	2	1
M01138:7:000000000-A985N:1:1102:3476:7833	AC(12)	12			0
M01138:7:000000000-A985N:1:2102:28769:10703	TC(12) TC(12)	24			1	2BLVU_01397	CACTGTGCACTTAACAAGCGG	2BLVU_13195	TTCATTGACCATTAGAGGAGAAGC	TC(12) TC(12)	24	1			291	325	82	1
M01138:7:000000000-A985N:1:1113:21727:17575	TCC(21)	21			0
M01138:7:000000000-A985N:1:2117:18811:10887	CG(12) AC(14)	26			0
M01138:7:000000000-A985N:1:2104:3361:9266	AC(12) AC(14)	26	AC		1	2BLVU_34311	CCTCTGGGATTTGCTTTTGC	2BLVU_45006	CACTTCCACCTGCATCTTGC	AC(14)	14	1	AC		1	1	1	1
M01138:7:000000000-A985N:1:2110:21678:11696	CG(14)	14			1	2BLVU_37425	GATAGGCGCTTGCTTTACTGG	2BLVU_10375	AAGAGAAAGGGAGCGGAAGC	CG(14)	14	1			1	2	1	1
M01138:7:000000000-A985N:1:1119:21428:4038	TC(18) TC(18)	36			1	2BLVU_34157	TTTTGCTCCTAGGCTTTGCC	2BLVU_27459	TGTTCCAAGCAGCTTCCTACC	TC(18)	18	1			5	5	5	1
M01138:7:000000000-A985N:1:1110:7404:4258	TC(12)	12			1	2BLVU_43088	CATAAATCAGAGGAGCGGGC	2BLVU_10461	GTGTCTGGCACGGATACACG	TC(12)	12	1			5	1	2	1
M01138:7:000000000-A985N:1:2107:23129:16378	AC(14) AC(14)	28			1	2BLVU_00358	TGATCCACAAAGTGCAAGGG	2BLVU_22370	GGCAGGGAAAGACCAAAGC	AC(14)	14	1			5	4	3	1
M01138:7:000000000-A985N:1:1112:27419:19602	ACC(27) ACC(27)	54			1	2BLVU_02169	ACGGAAACAAGGAGAGGACG	2BLVU_35902	TGTTCCAACGCTTGATCACC	ACC(27)	27	1			34	38	20	1
M01138:7:000000000-A985N:1:2112:12317:8093	TCC(21) TCC(21)	42			1	2BLVU_31675	GAATACAGGCCGAGCAGTCC	2BLVU_49414	CTGGCTCTCTCTGGCTCCC	TCC(21) TCC(21)	42	1			303	5	0	1
M01138:7:000000000-A985N:1:2118:22486:6907	AC(16) AC(16)	32			1	2BLVU_06208	TGTATTATACCCATGCGCACC	2BLVU_14096	TGTTTCTTGACTTTCCTGTGTGC	AC(16)	16	1			1	4	1	1
M01138:7:000000000-A985N:1:1108:10617:17132	AAAC(28) AAAC(28)	56			1	2BLVU_40095	GCTCTGTGCGACTGATTGC	2BLVU_25618	AGGAGGGTTCAACAGCAAGG	AAAC(28) AAAC(28)	56	1			2	2	2	1
M01138:7:000000000-A985N:1:1111:20309:13730	TGC(33)	33			0
M01138:7:000000000-A985N:1:2114:24131:22034	TC(12)	12			1	2BLVU_11024	GAGACTCCAGACCGTCCAGG	2BLVU_35395	AAATTTTACAGCGGGGATTGC	TC(12)	12	1			1	5	1	1
M01138:7:000000000-A985N:1:1118:11555:4178	TC(14) TC(14)	28			1	2BLVU_35311	TTTCACACAAACCACGAGCC	2BLVU_15163	CTGCCTCAAAGAGCAAAGGG	TC(14) TC(14)	28	1			3	2	2	1
M01138:7:000000000-A985N:1:2105:20511:5194	AGT(39) TTC(33) AGT(39) TTC(36) AC(12)	159			1	2BLVU_50693	CTTGAAGAGCAAAGTCGGGG	2BLVU_41543	AGGACAAATGTGCCTTTCGG	AGT(39) TTC(33) AGT(39) TTC(36)	147	1			1	1	1	1	tested, published in primer note
M01138:7:000000000-A985N:1:1119:20376:15242	AC(12)	12			1	2BLVU_05783	AGGACATCAGCCTTGTTGGG	2BLVU_04346	CAAGGCAAAGTGTAAGCCTGG	AC(12)	12	1			4	1	0	1
M01138:7:000000000-A985N:1:2105:24388:9089	AC(16) AC(16)	32			1	2BLVU_26285	CCTTCAGTTGCAGTGCTTGG	2BLVU_26188	GGAAAGAGGTGCTCCTGTGG	AC(16) AC(16)	32	1			2	2	2	1
M01138:7:000000000-A985N:1:2110:25456:11746	AC(12)	12			0
M01138:7:000000000-A985N:1:1116:23800:13935	TCC(21) TCC(21)	42			1	2BLVU_23249	CCTGCCTGCTGAAATAGCG	2BLVU_28982	TCTTGCTGCCTTCTTCTCCC	TCC(21) TCC(21)	42	1			2218	8	0	1
M01138:7:000000000-A985N:1:1102:22143:4537	AC(42) AC(42)	84			1	2BLVU_28986	CGATGCATCTATTCCATCGC	2BLVU_35480	CTACATGGCTGCAGAAAGGG	AC(42) AC(42)	84	1			1	2	1	1
M01138:7:000000000-A985N:1:1102:6378:11295	TCC(21)	21			1	2BLVU_45020	AGGGAGTAATTGGCCTGACG	2BLVU_05301	AACATGTCTCTGCTGCTGCC	TCC(21)	21	1			2763	276	1	1
M01138:7:000000000-A985N:1:1119:10019:15317	AC(12)	12			0
M01138:7:000000000-A985N:1:2119:16179:15373	AT(24)	24			0
M01138:7:000000000-A985N:1:2107:5907:13792	AC(16)	16			1	2BLVU_23614	GGGTAGGAGAGCACGTCTGC	2BLVU_19782	TACCCCAGACTGTAACGCCC	AC(16)	16	1			7	3	4	2
M01138:7:000000000-A985N:1:2119:19194:15504	TCC(18) TCC(18)	36			1	2BLVU_32147	GAGCAGGCATGATTTAGGGG	2BLVU_26723	AAGCTTGCACCTCTTAGACCG	TCC(18)	18	1			43	5	6	1
M01138:7:000000000-A985N:1:2110:23575:8328	TGC(18)	18			1	2BLVU_15889	AAGAGGCAATTCAGCATCCC	2BLVU_08279	TGCCATCAAACTGAAAACAGG	TGC(18)	18	1			1	1	1	1
M01138:7:000000000-A985N:1:2113:5538:14492	TC(20) TC(20)	40			1	2BLVU_45240	CCTCAATCTTTTCCAGTGGGC	2BLVU_46755	TTGCAACATTTCTGCTACCCC	TC(20) TC(20)	40	1			2	4	3	1
M01138:7:000000000-A985N:1:2111:20212:21581	TC(16) TC(16)	32			1	2BLVU_35811	TGACTGCTGTTTTGGCAAGG	2BLVU_29470	GCATAGACCTGGGCGTAACC	TC(16) TC(16)	32	1			4	3	0	1
M01138:7:000000000-A985N:1:2107:14625:16414	AC(12) TC(16)	28			1	2BLVU_50160	TCTCAGACCAAAACATGGATGG	2BLVU_37644	CTGGTCCCAATACAGACCCC	AC(12) TC(16)	28	1			7	134	1	1
M01138:7:000000000-A985N:1:1119:20458:22232	AC(12) AC(12)	24			1	2BLVU_06044	CTTCACCATGGGTACATTACAACC	2BLVU_37101	CTGCAGCCAATGACTTACGG	AC(12) AC(12)	24	1			2	2	2	1
M01138:7:000000000-A985N:1:1117:4986:5808	AC(12)	12			1	2BLVU_22632	AATGCTTTCTCCTGCAAGCC	2BLVU_48269	TACCTACACGTCCACGACCG	AC(12)	12	1			6	1	1	1
M01138:7:000000000-A985N:1:2107:2936:16722	TC(12) TC(12)	24			1	2BLVU_45874	CAGGAGGAGACTATTGGTGCC	2BLVU_28837	CTGTGGGATCAAGAACACGG	TC(12)	12	1			4	4	4	1
M01138:7:000000000-A985N:1:1104:8034:7538	AC(14) AC(14)	28			1	2BLVU_13494	TGTGTCAGAACATTTCAATCAACC	2BLVU_00507	TCTGTTCTGGTGTTCTCTGCG	AC(14) AC(14)	28	1			4	2	2	1
M01138:7:000000000-A985N:1:2102:11355:14912	TC(16)	16			1	2BLVU_37251	CATAGGGAGGGTGGAAGCC	2BLVU_00592	GATCCACTTTCTTGCTTTGGC	TC(16)	16	1			256	457	4	2
M01138:7:000000000-A985N:1:1116:14197:19901	CG(14)	14			0
M01138:7:000000000-A985N:1:1103:9027:6046	CGG(27) CGG(27)	54			1	2BLVU_49813	CTACCCATATCCGTCGGAGG	2BLVU_45216	ATGAGCTCCCATGTGGTGG	CGG(27) CGG(27)	54	1			4	4	4	2
M01138:7:000000000-A985N:1:1113:4029:9352	TC(12)	12			1	2BLVU_05069	ACTGTGCACTTAACACGCGG	2BLVU_36751	TTGCAGACCGAATCAGAACG	TC(12)	12	1			2	229	1	1
M01138:7:000000000-A985N:1:1102:3356:18540	AC(12)	12			1	2BLVU_11081	CAGCCTACTCACTGGAGGGG	2BLVU_12682	CGAGGCTGTGCAGATATCCC	AC(12)	12	1			11	6	1	1
M01138:7:000000000-A985N:1:2108:7357:13141	AT(12) AT(12)	24			0
M01138:7:000000000-A985N:1:2112:6640:23367	AC(12) AC(12)	24			1	2BLVU_30700	CCTGAGGTGCTGCATAGTTCC	2BLVU_19843	CAGCATATTCTGGGATTTTAGGC	AC(12)	12	1			3	3	3	1
M01138:7:000000000-A985N:1:2107:7946:19652	TC(12) TC(12)	24			1	2BLVU_37801	TCAGTTCCTCCCTCTCTGCC	2BLVU_12644	CGGAGAAAGGCAAAAGATCG	TC(12) TC(12)	24	1			25	8	3	1
M01138:7:000000000-A985N:1:2103:23772:14147	ACC(18)	18			1	2BLVU_40863	GGTGGCTCGAGGTTGTGG	2BLVU_30969	AGGCTGGATTCCAATGATGG	ACC(18)	18	1			8	2	1	1
M01138:7:000000000-A985N:1:1106:20032:25124	TGC(27) TGC(24) TTC(21) TTC(18)	90			1	2BLVU_14744	GAGGTCCTCTTCTTCTGCCG	2BLVU_24854	GTGAGGGAGGGGCTACAGG	TGC(27) TGC(24) TTC(21) TTC(18)	90	1			768	646	18	19
M01138:7:000000000-A985N:1:2118:19036:23571	AC(16)	16			1	2BLVU_39266	TTAACTTGGGCCGTGATCG	2BLVU_21801	ACTTTGCTATGCCTCAGCCC	AC(16)	16	1			1	1	1	1
M01138:7:000000000-A985N:1:1110:13752:5503	AC(20) AC(20)	40			1	2BLVU_13007	TGTCATCTTCCACTTCATGCC	2BLVU_17925	CTTCCCGCTGGAGGATACC	AC(20) AC(20)	40	1			6	6	3	1
M01138:7:000000000-A985N:1:1115:20679:14615	TC(12)	12			0
M01138:7:000000000-A985N:1:2109:21760:24205	AC(12) AC(12)	24			1	2BLVU_26916	ACCTTTCACATTTCTGGCCC	2BLVU_04929	TCGGAACGATGACAAAATGG	AC(12)	12	1			1	2	1	1
M01138:7:000000000-A985N:1:1118:22319:8494	AT(12)	12			0
M01138:7:000000000-A985N:1:1107:20380:6748	TCC(30)	30			0
M01138:7:000000000-A985N:1:1115:7503:22469	TC(14) TC(14)	28			1	2BLVU_38601	CGTGAGGACACACGTAAGGG	2BLVU_09664	GCCTTCTTCCTGTTCGTGC	TC(14) TC(14)	28	1			2	3	2	1
M01138:7:000000000-A985N:1:1114:22168:11919	AC(14) AC(14)	28			1	2BLVU_47132	CACATGTATCGCTTAAGAAAGCAGG	2BLVU_43882	GGATAAGTTCAACCTGATGTATGACTTCC	AC(14)	14	1			2	2	2	1
M01138:7:000000000-A985N:1:1106:15994:4266	TC(12) TC(12)	24			1	2BLVU_18370	TGTGACACTTTGAAGGGCGG	2BLVU_51058	CTTTGGGGTGCAGAGGTGC	TC(12) TC(12)	24	1			2	2	2	1
M01138:7:000000000-A985N:1:2109:22449:15211	TGC(24) TGC(24)	48			1	2BLVU_43420	AGGGCCTTCTTTTCTCCTGC	2BLVU_29959	GCTCAGCTCTCTCCTGCTCC	TGC(24) TGC(24)	48	1			12	7	2	2
M01138:7:000000000-A985N:1:1117:20077:13714	AC(16) AC(16)	32			1	2BLVU_51769	ACCAAAAGCAGAGCCACTCC	2BLVU_47089	CAACTCTCAGCCACCTTCACC	AC(16) AC(16)	32	1			2	3	1	1
M01138:7:000000000-A985N:1:1103:7069:7514	AT(14) AT(14)	28			1	2BLVU_27005	ACACCCTCTGATCTCGGTGC	2BLVU_44493	CACAGAGAGGCCAAAGGAGC	AT(14)	14	1			2	2	1	1
M01138:7:000000000-A985N:1:1101:10115:9261	TCC(21) CG(16)	37			0
M01138:7:000000000-A985N:1:2106:13612:8633	AC(12)	12			1	2BLVU_25464	GGTCACCCACTGATGCTGG	2BLVU_30671	GAACGCCTTTGTTTTCCAGG	AC(12)	12	1			3	3	1	1
M01138:7:000000000-A985N:1:1106:8041:16020	CGG(18) CGG(18)	36			1	2BLVU_41594	CTCCTCACCCTCTGCCCC	2BLVU_04335	CAGCTTGCAGTACAGCTCCG	CGG(18) CGG(18)	36	1			9	2	1	1
M01138:7:000000000-A985N:1:1118:14539:5498	AC(14)	14			1	2BLVU_27808	AGCACATCCCTTTCCTTCCC	2BLVU_03648	GCATAACAGCAGGTCCTCCC	AC(14)	14	1			1	1	1	1
M01138:7:000000000-A985N:1:2114:28573:18676	TC(12) TC(12)	24			1	2BLVU_41000	CAACAGAGCGCAGGTTTGC	2BLVU_30490	TACCCGCTCCCGTCTTACC	TC(12) TC(12)	24	1			3	1	2	1
M01138:7:000000000-A985N:1:1111:2582:13621	TC(16) TC(20)	36			1	2BLVU_30804	GAGACAAGGCTGATCGTCCC	2BLVU_43048	AACGCAGAGGGAGTGGTAGC	TC(16) TC(20)	36	1			468	4	0	1
M01138:7:000000000-A985N:1:1108:22651:24348	TCC(30)	30			0
M01138:7:000000000-A985N:1:2101:12738:2358	TCC(18) TCC(18)	36			1	2BLVU_25019	CTCTGCCCCTCTCTCCTCC	2BLVU_35561	TCCTTCCTCCTGTCTGACCC	TCC(18) TCC(18)	36	1			18	36	1	2
M01138:7:000000000-A985N:1:2106:19779:23563	TC(12) TC(12)	24			1	2BLVU_00651	CCCAAAACAACAAACCAATGC	2BLVU_37103	GCAGCATTCCTTTCTCACAGG	TC(12) TC(12)	24	1			4	3	4	1
M01138:7:000000000-A985N:1:1111:9970:3099	AC(14)	14			0
M01138:7:000000000-A985N:1:2113:20800:18730	AAC(18)	18			1	2BLVU_27763	TAAATACTTCGGGGCTTTGC	2BLVU_14353	TGGTCCCTTTGCATAATTCC	AAC(18)	18	1			1	1	1	1
M01138:7:000000000-A985N:1:2106:23125:11066	AT(12)	12			1	2BLVU_10507	TCAGGCAAGAATGTGAAGCC	2BLVU_06597	TTGGTGTTCTGTGGAGTGGC	AT(12)	12	1			7	1	1	1
M01138:7:000000000-A985N:1:2118:23213:17521	TC(12)	12			1	2BLVU_28202	AAGTGGCTGTACCAGTGCCC	2BLVU_10366	CCTTTGCACTTAAGCCAGCC	TC(12)	12	1			3	1	1	1
M01138:7:000000000-A985N:1:2111:23820:5664	TC(12)	12			1	2BLVU_33328	AAAGACAAGGACAGGGAGCG	2BLVU_47377	CTGTCCTGCTCTGCATCCC	TC(12)	12	1			10	2	0	1
M01138:7:000000000-A985N:1:2107:12027:7794	AC(20) AC(20)	40	AC		1	2BLVU_26348	ACCCAATCGAGGGTCAAAGG	2BLVU_40384	GCCTCGTCTTCTTTCCAGTCC	AC(20)	20	1	AC		6	6	6	1
M01138:7:000000000-A985N:1:2114:26129:12145	TCC(24)	24			1	2BLVU_06178	CTGGGAAGAAAGGAATTGCG	2BLVU_15871	CAGCTGATTTGGAGCTGTGG	TCC(24)	24	1			257	657	0	2
M01138:7:000000000-A985N:1:1101:24670:8571	TCC(21) TCC(21)	42			1	2BLVU_29946	CAACAACAGCATTACGAGGAGG	2BLVU_32262	TCCTCGTGCTGTTTTCTACTGC	TCC(21) TCC(21)	42	1			2	2	2	1
M01138:7:000000000-A985N:1:1111:23599:11943	TC(16)	16			1	2BLVU_05548	GCATCCTGGAGATAGCTTGC	2BLVU_34184	TTATTGCACTTTCACATTGTAAACC	TC(16)	16	1			1	5	1	1
M01138:7:000000000-A985N:1:1118:19131:13148	AC(16)	16			0
M01138:7:000000000-A985N:1:1115:5168:20682	TCC(18)	18			1	2BLVU_15871	CAGCTGATTTGGAGCTGTGG	2BLVU_26857	GGAATAGGATCGTCTGAGGAGG	TCC(18)	18	1			657	291	23	1
M01138:7:000000000-A985N:1:2117:17884:20161	AC(14)	14			1	2BLVU_46016	AGGGCTCATGATCCAAAACC	2BLVU_35045	AACAAGGTGAGGGATCTGCC	AC(14)	14	1			1	1	1	1
M01138:7:000000000-A985N:1:1119:20940:18775	AT(12)	12			1	2BLVU_18056	CACCCTCTCATCTTCCCTCG	2BLVU_07889	AGATGGCCATGCTGATTGC	AT(12)	12	1			1	1	1	1
M01138:7:000000000-A985N:1:1106:5199:10539	AC(12) AC(12)	24	AC		1	2BLVU_42118	GCAGGTAAGCATGTTGTCAGG	2BLVU_30043	AGCAGTCATTTGGGCCTACC	AC(12)	12	1	AC		6	6	6	1
M01138:7:000000000-A985N:1:1113:24417:4095	AC(12)	12			1	2BLVU_06193	TTTGCCTTTGCTAACGAGCC	2BLVU_11892	ATACACATCTGACGCTGCCG	AC(12)	12	1			1	9435	1	1
M01138:7:000000000-A985N:1:1106:20000:24771	TC(12)	12			1	2BLVU_16906	ACCATGAAGTCTCCGTCTGC	2BLVU_26351	AACAAACGCACACCAAAACC	TC(12)	12	1			101	1	1	1
M01138:7:000000000-A985N:1:1106:11619:23079	AC(12) AC(22)	34			0
M01138:7:000000000-A985N:1:1101:5175:7402	AAC(18) AAC(18)	36			1	2BLVU_44396	TTCACTCAGGTCTGCAAGGC	2BLVU_46225	GTGTGGGTTTGTTTTGCTGC	AAC(18) AAC(18)	36	1			1	3	1	1
M01138:7:000000000-A985N:1:1110:28400:9504	AC(20) AC(14)	34			1	2BLVU_47100	TGAGCTCTTCCTCCTCCTGG	2BLVU_36907	GAGAGGGATGATTTGCCTGC	AC(14)	14	1			20	1	0	1
M01138:7:000000000-A985N:1:1112:9181:6014	AC(12) AC(12)	24			1	2BLVU_49230	AGTGTTGAAGCGTGGTGTCG	2BLVU_25800	AGGAATCCTTGCGTTTGTGC	AC(12)	12	1			2	2	2	1
M01138:7:000000000-A985N:1:2106:7121:10445	TCC(24)	24			0
M01138:7:000000000-A985N:1:2101:25722:7209	AC(12)	12			0
M01138:7:000000000-A985N:1:1117:22531:10339	AT(14) AT(14)	28			1	2BLVU_39381	GGCAAGTGTGTTTAAAAGTAATATATCCG	2BLVU_44675	GCAGCTGAATGCTTAAGACGG	AT(14)	14	1			8	6	6	2
M01138:7:000000000-A985N:1:2103:2823:11073	TCC(18)	18			0
M01138:7:000000000-A985N:1:1108:6670:4637	AT(12) AT(12)	24			1	2BLVU_23534	CACGTGCAGTTGTCAATGAGG	2BLVU_42338	ACCCCGTGAGAGATCCTTGG	AT(12)	12	1			6	8	4	1
M01138:7:000000000-A985N:1:2101:12885:14961	AT(12)	12			0
M01138:7:000000000-A985N:1:2107:9230:11713	TCC(24) TCC(24)	48			1	2BLVU_33948	CGCTCTCAAGCTCTGTCTCC	2BLVU_25777	GTGTCACTTACTCAGCGGGG	TCC(24) TCC(24)	48	1			4	2	2	1
M01138:7:000000000-A985N:1:1101:6751:19174	AGT(18)	18			0
M01138:7:000000000-A985N:1:2106:18667:10441	TC(12) TC(12)	24			1	2BLVU_49132	GATGGGTAAAAGTGCACAAGG	2BLVU_23204	TTAAAGGGACACCATCAGGC	TC(12) TC(12)	24	1			4	4	4	1
M01138:7:000000000-A985N:1:2102:22487:11909	TCC(21) TCC(18)	39			1	2BLVU_39786	AGAGACATGTTGGTGCAGGG	2BLVU_48157	GTCCTGAGAAACACTCACCCC	TCC(18)	18	1			603	537	285	4
M01138:7:000000000-A985N:1:2108:5061:16968	AC(12)	12			1	2BLVU_05689	CACCTCATTTTATTTTGGCTGG	2BLVU_28169	ATCTTAACGGCATCCAGTGC	AC(12)	12	1			1	8	1	1
M01138:7:000000000-A985N:1:2102:15661:14448	AC(12)	12			1	2BLVU_24848	TGCATGTGGCCTTAATCTGC	2BLVU_26363	TGTGGCTCAATTGGGAAGC	AC(12)	12	1			2	2	1	1
M01138:7:000000000-A985N:1:2102:20123:7464	AC(12) AC(12)	24			1	2BLVU_50969	GCGAGTCCTGTTCTGTGTCG	2BLVU_13013	AGAAAACCTGCCAGCATTCG	AC(12)	12	1			4	2	2	1
M01138:7:000000000-A985N:1:1105:15969:14223	ATT(21) ATT(21)	42			1	2BLVU_09673	GCTCTGGCATCGGTCAGC	2BLVU_44279	GATGGGGAGGAGAATCAGGG	ATT(21) ATT(21)	42	1			641	32	2	1
M01138:7:000000000-A985N:1:1105:19664:23476	AC(24)	24			1	2BLVU_27657	CCTGACAGTTGCACAGAGGG	2BLVU_08068	TGGGAGTTACAGGGAGGAGG	AC(24)	24	1			1	3	1	1
M01138:7:000000000-A985N:1:2108:9546:17422	AC(14)	14			0
M01138:7:000000000-A985N:1:2105:4236:19213	TCC(18) TCC(18)	36			1	2BLVU_49027	CACAGGTTTCAGTGCGAAGG	2BLVU_38852	CAGCACTGGATGCACAAGG	TCC(18) TCC(18)	36	1			2	1	2	1
M01138:7:000000000-A985N:1:2103:5503:3847	TC(12)	12			1	2BLVU_19720	TTGTCCTAGCTGGGAAAGCC	2BLVU_37187	TGTCTGAGAGGCAAGAAACCC	TC(12)	12	1			1	5	1	1
M01138:7:000000000-A985N:1:1116:7981:13479	AC(14)	14			0
M01138:7:000000000-A985N:1:1115:6960:21780	TC(12) TC(12)	24			1	2BLVU_43161	ATTTTGGATGGCAAGATGGC	2BLVU_48243	CACAGAAGGCACCATTCAGG	TC(12) TC(12)	24	1			2	2	2	1
M01138:7:000000000-A985N:1:1107:12707:15285	AC(20) AC(20)	40			1	2BLVU_31608	CTGTGGATGCAAACTCCAGC	2BLVU_49928	CGTGATAAATGCCATGCAGC	AC(20)	20	1			4	2	2	1
M01138:7:000000000-A985N:1:1107:10285:1910	TC(12) TC(12)	24			1	2BLVU_36318	CTGGATTCATCCTCTCCAGC	2BLVU_39707	TTTGAATTGTCTTCCCAGGC	TC(12)	12	1			3	5	3	1
M01138:7:000000000-A985N:1:2106:18804:20744	AC(12)	12			0
M01138:7:000000000-A985N:1:1102:15534:23118	AT(12)	12			1	2BLVU_04360	GGGGAGCTATTTGAGGGG	2BLVU_15730	TCCACTTCAGTTTTCCCAGG	AT(12)	12	1			1	3	1	1
M01138:7:000000000-A985N:1:1101:13351:22178	AC(26) AC(26)	52	AC		1	2BLVU_42737	CATGGCGAGGGTCTACATACG	2BLVU_49567	TGTGTACAGCTCTGCCTCTCG	AC(26)	26	1	AC		3	3	3	1
M01138:7:000000000-A985N:1:1105:10338:16022	TCC(18)	18			1	2BLVU_50003	TGTAGCATTGAGCACAGCCC	2BLVU_25981	GAGGGCAGCAGGAATACAGG	TCC(18)	18	1			1441	143	0	11
M01138:7:000000000-A985N:1:1112:6767:15399	AC(12)	12			1	2BLVU_33431	CTCCCATTTATCTCGCTGGC	2BLVU_42270	GCACAGGAACACGTTCATCC	AC(12)	12	1			3	3	1	1
M01138:7:000000000-A985N:1:2103:13010:18697	TC(14)	14			1	2BLVU_00984	GCTCTGGAAAAGGCTTACAGG	2BLVU_04869	TGCTCCATCAATGATCTCCC	TC(14)	14	1			2	2	2	1
M01138:7:000000000-A985N:1:2108:21355:24398	TC(14)	14			1	2BLVU_10348	AGGAGCAGTCTGGCAAATGG	2BLVU_42181	TGCACTAACTTCATTACATACCTGAGC	TC(14)	14	1			3	4	3	1
M01138:7:000000000-A985N:1:1111:6440:11137	AC(12)	12			1	2BLVU_28012	CGGATTCAAACCATTTCCTCC	2BLVU_48262	GCCTGAATCCGTAGAACAGCC	AC(12)	12	1			1	2	1	1
M01138:7:000000000-A985N:1:2104:10959:8190	TTCC(28) TTCC(28)	56			1	2BLVU_18702	TGGGGAAGTGAGAAAGGAGC	2BLVU_35908	AAGGGGAAGAAGAGGCAACC	TTCC(28) TTCC(28)	56	1			3	4	4	1
M01138:7:000000000-A985N:1:1109:18382:14513	AT(14)	14			0
M01138:7:000000000-A985N:1:1110:6272:9166	AAC(18)	18			1	2BLVU_27229	AACTTTGCAATTGCTCCTGG	2BLVU_20555	GTTTCATTGCTGTCTTGGGG	AAC(18)	18	1			3	1	1	1
M01138:7:000000000-A985N:1:2112:22109:23878	TCC(18)	18			1	2BLVU_03115	ACAGCGGAGCAGTTGTTGG	2BLVU_48948	TTTGCCAGAAACAGGGAAGC	TCC(18)	18	1			341	100	2	1
M01138:7:000000000-A985N:1:2107:20060:9983	TCC(18) TCC(18)	36			1	2BLVU_26582	CTCTCTGCATGTCCACACCC	2BLVU_16075	CAGTCCTTTTGCTCACAGCG	TCC(18) TCC(18)	36	1			2	1	2	1
M01138:7:000000000-A985N:1:2102:5970:13365	TCC(30)	30			0
M01138:7:000000000-A985N:1:1107:13758:22415	TCC(21)	21			1	2BLVU_31675	GAATACAGGCCGAGCAGTCC	2BLVU_03115	ACAGCGGAGCAGTTGTTGG	TCC(21)	21	1			303	341	4	2
M01138:7:000000000-A985N:1:1106:20558:10026	AGT(21) AGT(21)	42	AGT		1	2BLVU_48115	CTGCTCAGTATCGGTCAGCG	2BLVU_43505	CAATGCAATTGCTCACCACC	AGT(21)	21	1	AGT		4	3692	4	1
M01138:7:000000000-A985N:1:2111:22336:18575	TC(12) TC(12)	24			1	2BLVU_16380	AGGTGGCTGGAAGGATATGG	2BLVU_42351	AAATCCAAACACCAGGGGC	TC(12) TC(12)	24	1			7	3	3	1
M01138:7:000000000-A985N:1:2105:6907:20623	AC(40)	40			0
M01138:7:000000000-A985N:1:1115:23430:8306	ATCT(24)	24			1	2BLVU_00334	TTTATTCTGTGTCCACCACATGC	2BLVU_26566	TGATTCTATGATTCTATGATCTCTGCC	ATCT(24)	24	1			1	3	1	1
M01138:7:000000000-A985N:1:1102:21340:18187	AC(14)	14			1	2BLVU_11844	CCCCAAATGACATCATCACC	2BLVU_07800	AAACATCCCAGAGCAGAGCC	AC(14)	14	1			151	299	5	1
M01138:7:000000000-A985N:1:1118:12180:18397	AAAC(24) AAAC(24)	48			1	2BLVU_32886	TTGCAGACAGTGGCCTGG	2BLVU_43325	ATTTCAAAAGCCCAAGCTGC	AAAC(24) AAAC(24)	48	1			6	2	4	1
M01138:7:000000000-A985N:1:1113:23780:17933	AC(14) AC(14)	28			1	2BLVU_43273	TTAACCCAAAAGCTGACCCC	2BLVU_43679	TTTACGAGGGAAACAAGCCC	AC(14)	14	1			2	4	2	1
M01138:7:000000000-A985N:1:2110:9878:5640	AC(16) AC(16)	32			1	2BLVU_03662	CCATTGTTCTTTGTTCCTACGG	2BLVU_21672	TTTTAGTGCCACGAGAACCG	AC(16)	16	1			2	2	2	1
M01138:7:000000000-A985N:1:2105:20082:6811	TC(12) TC(12)	24			1	2BLVU_25821	ACCTTCTGGAGCAGAGCTGG	2BLVU_42735	CTGTTTGATGGGGAAGGAGG	TC(12)	12	1			4	3	2	1
M01138:7:000000000-A985N:1:2106:2286:16088	TGC(36) TGC(24) TGC(36) TGC(24) TTC(30)	150			1	2BLVU_13721	CTGCTCCACCGTTAACCTCC	2BLVU_49492	GAAGACGGCAGAAGACGAGG	TGC(36) TGC(24)	60	1			1400	3	0	1
M01138:7:000000000-A985N:1:1114:19016:14894	AC(18)	18			1	2BLVU_21115	CTGGAACAATGCAATCAGCC	2BLVU_35708	TTGGATCAGTGGTACATTTGGG	AC(18)	18	1			1	1	1	1
M01138:7:000000000-A985N:1:2113:21682:8886	TCC(21) TCC(27)	48			1	2BLVU_38895	TTATGCTGTTTTCTCCTGCTGC	2BLVU_07999	TGAAAATGAAGAGGAGGCTGC	TCC(21)	21	1			3	9	1	1
M01138:7:000000000-A985N:1:2115:8325:9031	TGC(30) TTC(30)	60	TGC		1	2BLVU_13721	CTGCTCCACCGTTAACCTCC	2BLVU_08975	AGTGAGGGAGGGGCTACAGG	TGC(30) TTC(30)	60	1	TGC		1400	612	3	36
M01138:7:000000000-A985N:1:1103:10564:18219	TCC(18) TCC(18)	36	TCC		1	2BLVU_11361	GCCCAGAGAAACACTCACCC	2BLVU_32210	CAGAGACCTGTTGGTGCAGG	TCC(18)	18	1	TCC		508	406	295	1
M01138:7:000000000-A985N:1:2113:23914:6732	AC(24) AC(30)	54			1	2BLVU_03421	GTAGGTGGGAAAGGACACGG	2BLVU_02051	GAAGACACCTTGCCTTTGGG	AC(30)	30	1			2	4	2	1
M01138:7:000000000-A985N:1:2111:18965:6788	TC(14)	14			1	2BLVU_14273	AAGTGCAGGCTCCATTCTCC	2BLVU_45244	ACATTCCTGTGTGTCCGGG	TC(14)	14	1			1	4	1	1
M01138:7:000000000-A985N:1:2105:20708:19848	TCC(21)	21			1	2BLVU_38689	GAGTTGGTTCCTGAGCTGGG	2BLVU_16378	ACTTGACACCTCATGGTGCG	TCC(21)	21	1			4	3	1	1
M01138:7:000000000-A985N:1:1103:24214:12242	AC(14) AC(14)	28			1	2BLVU_31138	GCATATTGCCAACTTCATATTTGC	2BLVU_17235	CTTTCAGTTGCTAGTGATCCAAGG	AC(14)	14	1			4	4	4	1
M01138:7:000000000-A985N:1:1117:24454:9722	AAC(21) AAC(21)	42			1	2BLVU_19518	GTTTTCACGGTGGTCTTCCC	2BLVU_47459	CTACCTGGTCGCTGTTGTGC	AAC(21)	21	1			3	4	3	2
M01138:7:000000000-A985N:1:1106:13641:10674	TC(12)	12			1	2BLVU_09966	TGCTTTGTTTCGTATGGTTGC	2BLVU_38866	TGGGTAGCTGTAATGGTCGG	TC(12)	12	1			261	20	1	1
M01138:7:000000000-A985N:1:1114:28686:12118	AC(12) AC(12)	24			1	2BLVU_14703	TGAAGTTATTTCCCTTTGGAAGC	2BLVU_08516	GCTCTAGCTTGTCCACCATCC	AC(12) AC(12)	24	1			3	4	2	1
M01138:7:000000000-A985N:1:1106:15969:14742	AT(12) AT(12)	24			1	2BLVU_21626	CGTATTTTGAAAACAAAAGTGTGC	2BLVU_10572	CACAGCAAACACAGCTCAGG	AT(12) AT(12)	24	1			6	2	2	1
M01138:7:000000000-A985N:1:2119:14328:11073	AT(14) AC(14)	28			0
M01138:7:000000000-A985N:1:1103:22187:18782	AC(12) AC(12)	24	AC		1	2BLVU_39424	CGTATGCGTTGGTGTGCC	2BLVU_07057	CACACACAGAAGTGTGCAGGC	AC(12)	12	1	AC		2	2	2	1
M01138:7:000000000-A985N:1:2109:25029:3867	AAC(18) AAC(18)	36			1	2BLVU_01502	AATCCCATACAGACCTTCCCC	2BLVU_43109	TTGGGCTGTAATCATGTGACG	AAC(18)	18	1			1	4	1	1
M01138:7:000000000-A985N:1:1108:15035:5479	TCC(18)	18			0
M01138:7:000000000-A985N:1:1109:12737:8129	ATT(18) ATT(18)	36			1	2BLVU_04629	CAGTTTAATAGGACAGAAAGGAAGGG	2BLVU_12672	AACTAACTGGGCATCGGTCG	ATT(18) ATT(18)	36	1			13	304	2	1
M01138:7:000000000-A985N:1:1110:22877:14472	TC(14)	14			1	2BLVU_06768	CTGTGCAAGTCCCTGAGAGG	2BLVU_13353	ATTTGCGTACCTTGGTGTGG	TC(14)	14	1			1	1	1	1
M01138:7:000000000-A985N:1:2119:10458:17538	TC(16)	16			1	2BLVU_48566	TGAATTGCTATTGTTTGGGGC	2BLVU_34221	GCTAAATAGTGCCGTTCCCG	TC(16)	16	1			2	1	1	1
M01138:7:000000000-A985N:1:1118:24401:8987	TCC(21)	21			1	2BLVU_43073	CTTCGGGGAAGCTAAGGAGG	2BLVU_17506	GAGGTGGAAGATGCGTCTCG	TCC(21)	21	1			332	57	3	3
M01138:7:000000000-A985N:1:2110:11181:19494	AC(12)	12			1	2BLVU_37966	TGCCCCTTATACACATCCCC	2BLVU_31559	TAAAGATGGTGATGCAGGGC	AC(12)	12	1			79	1	1	1
M01138:7:000000000-A985N:1:1103:9859:1431	TC(14) TC(14)	28			0
M01138:7:000000000-A985N:1:2114:17360:10853	TC(12) TC(12)	24			1	2BLVU_06432	AGGAGAACAGGGTTTGGGC	2BLVU_04949	AGAACTCTCCAAGCAGTGCG	TC(12)	12	1			3	2	1	1
M01138:7:000000000-A985N:1:1110:9873:16911	AC(12) AC(12)	24			1	2BLVU_31725	CCACTCCAGAACTGGCTGC	2BLVU_05119	CTCCTAATTACCGAGGAGTGATCC	AC(12) AC(12)	24	1			2	2	2	1
M01138:7:000000000-A985N:1:1102:15039:14473	AC(20) AC(20)	40			1	2BLVU_47672	TCTTCCCTTTGAGAACATGGG	2BLVU_27296	CTCTGTGCCACCAGAAGACC	AC(20) AC(20)	40	1			2	4	2	1
M01138:7:000000000-A985N:1:2107:9459:8230	TCC(24)	24			0
M01138:7:000000000-A985N:1:2106:22425:17715	AC(12) AC(12)	24			1	2BLVU_45896	AGCCGACAGTTTTCGCTACC	2BLVU_26128	GTTCCTGCACCTTTTGAGGG	AC(12)	12	1			2	2	2	1
M01138:7:000000000-A985N:1:1117:12607:21365	AC(12) AC(12)	24			1	2BLVU_19395	ATGCGTTGAAGAACATTGCC	2BLVU_00661	CACTAAAGTGGCTCTAGAAGTTGTTAGG	AC(12) AC(12)	24	1			4	2	2	1
M01138:7:000000000-A985N:1:2101:21705:17448	TC(20)	20			1	2BLVU_19937	TAGCTGAAGGCTCAGGGAGG	2BLVU_02629	GGCTGAGGTGTGACCAAGC	TC(20)	20	1			7	21	1	1
M01138:7:000000000-A985N:1:1104:21789:7294	TCC(18) TCC(18)	36	TCC		0
M01138:7:000000000-A985N:1:2116:8289:14181	TC(14)	14			1	2BLVU_22457	CTCTCTGCATGTACAAACCAACC	2BLVU_15366	ATGTTTTCCCCTGCTTCTGC	TC(14)	14	1			1	1	1	1
M01138:7:000000000-A985N:1:1107:14735:24155	TC(12)	12			1	2BLVU_32871	AGGGAGGAACAAACGTGGG	2BLVU_30347	CCCTTCTCTGGTGGTTCAGG	TC(12)	12	1			5	2	1	1
M01138:7:000000000-A985N:1:2118:19736:17681	AT(14)	14			0
M01138:7:000000000-A985N:1:2112:16066:11459	AC(14) AC(14)	28			1	2BLVU_39730	GGAGGAAGGAAAGCAAAGCC	2BLVU_20950	TGCCAAGACACAGACCAAGC	AC(14)	14	1			6	4	4	1
M01138:7:000000000-A985N:1:1113:13036:12962	AC(12) AC(12) AC(14) AC(14) AC(12) AC(14)	78			1	2BLVU_46236	CCCAAGACACACACACAACC	2BLVU_09220	CTGTCGCTGAGATGAAGCG	AC(12) AC(12) AC(14) AC(14)	52	1			2	1	1	1
M01138:7:000000000-A985N:1:1107:27721:15654	TC(16) TC(20)	36	TC		1	2BLVU_25741	ACGTCTGCACCGAGTAACCC	2BLVU_00992	CACTGCTACCACTCCCTCTGC	TC(16)	16	1	TC		486	322	18	1
M01138:7:000000000-A985N:1:1106:27512:18124	AC(12) AC(12)	24			1	2BLVU_20098	AGAGTGCACACACACACAGAGG	2BLVU_12957	TTGGTGGTGTTTTGCTGTCC	AC(12) AC(12)	24	1			4	4	2	1
M01138:7:000000000-A985N:1:2106:7065:13339	TC(12) TC(12)	24			1	2BLVU_21157	GCTTCTTCCTCATCCCATGC	2BLVU_15477	TGCCAACTTAGTCTCAAGGGC	TC(12) TC(12)	24	1			6	3	0	1
M01138:7:000000000-A985N:1:1112:14239:13131	AC(12) AC(12)	24			1	2BLVU_08526	GTGTATGCGCATGAACTGGG	2BLVU_19535	CACACACACCCTTTCATATTTGC	AC(12)	12	1			5	4	4	1
M01138:7:000000000-A985N:1:2103:23897:21080	AC(12)	12			1	2BLVU_05037	GAGCATTGGCACACACATAGC	2BLVU_15702	TTTTGATTGGAAATGCTGGG	AC(12)	12	1			3	4	3	1
M01138:7:000000000-A985N:1:1110:17499:4619	AC(14) AC(14)	28			1	2BLVU_42044	GTGTGTGTGTACGTGTGCCC	2BLVU_02963	TGAAATGCTGAAGTGGCTCC	AC(14)	14	1			2	2	2	1
M01138:7:000000000-A985N:1:2119:27833:12549	AT(12)	12			1	2BLVU_42017	TGATGTGGGAACTCGTCAGG	2BLVU_20081	ACAGCCTTCTCACACTGTCCC	AT(12)	12	1			1	3	1	1
M01138:7:000000000-A985N:1:1115:4703:20089	AT(12) AT(12)	24			1	2BLVU_36801	TGATTCCTCCACTCAGTGCC	2BLVU_11182	GACAGCAGCACCTTCACAGG	AT(12)	12	1			2	2	2	1
M01138:7:000000000-A985N:1:1117:9018:22282	AC(14) AC(14)	28			1	2BLVU_20378	CGGCATCATTTCAGTCTTGC	2BLVU_30460	ATTTCCATTGGTGTCCCTGG	AC(14)	14	1			4	2	2	1
M01138:7:000000000-A985N:1:1104:20853:15869	AC(14) AC(14)	28			1	2BLVU_22094	AGTGTTGGTGTTTTGTGCGG	2BLVU_37344	AAACATTCCCTCCTTTCCCC	AC(14) AC(14)	28	1			479	474	23	52
M01138:7:000000000-A985N:1:2108:19727:12592	TC(12) TC(12)	24			1	2BLVU_01124	CACCTTCTTCCAAAGTCCCC	2BLVU_06165	CTTAGATTCACCTTCCCACTGC	TC(12)	12	1			12	9	3	3
M01138:7:000000000-A985N:1:2105:5562:6929	AC(32) AC(32)	64			1	2BLVU_32553	AAGGGGTGAATTTTGTTGCC	2BLVU_20911	TTTGTGACCTGATTGGAGGG	AC(32)	32	1			5	4	3	1
M01138:7:000000000-A985N:1:1110:4235:21027	TCC(18) TCC(18)	36			1	2BLVU_45213	CGAGGAAGATGGGAATGAGG	2BLVU_39301	TTCTCTCCTGCTGACACCTCC	TCC(18) TCC(18)	36	1			6	29	3	1
M01138:7:000000000-A985N:1:2116:6851:14547	TC(18)	18			0
M01138:7:000000000-A985N:1:1114:20486:9415	AC(14) AC(14)	28			1	2BLVU_35866	AGGTAGTCCTGATGGTTGTTCTAGC	2BLVU_22232	CACACACAGAGCAGTATTTTCAACC	AC(14)	14	1			6	5	5	1
M01138:7:000000000-A985N:1:1106:12082:22767	TC(14)	14			1	2BLVU_47535	TTGCTCTGGATAATGCAGCC	2BLVU_12627	GACCAGAATGGGATGACACG	TC(14)	14	1			2	4	2	1
M01138:7:000000000-A985N:1:1116:22094:18680	TC(18)	18			1	2BLVU_47978	GCTGCAGAAGTTATGTGAGAGGG	2BLVU_19183	AAGAGATGGCACTTTCTCCCC	TC(18)	18	1			1	1	1	1
M01138:7:000000000-A985N:1:2117:4886:6228	AC(12) AC(12)	24			1	2BLVU_02011	GATGAACATTTCTGTGTTTGATGC	2BLVU_40224	TAGGGACCTCACCTTGGACC	AC(12) AC(12)	24	1			2	2	2	1
M01138:7:000000000-A985N:1:1101:16186:21915	TGC(27)	27			1	2BLVU_07648	CCGAAGAGAGTCAGAAAGCTGC	2BLVU_08327	TTAAACGCCTGCTCCTCTCG	TGC(27)	27	1			3	2	1	1
M01138:7:000000000-A985N:1:2109:20955:7991	ATC(18) ATC(18)	36			1	2BLVU_05648	GGTTTCCACAACAATCCTGC	2BLVU_31106	CTTGCAGTTCTTCTGAGGGC	ATC(18)	18	1			4	2	2	1
M01138:7:000000000-A985N:1:2112:24539:16908	TC(12)	12			0
M01138:7:000000000-A985N:1:1107:15409:9396	TCC(30) TCC(30)	60			1	2BLVU_19905	CAGCAGGCAAGAACAACTGC	2BLVU_46753	TCCCTCTTTACCGGAGAGGC	TCC(30) TCC(30)	60	1			647	420	92	23
M01138:7:000000000-A985N:1:2118:11767:4792	ATC(18)	18			1	2BLVU_49114	AAGACAGACTGCCTGGACTGG	2BLVU_01993	TCCTGAAGGTCAACCACTTCC	ATC(18)	18	1			6	1	2	1
M01138:7:000000000-A985N:1:1106:12796:7293	TC(12)	12			1	2BLVU_50806	GATGGACATTAACCAGTGGGG	2BLVU_17371	GCAGCTCCTATCATTTCCGC	TC(12)	12	1			3	1	1	1
M01138:7:000000000-A985N:1:1101:16824:20298	CG(16)	16			0
M01138:7:000000000-A985N:1:2116:12463:14725	AC(14)	14			0
M01138:7:000000000-A985N:1:2110:27806:15962	TCC(21)	21			0
M01138:7:000000000-A985N:1:1116:13651:19710	TC(12) TC(12)	24			1	2BLVU_21106	CCATCCCCTCTCTCTCTCTGG	2BLVU_39736	CGTTATCCACCCCTCACCC	TC(12) TC(12)	24	1			2	1	2	1
M01138:7:000000000-A985N:1:2107:14939:7704	AAAG(28)	28			1	2BLVU_06971	ACCCACAAAACAGACTGGGG	2BLVU_45828	TGTTATTCACATGCTCCGCC	AAAG(28)	28	1			1	1	1	1
M01138:7:000000000-A985N:1:2118:22203:9703	AC(12)	12			1	2BLVU_42931	GAAGGTTGTAGCGAGGTGGG	2BLVU_39255	AGAACGATGGCCAGAGAAGG	AC(12)	12	1			22	1	1	1
M01138:7:000000000-A985N:1:2108:10705:12013	AC(14) AC(14)	28			1	2BLVU_37344	AAACATTCCCTCCTTTCCCC	2BLVU_08302	AGTGATGGTGTTTTGTGCGG	AC(14) AC(14)	28	1			474	3	2	1
M01138:7:000000000-A985N:1:2118:8582:24440	AC(14) AC(22)	36			1	2BLVU_49466	AATTCAGAGCACCGACAGCC	2BLVU_43413	GTGCATCTGGAGTAGCCACG	AC(22)	22	1			1	2	1	1
M01138:7:000000000-A985N:1:2114:27000:19398	TC(36) TC(36)	72			1	2BLVU_46504	ATGCAGAAAGGCAACAGGC	2BLVU_23093	TTTTCAGTGGATGAGAAGTTAGGC	TC(36) TC(36)	72	1			505	486	150	5
M01138:7:000000000-A985N:1:1114:11494:3681	ATGG(28) ATGG(40)	68			1	2BLVU_26862	ACTGCTATGGATGGGAACCG	2BLVU_34060	CCAGAGGTGCAGCATACAGG	ATGG(28)	28	1			1	1	1	1
M01138:7:000000000-A985N:1:2114:25838:13442	TC(12)	12			1	2BLVU_35870	GCAGTGTGAGAGGTGGATGG	2BLVU_50568	CAAGCCTGGGTTTCTGTGG	TC(12)	12	1			1	5	1	1
M01138:7:000000000-A985N:1:1105:25447:21795	TC(16) TC(16)	32			1	2BLVU_23621	TCAGGTGCTTCTGGTGTTGG	2BLVU_23374	TCCGCAATAACTGGCAAGC	TC(16)	16	1			283	203	63	3
M01138:7:000000000-A985N:1:2115:7085:13353	AC(12) AC(16)	28			1	2BLVU_31425	TTTCTTTCCCAAGGGCTACG	2BLVU_00220	CACTCTCCCAGTGTTTCCCC	AC(12)	12	1			1	1	1	1
M01138:7:000000000-A985N:1:2114:9983:2483	TC(12) TC(12)	24			1	2BLVU_34987	CTGAATTTGTTATGATCTAGTCAGTAGGG	2BLVU_16060	TGTATTGACATGCCTTGCACC	TC(12) TC(12)	24	1			2	1	2	1
M01138:7:000000000-A985N:1:1112:19721:19215	AC(12) AC(12)	24			1	2BLVU_46895	AATGAGCGAAGCAACACAGC	2BLVU_25867	AAATTCCTGGCACTGGATGC	AC(12)	12	1			4	3	4	1
M01138:7:000000000-A985N:1:2101:22120:5409	AC(18)	18			0
M01138:7:000000000-A985N:1:1114:25461:15595	AC(12) AC(12)	24			1	2BLVU_40655	GCTCTGTGCTTGAGGTCTCC	2BLVU_03275	GCATGCAAGTTAGCACTTTTCC	AC(12) AC(12)	24	1			206	222	154	1
M01138:7:000000000-A985N:1:2113:16083:2401	AC(22)	22			1	2BLVU_03466	CATCGTCATCGTCTTGTCCC	2BLVU_10793	AGGTACCGATGCAGACTCCC	AC(22)	22	1			2	1	0	1
M01138:7:000000000-A985N:1:1105:9302:25009	AAC(18)	18			1	2BLVU_34785	CACAGTTATCACAGGCCAGC	2BLVU_40126	TGCTTGTGTCTGTTCAGTGG	AAC(18)	18	1			1	1	1	1
M01138:7:000000000-A985N:1:2116:6456:20961	AC(12)	12			0
M01138:7:000000000-A985N:1:1103:27027:20557	AC(12) AC(12)	24	AC		1	2BLVU_28912	ACGTAAAAGCCCAGTCCTGC	2BLVU_29557	GCCTGCATACACATTCCTGC	AC(12)	12	1	AC		2	2	2	1
M01138:7:000000000-A985N:1:1116:18012:6957	AC(14) AC(14)	28			1	2BLVU_51644	TCCAACACAAAAGCCAAACC	2BLVU_31368	GCTACTGGAAACATTGCTGTAAGG	AC(14)	14	1			2	2	2	1
M01138:7:000000000-A985N:1:1112:17637:23083	AT(16) AT(16)	32			1	2BLVU_31524	AAAGTTGGCCAGCACAGTCC	2BLVU_21715	TGCACCATCTTCTCAAGTCAGC	AT(16)	16	1			2	4	2	1
M01138:7:000000000-A985N:1:2111:23110:12500	AC(24)	24			0
M01138:7:000000000-A985N:1:2109:11416:3956	AC(26)	26			1	2BLVU_27957	CCCATTCAGTGGAAGACTGG	2BLVU_31256	TCATTCTCTCTCTCACACACACG	AC(26)	26	1			4	1	1	1
M01138:7:000000000-A985N:1:2101:18862:22962	AC(14) AC(14)	28			1	2BLVU_09929	ATCCACTAACCGCTGCATCC	2BLVU_44765	GTGATGAGCTGCAATCTGCC	AC(14)	14	1			1	2	1	1
M01138:7:000000000-A985N:1:2119:21712:17507	AC(12)	12			1	2BLVU_21111	AAGCATGCATACGAACACGC	2BLVU_16417	CTGGTCCATGTGTCAGTGCC	AC(12)	12	1			7	1	0	1
M01138:7:000000000-A985N:1:1110:10115:18997	TC(16) TC(16)	32			1	2BLVU_19456	GCCAGCGTGATCAGAAACG	2BLVU_20455	CAGTCTAGACAGAGCTGGAAGCC	TC(16)	16	1			4	4	4	1
M01138:7:000000000-A985N:1:1102:9838:17631	AC(14)	14			0
M01138:7:000000000-A985N:1:2109:17686:15161	TCC(24)	24			1	2BLVU_05005	CTCGACCAGAGAAGCGAGG	2BLVU_28135	ATTTGGACACACGCATCAGC	TCC(24)	24	1			158	206	0	7
M01138:7:000000000-A985N:1:1103:28292:7529	AC(12) AC(12)	24			1	2BLVU_37171	CCATCCTTCCCTCTCTGTCC	2BLVU_35004	GCTTTACGCTTGCCCTCC	AC(12) AC(12)	24	1			1	2	1	1
M01138:7:000000000-A985N:1:1119:8554:7257	TC(12)	12			1	2BLVU_51350	TCACCCCTCTTCTGTGTCCC	2BLVU_48753	AGGTGGAGAAGGACGAAACG	TC(12)	12	1			288	1	1	1
M01138:7:000000000-A985N:1:1117:23445:17360	AT(12) AT(12)	24			1	2BLVU_04517	CTGCAGTTCTTTTGTACTGCCC	2BLVU_29831	TGGACCATGTGGCTGTCC	AT(12) AT(12)	24	1			4	2	3	1
M01138:7:000000000-A985N:1:1108:10253:10366	TCC(21)	21			1	2BLVU_23705	CACGACGAGACGGTGACG	2BLVU_10373	TGGCGAGGAAGAAGCTCG	TCC(21)	21	1			2	3	2	1
M01138:7:000000000-A985N:1:2112:11528:4801	AC(12)	12			0
M01138:7:000000000-A985N:1:2112:10938:11174	AC(12) AC(12)	24			1	2BLVU_18182	AATTCCATTGCAAAGAAACCG	2BLVU_43746	TGTGCACATGTCAAACAGGG	AC(12)	12	1			2	2	2	1
M01138:7:000000000-A985N:1:2107:2569:15878	AC(12) AC(12)	24			1	2BLVU_14816	GTGACTGCAGAGGCAGATGG	2BLVU_45195	CCGTAGCCTTACGTTAACTGGG	AC(12) AC(12)	24	1			4	2	2	1
M01138:7:000000000-A985N:1:1111:12429:10857	AC(14)	14			0
M01138:7:000000000-A985N:1:1105:18687:3484	AAC(18)	18			1	2BLVU_13931	ACACCCCTACAGAAATCGCC	2BLVU_03025	AAATGCATAGACTTTTGGCTAGGG	AAC(18)	18	1			1	3	1	1
M01138:7:000000000-A985N:1:2102:22132:5895	AC(14) AC(14)	28	AC		1	2BLVU_50311	CAGCTGTTATTACTGTGTAACACCCC	2BLVU_43057	TGCATATGTATGTGCGTGGG	AC(14)	14	1	AC		3	2	2	1
M01138:7:000000000-A985N:1:2114:5925:20304	AC(18) AC(18)	36			1	2BLVU_27729	AGTGTGTGCTTTGCTCCACC	2BLVU_01036	CGACAAGAATGTGAGGCTGC	AC(18) AC(18)	36	1			3	1	2	1
M01138:7:000000000-A985N:1:2103:22604:5282	AC(12) AC(12)	24			1	2BLVU_34794	TGACAAGTCAACTCACAACATCG	2BLVU_24539	CTGGTTGTATACCTCTTTCAAATGC	AC(12)	12	1			2	3	2	1
M01138:7:000000000-A985N:1:2116:15769:13567	AC(14)	14			1	2BLVU_41656	AACCACCAGAGATGCAAGGC	2BLVU_40736	TGTTCGGCATAACAAATGCG	AC(14)	14	1			2	8	1	1
M01138:7:000000000-A985N:1:1115:20401:2899	AC(18)	18			0
M01138:7:000000000-A985N:1:1115:10637:14815	AC(12)	12			1	2BLVU_08052	TGCAGTTCTTGGAAAAGGGC	2BLVU_24058	AAAATCTGCGCATGGATGG	AC(12)	12	1			3	2	2	1
M01138:7:000000000-A985N:1:2107:5018:10225	AC(14) AC(14)	28			1	2BLVU_03047	CAATACCGTGAAACATGGGG	2BLVU_28395	GCTGTAGGCAACTACTGCTGC	AC(14)	14	1			1	3	1	1
M01138:7:000000000-A985N:1:1101:12423:16457	AC(14)	14			1	2BLVU_07764	GGCCTCAACAAAGAAGACGG	2BLVU_08672	CTGTGTGTGCCTTGTCATGC	AC(14)	14	1			3	3	2	1
M01138:7:000000000-A985N:1:2116:22961:24817	TCC(18)	18			0
M01138:7:000000000-A985N:1:1115:19351:18091	AAAC(24)	24			1	2BLVU_47051	ATTTAGCTGTGCCAAACTGCC	2BLVU_10232	GCCAATCTTTCTTCTTTGCAGG	AAAC(24)	24	1			3	2	2	1
M01138:7:000000000-A985N:1:2101:20999:10073	CGG(18) CG(14)	32			0
M01138:7:000000000-A985N:1:2106:4626:9951	AC(14) AC(14)	28			1	2BLVU_31497	AGCTCTAGGGGTGGTGATGC	2BLVU_07551	AGCAGATGAACGGAAAAGGG	AC(14)	14	1			5	4	4	1
M01138:7:000000000-A985N:1:2106:23323:4369	AC(18) AT(14) AC(18) AT(14)	64			1	2BLVU_37875	AGGTAGATTCGTGTTGTGCCC	2BLVU_02017	GAAGAATTCCAGCACTGCCC	AC(18) AT(14)	32	1			2	3	2	1
M01138:7:000000000-A985N:1:1106:23700:24610	TC(12) TC(12)	24	TC		1	2BLVU_40709	CTCTCTCTTACAAAGAAGTTGAGAGC	2BLVU_08182	GGGACATATCCCTCAAGAGC	TC(12)	12	1	TC		4	9	4	1
M01138:7:000000000-A985N:1:2101:14529:15261	AC(14)	14			1	2BLVU_14809	GATTTTCCAGGTTGCCTGCC	2BLVU_30287	GCCTGGGTGTGCACATGG	AC(14)	14	1			1	2	1	1
M01138:7:000000000-A985N:1:2105:22554:19344	TC(20) TC(20)	40			1	2BLVU_04599	TTTCCCGTGCTTTCTTTTCC	2BLVU_36129	CCCTTTCAGTCAATAGCTGCC	TC(20) TC(20)	40	1			2	4	2	1
M01138:7:000000000-A985N:1:1106:22840:12256	TCC(21)	21			1	2BLVU_11305	GAAGAATGAGGATCGGGACC	2BLVU_45023	CTCTGGCTCTCTTTCCCAGC	TCC(21)	21	1			194	329	14	11
M01138:7:000000000-A985N:1:2107:27858:11399	TCC(27)	27			0
M01138:7:000000000-A985N:1:1110:5095:11261	AC(14)	14			1	2BLVU_25629	CAAGGTAAAGATGCCCTGCC	2BLVU_49984	TTGTGAGGAACATCTTGCCG	AC(14)	14	1			1	3	1	1
M01138:7:000000000-A985N:1:2108:10220:16511	AC(14) AC(14)	28			1	2BLVU_33965	ACACAAAGTTGGTCCGATGG	2BLVU_09515	ATAGCAGACACAGGCGATGC	AC(14)	14	1			4	4	2	1
M01138:7:000000000-A985N:1:1109:14599:4764	TCC(21)	21			1	2BLVU_16224	GACAAAAGGGAAGGGACGG	2BLVU_32532	CTTCGTCCCTCTGCTCGG	TCC(21)	21	1			1	2	1	1
M01138:7:000000000-A985N:1:2108:6516:15533	AC(14)	14			1	2BLVU_44821	GAACGGTTTTGCAAAGGTGG	2BLVU_03166	ACCTACCACGACCTGCAAGC	AC(14)	14	1			3	1	1	1
M01138:7:000000000-A985N:1:2107:29093:14098	ATCT(24) AGGT(24)	48			1	2BLVU_47761	TGATGCAAAGAAAACATGTCCC	2BLVU_45131	TAGAGGTGCTTCCTGCTCCC	ATCT(24) AGGT(24)	48	1			1	1	1	1
M01138:7:000000000-A985N:1:1104:18065:15701	AAAC(28)	28			0
M01138:7:000000000-A985N:1:2102:8092:17421	AC(16) AC(12)	28			1	2BLVU_17122	TCAGCAGTTCTGGCTTCTGC	2BLVU_17926	TTGGCAGACTGTGTCGTTCC	AC(16) AC(12)	28	1			3	5	1	1
M01138:7:000000000-A985N:1:2117:24012:3863	TC(12)	12			1	2BLVU_30064	CTCATGCCAGAGCTGACTGC	2BLVU_19941	TGAGATGGTTCAGTTCTTTGGC	TC(12)	12	1			2	2	1	1
M01138:7:000000000-A985N:1:2110:6329:22834	AT(14) AT(14)	28			1	2BLVU_43239	AACAGGGTTTAGCACGGTGG	2BLVU_28412	AAAGCACCTGGAAAAGACGC	AT(14)	14	1			1	1	1	1
M01138:7:000000000-A985N:1:1110:3176:10783	AT(12) AT(12)	24			1	2BLVU_40284	CTCCAGCAAGTCAGCTGGG	2BLVU_27503	AGCCCTCTGGTTCTTCATGC	AT(12)	12	1			2	2	2	1
M01138:7:000000000-A985N:1:1110:12155:14206	AC(12)	12			0
M01138:7:000000000-A985N:1:1106:8023:10718	CGG(21)	21			0
M01138:7:000000000-A985N:1:2119:15039:23073	AC(20) AC(20)	40			1	2BLVU_46465	TGTGAGTGGAGGTCACCAGG	2BLVU_37361	ACACGCTCTCCCTTTTGAGG	AC(20) AC(20)	40	1			1	2	1	1
M01138:7:000000000-A985N:1:1107:5448:15719	TC(12) TC(12)	24			1	2BLVU_51016	GCCAAAGATGCTTGTCCTCC	2BLVU_20230	AGCAAGCATGCGTCAAACC	TC(12)	12	1			7	6	4	1
M01138:7:000000000-A985N:1:1117:23312:12004	TC(14) TC(14)	28			1	2BLVU_04186	AGCGCAGTGGAAAACTACACC	2BLVU_44156	GTTTGAACGTGCTGCTTTCG	TC(14)	14	1			6	5	5	2
M01138:7:000000000-A985N:1:1116:14730:9983	AC(14)	14			1	2BLVU_43635	AGGGGCCAGTTGAGTAAAGG	2BLVU_36964	GCAAATGTCTGCTGTAGCACC	AC(14)	14	1			1	5	1	1
M01138:7:000000000-A985N:1:2112:20658:17765	AC(12) AC(12)	24			1	2BLVU_23364	CCATAACAGTGTAACCCAATGC	2BLVU_34933	GAGTTAGATGTCAAGAGGTTCATTAGC	AC(12)	12	1			4	4	4	1
M01138:7:000000000-A985N:1:2106:27817:10531	AC(14)	14			0
M01138:7:000000000-A985N:1:2105:8961:6901	TC(12) TC(12)	24			1	2BLVU_35116	TAAAGGCTGCGGAGAGAAGG	2BLVU_42615	CATTCCTGAGGGACTGGTGG	TC(12)	12	1			1	4	1	1
M01138:7:000000000-A985N:1:2103:26419:13731	AC(20)	20			1	2BLVU_24882	TGCTTACGCTGACTGCTTGG	2BLVU_35360	GCTAATTAAAATGCACGATTTCCC	AC(20)	20	1			3	1	1	1
M01138:7:000000000-A985N:1:2108:12666:21683	AC(12)	12			1	2BLVU_20457	TCATGCAGAAGAAGGAATGC	2BLVU_35582	ACCTAAAGGGATCTCCTCCC	AC(12)	12	1			2	1	1	1
M01138:7:000000000-A985N:1:2102:20761:16138	AC(12) AC(12)	24			1	2BLVU_40522	ATCCCCTCACAGCTTTCTGC	2BLVU_39234	ATGATCTAAGGGCTGGAGCG	AC(12)	12	1			250	213	38	31
M01138:7:000000000-A985N:1:1117:18310:12070	TC(12)	12			1	2BLVU_38339	TGTCCTCTCTTCCGCTTTCC	2BLVU_01552	AAGAAACAGCAGGGTCGAGG	TC(12)	12	1			232	171	18	3
M01138:7:000000000-A985N:1:2104:23629:24731	AC(16)	16			0
M01138:7:000000000-A985N:1:1115:12961:19175	TC(12) TC(12)	24			1	2BLVU_24624	TGGAGTTCACCAATGATGCC	2BLVU_36590	GTGATCTGCACCTGGACTGG	TC(12)	12	1			4	5	4	1
M01138:7:000000000-A985N:1:1101:29106:10554	TC(12) TC(12)	24			1	2BLVU_15748	CGTTCATCTGGTTGTGCAGG	2BLVU_28321	CTGCTGCTCTGTCATGCTCC	TC(12) TC(12)	24	1			5	2	2	1
M01138:7:000000000-A985N:1:2112:16007:22742	AC(20)	20			1	2BLVU_00131	CTCCGTGTAACGCAGTGTGG	2BLVU_13219	TTGGAGTTCATCATTTACCACAGG	AC(20)	20	1			1	1	1	1
M01138:7:000000000-A985N:1:1103:26363:13743	AC(12)	12			1	2BLVU_34980	CTGCCTCTGTTCCTATGGGG	2BLVU_05785	GAGGAAGCAGAACACAGCAGG	AC(12)	12	1			2	2	2	2
M01138:7:000000000-A985N:1:2103:6229:18586	TTC(24) TTC(24)	48			1	2BLVU_00137	AGGTGTGCTGGGTTTGTGC	2BLVU_12567	CTGTAGCCCCTCCCTCACC	TTC(24)	24	1			608	12	4	1
M01138:7:000000000-A985N:1:2102:18334:7997	TC(12) TC(12)	24			1	2BLVU_38326	TTTCAGTGCTGGCACTTTGC	2BLVU_26341	ATCGTCCAGTGAATGCTCCC	TC(12)	12	1			97	9	5	1
M01138:7:000000000-A985N:1:1110:22203:11798	AC(12) AC(12)	24			0
M01138:7:000000000-A985N:1:2118:9044:14960	AC(12)	12			0
M01138:7:000000000-A985N:1:2105:9162:6590	AC(12)	12			1	2BLVU_20012	AAAAGTGCAAAATACACGTATACCC	2BLVU_44789	TGAGTGGCTTGTCTGATTGC	AC(12)	12	1			1	2	1	1
M01138:7:000000000-A985N:1:2102:27668:8115	AC(14) AC(14)	28			1	2BLVU_15339	TTCAAAGGCAAGTATTCTAGGTGG	2BLVU_40111	TTCTATCCCCTACATCTACAATTTATCC	AC(14)	14	1			2	2	2	1
M01138:7:000000000-A985N:1:1106:8805:9895	TTC(21) TTC(18)	39			0
M01138:7:000000000-A985N:1:2111:18056:11936	AAAC(36)	36			0
M01138:7:000000000-A985N:1:2116:5835:18292	TCC(21)	21			1	2BLVU_01478	CATACTTCGGAAGATAGCACGC	2BLVU_14057	AACCTTTGCCAGAAACAGGG	TCC(21)	21	1			173	101	8	1
M01138:7:000000000-A985N:1:2109:16406:16561	AC(12)	12			0
M01138:7:000000000-A985N:1:2103:10128:15529	TTC(24) TGC(30) TTC(24) TGC(30)	108			1	2BLVU_43588	AAAACCAAACTCCTGGGTGG	2BLVU_13721	CTGCTCCACCGTTAACCTCC	TTC(24) TGC(30) TTC(24) TGC(30)	108	1			496	1400	5	59
M01138:7:000000000-A985N:1:1114:12259:14076	AC(14) AC(14)	28			1	2BLVU_43479	ACATTTGATGGCTCCTTGGC	2BLVU_40230	TGCCGATGTTTTATAGGACGC	AC(14) AC(14)	28	1			1	2	1	1
M01138:7:000000000-A985N:1:1115:12008:4023	CGG(21)	21			1	2BLVU_13748	AGATCTTCGCCCAGACCG	2BLVU_32257	TCCCAAACTGAAATACCCCG	CGG(21)	21	1			1	2	1	1
M01138:7:000000000-A985N:1:2103:20575:11892	AC(20) AC(20)	40			1	2BLVU_04442	CACGTTATACAACAATAACTTCAGAGG	2BLVU_38106	TTGAATCAGAAATATTGCAAGGC	AC(20)	20	1			2	2	2	1
M01138:7:000000000-A985N:1:2104:6936:10150	TC(12)	12			1	2BLVU_19212	TACGTGAGTCCTTGAGGGGC	2BLVU_27521	CAGTGCCGAAGTGCTTTCC	TC(12)	12	1			1	1	1	1
M01138:7:000000000-A985N:1:1109:18054:9638	AC(12) AC(12)	24			1	2BLVU_17629	CTCTTCCCTCTGGAAGTGCC	2BLVU_44537	CGGGAGTAATTGTTACCGGC	AC(12)	12	1			4	4	4	2
M01138:7:000000000-A985N:1:2102:8805:10876	AC(12)	12			1	2BLVU_40677	CACTCTGCAGCTTTGACTCAGG	2BLVU_50302	ACATGATGGGAACTGCTGCC	AC(12)	12	1			3	4	0	1
M01138:7:000000000-A985N:1:1109:16139:9476	TC(12)	12			0
M01138:7:000000000-A985N:1:2118:8353:13779	AT(16)	16			0
M01138:7:000000000-A985N:1:2111:10332:18960	TC(12)	12			0
M01138:7:000000000-A985N:1:1119:5851:22173	AC(14)	14			1	2BLVU_27996	TTAGGAGATTGCACATATCAAGGC	2BLVU_29546	TGTAACTAAATTCCTGTTCCATCTTCC	AC(14)	14	1			1	1	1	1
M01138:7:000000000-A985N:1:1109:6592:4783	AC(12)	12			1	2BLVU_20643	TGACAGCTTCGTTCTCCACC	2BLVU_40274	ATTACGAGTGTTTCTGGAACCG	AC(12)	12	1			2	1	2	1
M01138:7:000000000-A985N:1:2107:26082:10491	TCC(24) TCC(21)	45			1	2BLVU_39786	AGAGACATGTTGGTGCAGGG	2BLVU_25795	GACAGAGGCGAGAGGTTTCC	TCC(21)	21	1			603	1369	253	7
M01138:7:000000000-A985N:1:2107:18941:6088	TCC(27)	27			1	2BLVU_01643	GAGCACAGGGTTGATTGACG	2BLVU_06596	GAGCAGCAATTTGAATGTACGC	TCC(27)	27	1			3	1	1	1
M01138:7:000000000-A985N:1:2110:8008:15457	TGCC(24)	24			1	2BLVU_24504	CTCCACCTGCCTGCATCC	2BLVU_27295	GCTTTCCAGTGAGTTTGCCC	TGCC(24)	24	1			1	1	1	1
M01138:7:000000000-A985N:1:1119:8198:18784	TCC(24) TCC(24)	48			1	2BLVU_36267	GCAGCCTGTGAGAAGGAAGG	2BLVU_26902	TCTTCAGGAAACAGGGACCG	TCC(24)	24	1			10	14	5	1
M01138:7:000000000-A985N:1:1112:28911:13601	TC(18) TC(18)	36	TC		1	2BLVU_04114	CCATTGAGGCCTTGTTAATGC	2BLVU_38618	TCGTTACTGGAAAAGAGAGCCC	TC(18)	18	1	TC		2	2	2	1
M01138:7:000000000-A985N:1:2104:14042:10949	TC(12) TC(12)	24			1	2BLVU_21055	TCTGGAGAGGTGTATTCTCTTTGG	2BLVU_23945	AGGAAGGAAGCCGTAAGAGC	TC(12) TC(12)	24	1			3	2	2	1
M01138:7:000000000-A985N:1:1116:8184:3861	AC(12)	12			1	2BLVU_28909	GTCCCTTATCCCCATCTCCC	2BLVU_26828	TTCATGCTGGTCATGTGGG	AC(12)	12	1			15	6	1	1
M01138:7:000000000-A985N:1:1109:20595:10749	TC(12) TC(12)	24			1	2BLVU_48203	GAAGGTGTTCGAGGAAAGCG	2BLVU_12136	TACTGAGCTGCAGGGACTCG	TC(12)	12	1			1	1	1	1
M01138:7:000000000-A985N:1:1109:12962:5411	AC(12)	12			0
M01138:7:000000000-A985N:1:2118:16865:9468	AC(12)	12			1	2BLVU_23541	GGGAGTTTTCCTCCTCCTGG	2BLVU_30727	GGACCAGCAGCATCCACC	AC(12)	12	1			1	2	1	1
M01138:7:000000000-A985N:1:2104:26070:8953	AC(12)	12			0
M01138:7:000000000-A985N:1:2106:10565:5791	TCC(24) TCC(24)	48			1	2BLVU_48183	CACACAGAGGAAGGCCTCG	2BLVU_39241	TTTTCCTCCAGTGCTTTCGC	TCC(24)	24	1			9	7	3	1
M01138:7:000000000-A985N:1:1109:1988:13894	TC(12) TC(12)	24			1	2BLVU_21955	GCTGCATTAAACAAAGCCCC	2BLVU_17776	ACGCACTGGTTTACACACCG	TC(12) TC(12)	24	1			4	3	4	1
M01138:7:000000000-A985N:1:2113:28460:16878	TC(20)	20			1	2BLVU_18246	ATTTCGAGAAGAGGAAGGGG	2BLVU_38226	CACTCTCATGCAAGACCGC	TC(20)	20	1			2	1	1	1
M01138:7:000000000-A985N:1:2115:15940:13389	TC(16) TC(16)	32			1	2BLVU_33843	GGGGAAAGACCAAAACCAGC	2BLVU_04001	GTCCTGAACACTCTGCGTGC	TC(16)	16	1			36	16	5	1
M01138:7:000000000-A985N:1:1118:11268:4443	AC(18) AC(18)	36			1	2BLVU_03183	GGTCACAGCACAGGATCAGG	2BLVU_32607	TGGGATAGCGTTTGTCTCTCC	AC(18)	18	1			2	1	2	1
M01138:7:000000000-A985N:1:1101:7731:17469	TCC(21) TC(14)	35			0
M01138:7:000000000-A985N:1:1114:6839:22498	TC(16)	16			0
M01138:7:000000000-A985N:1:2119:12633:10265	AC(12) AC(12)	24			1	2BLVU_11719	AAATGGGAGAGTGGCAGGG	2BLVU_36000	AGGTTAGGATGGACTGGGGC	AC(12)	12	1			1	2	1	1
M01138:7:000000000-A985N:1:1105:17162:22526	AC(12)	12			1	2BLVU_03378	AGAAGGTGCCAGGAGGAGC	2BLVU_47423	TCCAGTCCATCCAGTTGTGG	AC(12)	12	1			3	2	1	1
M01138:7:000000000-A985N:1:1101:5806:13746	AC(12) AC(12)	24			1	2BLVU_47567	GAATCCTGCACCTCAAAGGG	2BLVU_41294	TCAGCTTGATACCTGCAGCC	AC(12) AC(12)	24	1			2	4	2	1
M01138:7:000000000-A985N:1:2118:10037:5328	TC(14) TC(14)	28			1	2BLVU_10141	AGCTCCAGAAGGAGGTGAGTAGG	2BLVU_19240	GGAAGGTAGGGTGCGATTCC	TC(14) TC(14)	28	1			6	42	4	1
M01138:7:000000000-A985N:1:1115:12119:21090	AC(14)	14			1	2BLVU_50267	CACATTCCCGTGACAACTGG	2BLVU_27101	TCTGGCACGTTCTTATCCCC	AC(14)	14	1			29	24	2	1
M01138:7:000000000-A985N:1:1117:13270:3678	TCC(21) TCC(36)	57			1	2BLVU_20719	TCGCAAGAACTCTGTCCACC	2BLVU_50175	GTGCAGTTGTTCTTGCCTGC	TCC(21)	21	1			68	715	59	2
M01138:7:000000000-A985N:1:2106:23098:6071	AC(14) AC(14)	28			1	2BLVU_48530	AGTTTGGCTTTGAACACAGGG	2BLVU_04945	AACAACAGAACCAGGGACGG	AC(14)	14	1			4	4	4	1
M01138:7:000000000-A985N:1:2114:12572:21706	TC(20) TC(20)	40			1	2BLVU_31057	TCTCATCAGCTTCCCCTTCC	2BLVU_30425	TGTTGAAATTCCCAGGAGGC	TC(20)	20	1			1	1	1	1
M01138:7:000000000-A985N:1:2102:14424:3582	AT(12)	12			0
M01138:7:000000000-A985N:1:1115:23220:21761	TGCC(28)	28			0
M01138:7:000000000-A985N:1:1119:2488:11678	AC(14)	14			1	2BLVU_20447	AGTCTGTGTGCAAAGCTGGG	2BLVU_03386	TGAACACCAACAGTCCAGGG	AC(14)	14	1			2	1	1	1
M01138:7:000000000-A985N:1:1107:26719:10274	AC(20)	20			0
M01138:7:000000000-A985N:1:1111:20579:5367	AC(14)	14			0
M01138:7:000000000-A985N:1:1108:17948:18385	TCC(18)	18			1	2BLVU_33137	TCCCATTCCTCTCCATTCTCC	2BLVU_23494	GGTGGAGGAGGAACACAAGG	TCC(18)	18	1			5	14	1	1
M01138:7:000000000-A985N:1:2104:18220:5515	TC(20) TC(20)	40	TC		1	2BLVU_16476	TGTTCAGCAATAATTGGCAAGC	2BLVU_45578	TCACGTGCTTCTGGTGTTGG	TC(20)	20	1	TC		59	55	8	2
M01138:7:000000000-A985N:1:2111:20417:24794	AC(12) AC(12)	24			1	2BLVU_49457	TCAGAGTTGTTTGTGGTTGTGC	2BLVU_06612	ATCCATGACAGGGTTGAGGG	AC(12) AC(12)	24	1			2	2	2	1
M01138:7:000000000-A985N:1:1119:8433:16529	AC(20) AC(20)	40			1	2BLVU_41765	AGCCATGACCTTGAGACAGG	2BLVU_49669	TCAGGCTGTGGGAACATACC	AC(20)	20	1			1	3	1	1
M01138:7:000000000-A985N:1:1111:27633:10699	TCC(18) TCC(18)	36			1	2BLVU_02902	GAAAGCCAAAGAGCAGGAGG	2BLVU_49801	CGTAGTGCTTTCTCCCGTCC	TCC(18) TCC(18)	36	1			7	4	2	1
M01138:7:000000000-A985N:1:1117:20587:20243	AC(16)	16			0
M01138:7:000000000-A985N:1:2115:23207:18648	ATT(18) ATT(18)	36			0
M01138:7:000000000-A985N:1:2117:20085:23945	AC(12) AC(14)	26			1	2BLVU_05310	ACGTCAGAGAAGGCAGAGCC	2BLVU_15252	CTTCCCCTGCATACACCACC	AC(12) AC(14)	26	1			4	3	1	1
M01138:7:000000000-A985N:1:2111:15341:15436	AC(14) AC(14)	28	AC		1	2BLVU_37146	TGTGTGTGTGTGTGGATATACAGTAGC	2BLVU_02890	CTCTGATGCATCCAACTGGC	AC(14)	14	1	AC		2	1	2	1
M01138:7:000000000-A985N:1:2103:12607:9666	TTC(30) TGC(21) TTC(30) TGC(21)	102	TGC		1	2BLVU_08975	AGTGAGGGAGGGGCTACAGG	2BLVU_32967	ATACGCTACCCCAGAGGCG	TTC(30) TGC(21)	51	1	TGC		612	518	91	11
M01138:7:000000000-A985N:1:2108:22441:7256	TCC(24)	24			1	2BLVU_09806	AAGCGTCTCTTTGCTGTCCC	2BLVU_28135	ATTTGGACACACGCATCAGC	TCC(24)	24	1			225	206	4	3
M01138:7:000000000-A985N:1:1111:14719:18835	CGG(18) CG(14) CGG(18) CG(14)	64			1	2BLVU_32624	GGAAGAGCAGGAAGGGCG	2BLVU_27636	TGCTCTTCTCCCCGAGCC	CG(14) CGG(18)	32	1			6	48	4	2
M01138:7:000000000-A985N:1:1104:19783:16792	ATC(18)	18			0
M01138:7:000000000-A985N:1:2119:14802:17452	AC(12)	12			1	2BLVU_24430	AGAATTTCTGATTGGAGGGTGC	2BLVU_38791	CATCCCTTACAGAGCCCAGG	AC(12)	12	1			3	1	1	1
M01138:7:000000000-A985N:1:2107:13948:1613	AC(12) AC(12)	24			1	2BLVU_32263	TCTAAAATGCACGGTCCAAGC	2BLVU_36102	ATCGCTGGGAAGACAGTTGC	AC(12) AC(12)	24	1			2	2	2	1
M01138:7:000000000-A985N:1:2106:21398:20084	TCC(24) TCC(24)	48			0
M01138:7:000000000-A985N:1:2114:5793:4705	AC(12) AC(12)	24			1	2BLVU_06905	TGGTAGGAGAATGAACCCAGC	2BLVU_24124	CTTTGCCCTGACACTTCAGC	AC(12)	12	1			6	6	4	2
M01138:7:000000000-A985N:1:1111:19011:25080	TCC(18)	18			1	2BLVU_06449	GTGAAGGTCACCTGTGGTGC	2BLVU_43736	AAAAGCTGATCCGCAGGC	TCC(18)	18	1			3	1	1	1
M01138:7:000000000-A985N:1:1105:18336:11031	CGG(21) CGG(21)	42			1	2BLVU_38900	CTTGCTCTGCCTTCCCTTCC	2BLVU_47226	CGATATAAGGGACGAGCCGC	CGG(21)	21	1			2	1	2	1
M01138:7:000000000-A985N:1:2112:25950:5548	TGC(18) TGC(18)	36			1	2BLVU_25731	AGGTGTCTGTTCCTCAGCCC	2BLVU_46340	GATCCCAAACTTCTGCTGCC	TGC(18)	18	1			7	1	0	1
M01138:7:000000000-A985N:1:2112:5232:14813	AT(14) AT(14)	28			1	2BLVU_18931	CATCCTGCTGAAACACAGGC	2BLVU_11695	ATGTGGGGTTTAGGTGGGG	AT(14) AT(14)	28	1			2	1	1	1
M01138:7:000000000-A985N:1:1106:1920:12308	TCC(18)	18			0
M01138:7:000000000-A985N:1:1102:7536:20222	AC(14) AC(16)	30			1	2BLVU_14112	TTTTCCTGTTAGGGGCTTGG	2BLVU_51785	AAACGTGCTTGCATTTTCCC	AC(16)	16	1			5	7	2	1
M01138:7:000000000-A985N:1:2118:16086:17341	AC(12) AC(12)	24			1	2BLVU_32539	ATTTGAAGCCACAGCATCCC	2BLVU_10311	CAGCTTCACTCTGTGCCACC	AC(12)	12	1			6	6	6	1
M01138:7:000000000-A985N:1:1118:21176:6661	AC(16)	16			1	2BLVU_33649	GAGTTCGAACAGAAAGCCCC	2BLVU_32058	TAATTAACCACCCCGTTGGC	AC(16)	16	1			1	2	1	1
M01138:7:000000000-A985N:1:1109:9758:17139	TC(12) TC(12)	24			1	2BLVU_30203	GTTTGCACAGCGTCAAGACC	2BLVU_45600	TTCCTGGTTGTGTTCCCTCC	TC(12) TC(12)	24	1			4	2	2	1
M01138:7:000000000-A985N:1:2117:16464:20468	AT(14)	14			0
M01138:7:000000000-A985N:1:2107:5790:7764	ATT(18) ATT(18)	36			1	2BLVU_13652	TTATTGCCTAAGCTATGATTTACAGG	2BLVU_35167	TGCATTAGCTTGAAAGAATTAAACC	ATT(18)	18	1			4	4	4	1
M01138:7:000000000-A985N:1:1107:22840:15984	AC(12) AC(12)	24			1	2BLVU_05971	TTGCTTTAAGACTGGAAAAGGC	2BLVU_09924	GATTTCTGTACATTGTTACTTATGTGCC	AC(12)	12	1			2	2	2	1
M01138:7:000000000-A985N:1:2116:16823:13319	TC(12) TC(12)	24			1	2BLVU_20497	CTGTTCGCATTCTTTCCACG	2BLVU_28666	TGATCTTTCCATACCCCATGC	TC(12) TC(12)	24	1			1	4	1	1
M01138:7:000000000-A985N:1:2107:20243:23907	AC(12)	12			1	2BLVU_04836	CACAAGATACTTATTAACTGTCCACGC	2BLVU_44875	TAGACCACCTTGATTGCCCC	AC(12)	12	1			3	2	1	1
M01138:7:000000000-A985N:1:1116:23458:12664	AC(12) AC(12)	24			1	2BLVU_14760	CAACACGCATGTATGCACCC	2BLVU_10212	GTGTTGGGGTGTGCATTGG	AC(12) AC(12)	24	1			1	1	1	1
M01138:7:000000000-A985N:1:2113:9667:22763	TC(16)	16			1	2BLVU_27941	CGTTCAGAGGTGGTGTGTGG	2BLVU_06522	GGTGGCTGAAATGTCAAGTATAACG	TC(16)	16	1			1	1	1	1
M01138:7:000000000-A985N:1:1115:21571:7237	AC(12)	12			0
M01138:7:000000000-A985N:1:1110:27191:19656	TCC(21)	21			0
M01138:7:000000000-A985N:1:2116:7783:13889	AC(14) AC(12)	26	AC		1	2BLVU_05117	TCACAGCTTTCAGGCACAGG	2BLVU_07348	CTGTTGGGCATTTTGTTCCC	AC(14) AC(12)	26	1	AC		1	2	1	1
M01138:7:000000000-A985N:1:1118:19127:17357	TTC(30) TTC(51) TTC(54)	135			1	2BLVU_12168	CTCAGCTGCCAGATGGTGG	2BLVU_09093	CTCTGGCATCTCCTTCAGGG	TTC(30) TTC(51) TTC(54)	135	1			3	3	3	2
M01138:7:000000000-A985N:1:1106:19373:1681	TC(16) TC(16)	32			1	2BLVU_42609	GTTCCTGGGTGAAAATTGGC	2BLVU_19790	TGTTTACCACATTCCCCAGC	TC(16) TC(16)	32	1			3	2	1	1
M01138:7:000000000-A985N:1:1112:7522:21430	AC(12)	12			0
M01138:7:000000000-A985N:1:1105:7195:2756	AC(14)	14			1	2BLVU_37977	GCTTGTTCCTTGCATTAGGGG	2BLVU_41115	CCGTTGCTTTGCAGTGTCG	AC(14)	14	1			1	2	1	1
M01138:7:000000000-A985N:1:2113:19569:24867	AAC(18) AAC(18)	36			1	2BLVU_16320	TGTTGAGGCAATTTGGATCG	2BLVU_42379	TTTTCCTGTTTGTTCAGCGG	AAC(18)	18	1			2	2	2	1
M01138:7:000000000-A985N:1:2113:21227:12888	AAAC(36) AAAC(36)	72			1	2BLVU_15939	CCCATAAACTCAAGCATTGGC	2BLVU_42771	TGGAGCATCTGGTATTCAAACG	AAAC(36) AAAC(36)	72	1			5	6	5	1
M01138:7:000000000-A985N:1:2107:17792:3781	AC(36)	36			0
M01138:7:000000000-A985N:1:2101:11490:16720	TCC(18) TCC(18)	36			1	2BLVU_04376	GAAGAGGAGGCCTAGGTCGG	2BLVU_37064	GCATGATGACGAGAAGAAGGC	TCC(18)	18	1			5	1	0	1
M01138:7:000000000-A985N:1:2101:14865:9812	AC(12) AC(12)	24			1	2BLVU_35398	GCACCTTGCTTATTTGTTTAGGG	2BLVU_06279	TTGAACTCCAAATCTTCTCGTCC	AC(12) AC(12)	24	1			5	8	5	1
M01138:7:000000000-A985N:1:2115:4160:6997	TGC(24)	24			1	2BLVU_14622	GCAAATGCACCGTTCAGTACC	2BLVU_47810	ATGCGCACACACACAGAGC	TGC(24)	24	1			1	3	1	1
M01138:7:000000000-A985N:1:1111:26236:19661	TCC(18) TCC(18)	36			1	2BLVU_44254	CTGCTCTGCCGTTTCCTAGC	2BLVU_32226	TTGTCAAGACCACCAGACGG	TCC(18)	18	1			2	1	2	1
M01138:7:000000000-A985N:1:1112:18699:10023	CG(12)	12			1	2BLVU_25296	CTAGCCACCTCATCTTGGGC	2BLVU_34092	GTCGGAGAAATTCCTGGACG	CG(12)	12	1			82632	178619	9683	7
M01138:7:000000000-A985N:1:1111:28570:16597	AC(16)	16			1	2BLVU_19144	CAGTGACCCATGAAAGGATGC	2BLVU_00764	TACCAGCAAAGAACCCAGCC	AC(16)	16	1			3	1	1	1
M01138:7:000000000-A985N:1:2111:17671:10606	AC(24) AC(24)	48			1	2BLVU_12912	ATTATGGCAGGTCTCGCTGG	2BLVU_50178	AATCCAGGAGGTGCCAAGC	AC(24)	24	1			6	1	2	1
M01138:7:000000000-A985N:1:1101:18177:1921	TCC(18)	18			1	2BLVU_33556	ATGTCCTGCAGTGCTTGGG	2BLVU_51591	GAAGGTAGCGGGTTGAGCC	TCC(18)	18	1			1	1	1	1
M01138:7:000000000-A985N:1:2114:24189:13724	ATT(24) ATT(24)	48			1	2BLVU_29587	AGTGAAACTCGTGGGTTGAGG	2BLVU_30303	TGGTGAGCAATTGCATTATGG	ATT(24) ATT(24)	48	1			46	6	4	2
M01138:7:000000000-A985N:1:1116:6177:17579	AC(16)	16			0
M01138:7:000000000-A985N:1:1109:22389:16514	TC(42) TC(42)	84			1	2BLVU_28948	GTTAAAGCAACAGCCCCTGC	2BLVU_20763	AAGACTGTAACCGCAAGCCC	TC(42)	42	1			3	1	1	1
M01138:7:000000000-A985N:1:1119:25708:9795	AC(12) AC(12)	24			1	2BLVU_44826	ATCAACTCATTGCCCATTGC	2BLVU_31900	AACTTTTGCACTTCCTGAGCG	AC(12)	12	1			2	2	2	1
M01138:7:000000000-A985N:1:2103:20404:12149	AC(16)	16			0
M01138:7:000000000-A985N:1:1115:26920:12075	AC(12)	12			1	2BLVU_35488	TTGGGACACTATTGGGGAGC	2BLVU_10844	CGATAGTGCCACGACAGAGC	AC(12)	12	1			5	6	4	1
M01138:7:000000000-A985N:1:1110:23626:11165	TCC(24)	24			0
M01138:7:000000000-A985N:1:1104:16422:15040	AC(14) AC(14)	28			1	2BLVU_06903	CAACAAAGCCATCTGACAATTAGG	2BLVU_27399	TGTGTCAAGATATCCCCAAAAGC	AC(14)	14	1			2	2	2	1
M01138:7:000000000-A985N:1:2110:27226:6902	AC(14) AC(14)	28			1	2BLVU_28683	AGGACATGTCTCCCTCTCGC	2BLVU_40567	ACACCACATACATGGCCTGC	AC(14)	14	1			5	5	4	2
M01138:7:000000000-A985N:1:2109:13342:13298	TC(26)	26			1	2BLVU_24592	CACTACACCCTCTCGGCTCC	2BLVU_32100	GGCATGGAATGGTCTCTTGC	TC(26)	26	1			1	1	1	1
M01138:7:000000000-A985N:1:1117:11670:2452	AT(12)	12			1	2BLVU_08383	CTGCCTCGGAGTTTGCTACG	2BLVU_16439	CACTTGTGCCAGTTCCATTCC	AT(12)	12	1			1	2	1	1
M01138:7:000000000-A985N:1:1102:20759:8179	TC(12) TC(12)	24			1	2BLVU_41935	CGTCCCCTATCCACATCTCC	2BLVU_38316	GTTCAGGCCTGGGTTGTAGC	TC(12)	12	1			8	2	1	1
M01138:7:000000000-A985N:1:2110:25591:10550	AC(12)	12			0
M01138:7:000000000-A985N:1:1117:3891:8254	ATGG(28)	28			0
M01138:7:000000000-A985N:1:1109:8269:5130	TC(20) TC(20)	40			1	2BLVU_10420	TGCAACATTTCTGCTACCCC	2BLVU_21725	TCCTCAATCTTTTCCAGTGGG	TC(20) TC(20)	40	1			4	1	2	1
M01138:7:000000000-A985N:1:2108:11288:5577	TC(14)	14			1	2BLVU_41448	TCTATCCGATTCCCTGTCCC	2BLVU_48755	GGGTGAGAAGCATCAAAGGC	TC(14)	14	1			39	2	0	1
M01138:7:000000000-A985N:1:2107:19948:8662	AC(14) AC(14)	28			1	2BLVU_14083	TGTCCCTTTGACATGGGAGG	2BLVU_51306	TCATGTTGGTGTGAATGTGGG	AC(14) AC(14)	28	1			1	1	1	1
M01138:7:000000000-A985N:1:2114:10120:22269	TC(30)	30			1	2BLVU_24052	CAGGCTGTAAGCACAGTTGG	2BLVU_44516	TGACTTCAAAAGGCAACAAGG	TC(30)	30	1			5	4	0	1
M01138:7:000000000-A985N:1:2113:7474:17447	TCC(18) TCC(18)	36			0
M01138:7:000000000-A985N:1:1118:19304:23380	AC(14) AC(14)	28			1	2BLVU_14386	GTCTAGCCTGGTCCTGTGGC	2BLVU_02259	CTGATGTCCTCCAAACACCG	AC(14)	14	1			4	4	4	1
M01138:7:000000000-A985N:1:1105:8505:7388	AC(12) AC(12)	24			1	2BLVU_51057	GTTATGACCACCTTGCGTGC	2BLVU_15882	ATGGGGTGAGAAAGCAAAGC	AC(12)	12	1			6	9	6	1
M01138:7:000000000-A985N:1:2108:2220:11715	AC(12)	12			0
M01138:7:000000000-A985N:1:2110:23945:22772	TCC(18)	18			0
M01138:7:000000000-A985N:1:2106:10439:14110	AT(12) AT(12)	24			1	2BLVU_00645	TTGACAAATTGCTGATGCCC	2BLVU_16209	CAGCATATTGGGCTAAAGGAGC	AT(12) AT(12)	24	1			4	5	4	1
M01138:7:000000000-A985N:1:1106:23101:22407	AC(12) AC(12)	24			1	2BLVU_30499	TCGTAGAGCAGGGAAGGACC	2BLVU_07122	CACACATGCCATGGGACC	AC(12)	12	1			2	2	2	1
M01138:7:000000000-A985N:1:1111:5068:13010	TC(14) TC(14)	28			1	2BLVU_45625	ACTTTGGTGTTCGGGTCTGC	2BLVU_25930	TTTGAGCCATACTGCAACGC	TC(14)	14	1			3	3	3	1
M01138:7:000000000-A985N:1:2117:12567:2955	AC(12) AC(12)	24	AC		1	2BLVU_33151	CTCTTGACCGTAACAATACCGC	2BLVU_49946	TTAGCCCATGGGACTTACTGC	AC(12)	12	1	AC		2	1	2	1
M01138:7:000000000-A985N:1:2116:16724:23976	TC(14)	14			0
M01138:7:000000000-A985N:1:1104:12847:14195	AAC(18) AAC(18)	36			1	2BLVU_18233	AGTCAAGTGGCAATGCAAGG	2BLVU_12561	GAGAGCTGGCAAGGTGACG	AAC(18)	18	1			4	3	3	1
M01138:7:000000000-A985N:1:2112:21408:22999	TCC(30) TCC(33)	63			1	2BLVU_40207	AGGTGGAGGAGGAAAGGGC	2BLVU_07270	TCTCTCTGATGAGACCGCTCC	TCC(33)	33	1			1	1	1	1
M01138:7:000000000-A985N:1:1109:21434:7491	TC(28) TC(28)	56			1	2BLVU_37830	TAGGCTTGATGGTTTGGGC	2BLVU_46949	GGAGTCTCCAAATTACTCAGTTAAACC	TC(28)	28	1			2	2	2	1
M01138:7:000000000-A985N:1:1105:11955:18305	AC(24)	24			1	2BLVU_32755	ATCTCAGAAAGCTGCTGCCG	2BLVU_32391	CTGCTTGTGGCAGTCTGTGG	AC(24)	24	1			24	12	3	2
M01138:7:000000000-A985N:1:2105:11827:20553	TC(12)	12			1	2BLVU_39173	GCTAGGAAGTACAATGCTGAGGC	2BLVU_28509	AAGATACCTCCACTCCTGGGG	TC(12)	12	1			1	1	1	1
M01138:7:000000000-A985N:1:1109:24171:15711	AC(18)	18			0
M01138:7:000000000-A985N:1:1107:7735:2004	TCG(24) CGG(24) CGG(24)	72			1	2BLVU_07472	GTACAGCGGCGAGGTGAGC	2BLVU_38243	CACGAACACGCTCGACACC	TCG(24) CGG(24) CGG(24)	72	1			4	19	1	1
M01138:7:000000000-A985N:1:1106:22532:11402	TCC(18)	18			0
M01138:7:000000000-A985N:1:2105:2874:14846	TCC(21) TCC(18) TCC(27)	66			1	2BLVU_50339	TGCTTTATCTCCTGCCTCCC	2BLVU_30068	ACATCATGACGAGCACGAGG	TCC(21) TCC(18) TCC(27)	66	1			1	1	1	1
M01138:7:000000000-A985N:1:2117:20333:18609	AC(24)	24			1	2BLVU_36863	CTCCTCGAATACTGCGAGCC	2BLVU_31688	TTGCCCTTCTTCTGACCTCC	AC(24)	24	1			16	22	3	1
M01138:7:000000000-A985N:1:1119:22949:9292	TC(12)	12			0
M01138:7:000000000-A985N:1:1108:6352:16747	AC(14) AC(14)	28			1	2BLVU_46706	AATTAAGCCCTGGTTTGGGG	2BLVU_01272	ATCACCTTCCCTCCCTGTCC	AC(14)	14	1			2	6	1	1
M01138:7:000000000-A985N:1:1110:10587:9908	AC(14) AC(14)	28			1	2BLVU_51953	GCTCTGGGTGTGTAAATGCG	2BLVU_30229	ATATACACGCAGACGCACGC	AC(14) AC(14)	28	1			3	2	2	1
M01138:7:000000000-A985N:1:2108:27368:20578	AT(12)	12			0
M01138:7:000000000-A985N:1:2104:6555:8686	AC(14) AC(14)	28			1	2BLVU_03653	TGCATCTTTGTGTGAGTGCG	2BLVU_03606	ATCCTGCACCCAAATCTTCC	AC(14) AC(14)	28	1			2	2	2	1
M01138:7:000000000-A985N:1:1103:9834:8055	AC(14) AC(14)	28			0
M01138:7:000000000-A985N:1:2116:9222:7583	CGG(18)	18			0
M01138:7:000000000-A985N:1:2108:7483:4430	TC(12)	12			1	2BLVU_50416	GGATGGATGGATCTCCTGC	2BLVU_34389	GTGGTCACAGATGAGGACCC	TC(12)	12	1			1	1	1	1
M01138:7:000000000-A985N:1:2104:21997:14803	AC(12)	12			1	2BLVU_29993	GTCCGTGCTCATTTTCTCCC	2BLVU_13986	GCTAGGGATGCAACAAACCC	AC(12)	12	1			4	3	1	1
M01138:7:000000000-A985N:1:1109:21932:3424	AC(18)	18			0
M01138:7:000000000-A985N:1:1117:11384:19429	TC(14)	14			1	2BLVU_09949	AAGCCAATAGGGTCCAGTGC	2BLVU_31343	TTGAATTGTATTTGCAAACTTACCC	TC(14)	14	1			1	1	1	1
M01138:7:000000000-A985N:1:2104:20749:2048	TC(18)	18			1	2BLVU_17779	GCAACTGCAAAATGTCACTGG	2BLVU_23786	CATTCAGAAATCCTCTCTTTGGC	TC(18)	18	1			1	2	1	1
M01138:7:000000000-A985N:1:1102:19708:20496	TCC(18)	18			1	2BLVU_00769	CCCTTCCTCCTGCTTTTCC	2BLVU_22257	GAAGAGTAGGAGTGCGAACAGG	TCC(18)	18	1			6	1	1	1
M01138:7:000000000-A985N:1:2108:24877:14682	TC(12)	12			1	2BLVU_42994	GAAAGAGGCATCAGGAGCCC	2BLVU_34517	CCTCTCTGTTTCTCCCCTCCC	TC(12)	12	1			191	1	1	1
M01138:7:000000000-A985N:1:1107:15832:3829	AC(12) AC(12)	24			1	2BLVU_09987	TTAAATCTCTGCCAGTTGCCC	2BLVU_13722	TTCTATGCTTCCCCACCTCC	AC(12) AC(12)	24	1			1	2	1	1
M01138:7:000000000-A985N:1:1104:9156:21297	AAAC(24)	24			1	2BLVU_30594	GAAAGAAGATTTGTAGGGAGCAGC	2BLVU_08758	CTGTGGGGAAGACCTGAAGC	AAAC(24)	24	1			1	1	1	1
M01138:7:000000000-A985N:1:1112:21030:23431	ACC(18) ACC(18)	36			1	2BLVU_02770	ACCTACACCACGCTGACCC	2BLVU_30350	GAGACGGTGGAGATGGGC	ACC(18)	18	1			3	2	2	1
M01138:7:000000000-A985N:1:2103:12590:15225	AC(12)	12			1	2BLVU_15416	ATTCATGGGTGGGAAAGACC	2BLVU_08749	ACACTCCCCTTACCTTCCCC	AC(12)	12	1			1	1	1	1
M01138:7:000000000-A985N:1:1105:27457:8362	TC(16)	16			1	2BLVU_36930	TTGCTGCTTTACTGTTCCGC	2BLVU_28405	TTTACAAGTCGTGTGTGTCCCC	TC(16)	16	1			421	278	4	3
M01138:7:000000000-A985N:1:2106:7932:13772	TCC(21)	21			1	2BLVU_46300	TGTGAAGAATGAGGATCGGG	2BLVU_45023	CTCTGGCTCTCTTTCCCAGC	TCC(21)	21	1			6	329	3	3
M01138:7:000000000-A985N:1:2103:12128:10212	AGT(18) AGT(18)	36			1	2BLVU_39869	CTACCATGCACAGCCAAACC	2BLVU_29236	ATCAGCAGAGTTCCCTTGGC	AGT(18)	18	1			4	4	4	1
M01138:7:000000000-A985N:1:1112:11624:2779	TC(12)	12			0
M01138:7:000000000-A985N:1:1107:14676:10593	TCC(24) TCC(24)	48			1	2BLVU_50892	CACAGGTAACACCGTGACGC	2BLVU_37125	CCACATTCACCACCTCCTCC	TCC(24) TCC(24)	48	1			2	3	2	1
M01138:7:000000000-A985N:1:1114:5730:22492	AC(12)	12			1	2BLVU_01908	GAGCTGTCACTGTGTTCAAAGACC	2BLVU_38009	CCTCGTTCCCCTCTAGACCC	AC(12)	12	1			1	1	1	1
M01138:7:000000000-A985N:1:2109:10285:10399	TGC(39) TTC(27) TGC(39) TTC(27)	132			1	2BLVU_31468	TCCCGCTCTCTTTACTTTAGCG	2BLVU_43588	AAAACCAAACTCCTGGGTGG	TGC(39) TTC(27) TGC(39) TTC(27)	132	1			756	496	287	13
M01138:7:000000000-A985N:1:1104:9166:1850	ACC(21) ACC(21)	42			1	2BLVU_10557	GCTCCGGACCATTTGTGG	2BLVU_23145	GGTGGTAAAGAAAACAGCGAGG	ACC(21)	21	1			2	2	2	1
M01138:7:000000000-A985N:1:1109:4115:16569	TC(12)	12			1	2BLVU_15249	AGAAGTACGGGTGGGAAACG	2BLVU_17599	AAACGAAGCAGAAACTGGGC	TC(12)	12	1			58	12	0	1
M01138:7:000000000-A985N:1:2108:20822:4591	TC(12) TC(12)	24			1	2BLVU_03797	TTGGAGGCTAGCAAAGCAGG	2BLVU_31869	TGAACCCAGATGGCAGAGG	TC(12)	12	1			3	4	3	1
M01138:7:000000000-A985N:1:1117:28323:11948	TC(12) TC(12)	24			1	2BLVU_41632	CACTCCCTGTGTCTTTCAGGG	2BLVU_04666	AGGGACTGGTGCAAATCTGG	TC(12)	12	1			3	2	3	1
M01138:7:000000000-A985N:1:1109:16589:24122	TGC(60) TTC(27)	87			1	2BLVU_26960	AAGTCCTTTCCACGACCTGC	2BLVU_29478	GGGTGGTGTGAGAGTAAGATGG	TGC(60) TTC(27)	87	1			493	635	19	9
M01138:7:000000000-A985N:1:1104:1880:15103	AC(14)	14			1	2BLVU_40818	TGCAACTGTCTCACCACTGC	2BLVU_51892	AAGGAACCCTGCAGAACTGG	AC(14)	14	1			3	2	2	1
M01138:7:000000000-A985N:1:2102:25813:19914	TGC(27) TGC(27)	54			1	2BLVU_38082	AACCTGCACAGGGTCCTCC	2BLVU_45424	TTTGCATACTGGCAACCAGC	TGC(27)	27	1			4	6	2	1
M01138:7:000000000-A985N:1:1118:21457:12505	AC(14) AC(14)	28			1	2BLVU_18604	GTAATGAACTTCCAAGCAAGAAGG	2BLVU_39770	GACCAGTGCATTCTGAAGCC	AC(14) AC(14)	28	1			1	3	1	1
M01138:7:000000000-A985N:1:2119:19726:5827	TC(20) TC(20)	40			1	2BLVU_50469	CTTCTCCTCCAGGAAACAGC	2BLVU_13583	TTGTACAGCTCAAATCTCTGGC	TC(20)	20	1			3	2	1	1
M01138:7:000000000-A985N:1:2109:16955:9974	AC(12) AC(12)	24			1	2BLVU_44684	GTGACAAGAAGCGGAGGTGG	2BLVU_43050	ACCATACAGCCAATCCTGCC	AC(12)	12	1			1	2	1	1
M01138:7:000000000-A985N:1:1109:6188:22376	CG(12)	12			1	2BLVU_18888	TTGAAATATGTTGCCAAGCCC	2BLVU_24739	TGTGATTGAGAAGAAAGGAGCG	CG(12)	12	1			4	6	1	1
M01138:7:000000000-A985N:1:1110:21162:15791	TTC(24)	24			1	2BLVU_29483	TCAGCTTTCTTCCCGATTCC	2BLVU_10412	AGGCTGCTAAAGAAGGGCG	TTC(24)	24	1			1	1	1	1
M01138:7:000000000-A985N:1:2109:24898:7720	AC(12)	12			1	2BLVU_14595	GAGGTCTGCCTGATTCCCC	2BLVU_22085	CTCCCTTTGTACACGGTCCC	AC(12)	12	1			1	2	1	1
M01138:7:000000000-A985N:1:2101:23451:4290	CG(12)	12			0
M01138:7:000000000-A985N:1:2105:11349:23025	AT(12)	12			1	2BLVU_15332	GTGTAGCTAACCTCAGAAGCATTCC	2BLVU_18676	CTAAGCCGCTCTCCACAACC	AT(12)	12	1			1	1	1	1
M01138:7:000000000-A985N:1:2105:21005:14408	CGG(30) CGG(30)	60			0
M01138:7:000000000-A985N:1:2110:6346:22135	AC(12)	12			0
M01138:7:000000000-A985N:1:2106:3785:17169	AC(12) AC(12)	24			1	2BLVU_43202	GTGTGTTCGTGTTTAGGAGATGC	2BLVU_08911	ACCTCCCTCAGCAAATCTCG	AC(12)	12	1			3	4	3	1
M01138:7:000000000-A985N:1:2103:25197:13710	TCC(24)	24			1	2BLVU_12237	AGGAGGAGGAAGCACAGGC	2BLVU_18635	GATTAAGTGTCGTTGGCCCC	TCC(24)	24	1			189	242	0	2
M01138:7:000000000-A985N:1:1102:13743:8649	TCC(18)	18			0
M01138:7:000000000-A985N:1:1116:25837:22274	AC(12)	12			1	2BLVU_43253	CTAGGCAGCTGAAACATGCG	2BLVU_33367	TGCAGATCTGTAAGGCAGGC	AC(12)	12	1			3	2	1	1
M01138:7:000000000-A985N:1:1105:11260:6686	AC(14) AC(14)	28			1	2BLVU_19582	GTGTGCGTGGTACGTGGG	2BLVU_36507	ACCCTGCACAGAGCAAACG	AC(14) AC(14)	28	1			2	8	2	1
M01138:7:000000000-A985N:1:2110:20959:12222	TC(16) TC(16)	32			1	2BLVU_26946	AAGGCACCTGCTGAGACTGG	2BLVU_10042	GGTCGGACTTGGAATAGTCAGC	TC(16) TC(16)	32	1			2	1	2	1
M01138:7:000000000-A985N:1:1102:7345:14763	AC(14)	14			0
M01138:7:000000000-A985N:1:2106:9608:17291	AC(14) AC(14)	28			1	2BLVU_39824	TTCTTTACTCCATGGTATTGTGGC	2BLVU_29465	TTTGCAGACCTCCACCACC	AC(14)	14	1			6	7	7	1
M01138:7:000000000-A985N:1:1108:18692:25073	AT(12)	12			1	2BLVU_44277	GACCCTCCTGCCTCTGCC	2BLVU_02893	AGGGATGTTACCGGAGGACC	AT(12)	12	1			2	2	2	2
M01138:7:000000000-A985N:1:2115:17342:12861	TCC(18) TCC(24)	42			1	2BLVU_49502	TCATGCTATTGTCTCCTCTGCC	2BLVU_07982	CAAGGTACAGAAGCATGCGG	TCC(18)	18	1			7	1	1	1
M01138:7:000000000-A985N:1:1107:20893:20730	AT(14) AT(14)	28			1	2BLVU_19600	GACCACTGTTGTTCTTTTCCC	2BLVU_43559	AACTCACAGATGACCTTGATGG	AT(14)	14	1			2	2	2	1
M01138:7:000000000-A985N:1:2108:11187:24791	AC(12)	12			1	2BLVU_30858	GAAAATGGCTGCTTTAGGTGC	2BLVU_43219	CACTGAAGGCTACTTGGTTTGC	AC(12)	12	1			1	5	1	1
M01138:7:000000000-A985N:1:2108:8453:9539	AC(12)	12			0
M01138:7:000000000-A985N:1:2116:19128:5114	AC(12) AC(12)	24			1	2BLVU_30277	TCTCTTTCACTTCACCTGCCC	2BLVU_05394	AGAAAGCGGTTTTCCCAAGG	AC(12)	12	1			5	5	5	1
M01138:7:000000000-A985N:1:2104:20174:15584	TCC(21) TCC(21)	42			1	2BLVU_04532	CCTCCAAGGAGGGAGGGG	2BLVU_15561	TGATGTCATTCCCCGAGCC	TCC(21)	21	1			1	3	1	1
M01138:7:000000000-A985N:1:1116:22195:11119	AAC(18) AAC(18)	36			0
M01138:7:000000000-A985N:1:1101:18764:17365	TC(12)	12			1	2BLVU_21708	TTGCAGATGCTGATTATTGCC	2BLVU_04898	CAAGACGTTCCCCATTTTCC	TC(12)	12	1			247	256	1	13
M01138:7:000000000-A985N:1:2113:22675:3782	AC(12)	12			1	2BLVU_28310	CACAAACTTCGTCTTTGCTTATGG	2BLVU_19366	GGCCCTGCAATCTAGTACGG	AC(12)	12	1			1	2	1	1
M01138:7:000000000-A985N:1:2105:19102:22509	TGCC(28) TGCC(28)	56			1	2BLVU_38320	GGCCTTGACTCTGTGGAAGC	2BLVU_12540	CAGGGATGTTTTCGTTATCGC	TGCC(28)	28	1			92	88	50	2
M01138:7:000000000-A985N:1:1105:17843:16952	TC(12)	12			1	2BLVU_36646	CCCATTAGATGTGTGCCCC	2BLVU_23331	TGTGATTCTAGCGAGGCAGC	TC(12)	12	1			1	2	1	1
M01138:7:000000000-A985N:1:2111:17927:3357	TC(16) TC(16)	32			1	2BLVU_44596	TGAAATCACCTCTCAAAATACCG	2BLVU_04660	CATCAGATATCTTTTCCAAAAGTGC	TC(16) TC(16)	32	1			2	2	2	1
M01138:7:000000000-A985N:1:1115:17184:20217	TCC(18)	18			1	2BLVU_35561	TCCTTCCTCCTGTCTGACCC	2BLVU_43039	CTCTCTGCCCCTCTGTCCC	TCC(18)	18	1			36	104	5	2
M01138:7:000000000-A985N:1:1112:13292:14487	AC(12) AC(12)	24	AC		1	2BLVU_14560	CCAGTCAATGTGTGTAGTGCAGG	2BLVU_15020	AGGGGCACAGGGTTTTGC	AC(12)	12	1	AC		2	2	2	1
M01138:7:000000000-A985N:1:1106:9596:19635	AC(22)	22			1	2BLVU_30924	AAATCACTGGCACGTTTCCC	2BLVU_35149	TCAGCTGAAATTTGTTGACGC	AC(22)	22	1			1	2	1	1
M01138:7:000000000-A985N:1:1105:19413:23420	AAC(24)	24			1	2BLVU_29290	TTTGCAGAGCAGGACCTTCC	2BLVU_28892	CGTCCTTACCTTGCTTTGGC	AAC(24)	24	1			3	2	2	2
M01138:7:000000000-A985N:1:2108:21457:21425	AT(12) AT(12)	24			1	2BLVU_06033	AGCATGTTCTCTATTGCTAGGGC	2BLVU_44121	CCAGATCACTTGAATTTGGGG	AT(12)	12	1			2	3	2	1
M01138:7:000000000-A985N:1:2103:11441:22431	AC(14) AC(14)	28			0
M01138:7:000000000-A985N:1:2118:10541:6645	TCC(18) TCC(18)	36			1	2BLVU_38740	GAAGCAGCAGGAGAAAACAGC	2BLVU_15422	TCCCACCTACTCCACATCCC	TCC(18) TCC(18)	36	1			32	1	1	1
M01138:7:000000000-A985N:1:2115:19488:9730	AC(14) AC(14)	28			1	2BLVU_17118	CAAGCACTGGAAATAGATCCTGG	2BLVU_40792	TGGAACTAGATCTGAAAATGTGCC	AC(14)	14	1			4	4	4	2
M01138:7:000000000-A985N:1:1106:17496:8730	AC(12) AC(12)	24			1	2BLVU_40241	TGCACGGGCAGTACTTTGC	2BLVU_12370	CAGAAGAGCCCGGAGAAGG	AC(12) AC(12)	24	1			4	4	4	1
M01138:7:000000000-A985N:1:2104:22430:14766	TC(16)	16			1	2BLVU_47992	TTTGCTGCTTTACTGTGCCG	2BLVU_27786	GTTGTTTGCTCTGGCTGTGC	TC(16)	16	1			6	14	1	1
M01138:7:000000000-A985N:1:2117:3975:8918	CGG(24)	24			0
M01138:7:000000000-A985N:1:2110:15374:18034	TC(12) TC(12)	24			1	2BLVU_05484	GCATCCACTTCCCAACTGC	2BLVU_02007	GAGCACTGGCAGAAGCAGG	TC(12) TC(12)	24	1			4	3	3	1
M01138:7:000000000-A985N:1:2109:19315:14393	TC(16) TC(16)	32			1	2BLVU_13624	TCTCTGCTGCTCTCGTTTGC	2BLVU_07214	GGAGAGTGACAGGACCGAGG	TC(16) TC(16)	32	1			23	25	1	1
M01138:7:000000000-A985N:1:1117:22479:23750	AC(16)	16			1	2BLVU_23969	TTTCTGACCTTCAGCCTCCC	2BLVU_23952	ACTTCGCCCAGTGCTTCG	AC(16)	16	1			1	1	1	1
M01138:7:000000000-A985N:1:2113:7728:14253	AC(14)	14			1	2BLVU_37344	AAACATTCCCTCCTTTCCCC	2BLVU_30745	CCCCTACCAATAGAAGCCCC	AC(14)	14	1			474	1	0	1
M01138:7:000000000-A985N:1:1105:5361:5095	AT(12) AT(12)	24			1	2BLVU_38970	AACAAATGTCCGTGGTGTGC	2BLVU_30794	CTGCCAGGCATTCATTTCC	AT(12)	12	1			2	2	2	1
M01138:7:000000000-A985N:1:2112:22796:18025	TGC(18)	18			0
M01138:7:000000000-A985N:1:1112:25200:23326	ACC(18)	18			1	2BLVU_42804	TTGGACATCAGAAAGGATGGG	2BLVU_45636	CCAGGGCACTTTGAGAATGG	ACC(18)	18	1			3	2	1	1
M01138:7:000000000-A985N:1:2114:9996:22024	TCC(39) TCC(27)	66			1	2BLVU_38006	AGGATCGTCTGAGGAGGAGG	2BLVU_12493	CAGGGAAGCTGATGCTAGAGG	TCC(39) TCC(27)	66	1			306	296	21	9
M01138:7:000000000-A985N:1:2106:9313:7181	AC(40)	40			0
M01138:7:000000000-A985N:1:1109:19461:14453	TC(28) TC(28)	56			1	2BLVU_20756	AATTGATGCGGTTGTCATCG	2BLVU_48597	ACAAACCCACACCAAAACCC	TC(28) TC(28)	56	1			12	140	6	2
M01138:7:000000000-A985N:1:2102:10554:7786	AT(14) AT(14)	28			1	2BLVU_11453	TGGCACATCTTTCCACATCC	2BLVU_18489	TTATTTGGCCCACTGAAATCC	AT(14) AT(14)	28	1			2	2	2	1
M01138:7:000000000-A985N:1:1105:21732:23581	TC(12)	12			0
M01138:7:000000000-A985N:1:1108:26557:10005	TC(16) TC(16)	32			1	2BLVU_14414	TCAGCAGTGTGGTTTTATGCC	2BLVU_44079	CAGACTGCACAGAAGTGGGC	TC(16) TC(16)	32	1			1	1	1	1
M01138:7:000000000-A985N:1:2111:9039:19639	TC(12) TC(16)	28			1	2BLVU_24450	CGGTCCTTCCTTTTCTTGGC	2BLVU_22001	GCCCACTTGCTCTCACTTCC	TC(12) TC(16)	28	1			2	1	1	1
M01138:7:000000000-A985N:1:2102:27607:20532	TGC(21) TGC(21)	42			0
M01138:7:000000000-A985N:1:1110:21271:22446	TC(12)	12			1	2BLVU_45001	AAGGGCAGCAACTGTCTGG	2BLVU_48682	GCACTGTGTTCCTACCACGC	TC(12)	12	1			5	6	3	1
M01138:7:000000000-A985N:1:1114:7775:5126	AT(12) AT(12)	24			1	2BLVU_03281	AAGAGCACACTCAGGGAGGC	2BLVU_44419	GCTTCCTTCTCCAAGAATGCC	AT(12)	12	1			6	5	4	1
M01138:7:000000000-A985N:1:2107:17874:6447	AC(18)	18			1	2BLVU_43824	GTGCGACTCTACCTTTCGCC	2BLVU_12124	CACCTTCACAGCCTTGAGAGC	AC(18)	18	1			1	1	1	1
M01138:7:000000000-A985N:1:1104:10282:8990	AC(12) AC(12)	24	AC		0
M01138:7:000000000-A985N:1:2106:11619:23832	TGCC(24)	24			1	2BLVU_45769	GAGGCCATTACCGTCAGCG	2BLVU_33250	AGCCCTTGTGGCTGCTGG	TGCC(24)	24	1			2	1	1	1
M01138:7:000000000-A985N:1:1107:22653:3460	TCC(21)	21			0
M01138:7:000000000-A985N:1:2103:7780:12623	TC(16)	16			1	2BLVU_49528	TTGACCTCTGCCTTTAGCCG	2BLVU_07502	CAGACCAGGTGGAAAATCTGC	TC(16)	16	1			1	1	1	1
M01138:7:000000000-A985N:1:2102:20381:9597	CGG(18)	18			0
M01138:7:000000000-A985N:1:1110:2547:11663	TC(12)	12			1	2BLVU_09242	AATATTGCAAGTGGGCCAGC	2BLVU_23470	GGAGATGCTCGGTGTAACCC	TC(12)	12	1			1	2	1	1
M01138:7:000000000-A985N:1:1105:16819:2643	TC(14) TC(14)	28			1	2BLVU_32344	TCTTCCTCTGTCCTGCTCCC	2BLVU_46809	TGCAGCAACCAATAATAGGGC	TC(14)	14	1			30	1	2	1
M01138:7:000000000-A985N:1:1102:13367:21117	TCC(18) TCC(18)	36			1	2BLVU_04150	AGAAATCGTCAACATCGGGG	2BLVU_09867	AATCCCACAAGAAACAGGCG	TCC(18)	18	1			3	3	3	1
M01138:7:000000000-A985N:1:2101:22313:4048	AT(12)	12			0
M01138:7:000000000-A985N:1:1119:11724:7877	TCC(39) TCC(18)	57			1	2BLVU_07965	TCTTTCCCTCCTCTTTCCCC	2BLVU_23585	GGGAACAACTAGGTGAGGCG	TCC(18)	18	1			7	707	2	1
M01138:7:000000000-A985N:1:1114:22729:12151	AC(14) AC(14)	28			1	2BLVU_41690	ACAGTCACGCACGAATACTGG	2BLVU_45398	GCTGTTGATATGCTGGAAGCC	AC(14)	14	1			2	2	2	1
M01138:7:000000000-A985N:1:2102:21234:21075	TCC(18)	18			1	2BLVU_26603	TTTCCCTTGAGACGCTTTCC	2BLVU_30890	CTCTTTACCGGAGAGGCCG	TCC(18)	18	1			803	286	8	5
M01138:7:000000000-A985N:1:1111:23355:10742	TC(12) TC(12)	24			1	2BLVU_22562	GAAGAAAGGCTGACCACGC	2BLVU_06144	AAGGGAGGGAGTAAAAGCAGG	TC(12) TC(12)	24	1			7	4	4	1
M01138:7:000000000-A985N:1:2105:3097:15729	AC(14) AC(14)	28			1	2BLVU_43117	GGGCAAAGAAGTGACAACCC	2BLVU_27392	AGGAGGGAAGTGACAGAGCG	AC(14) AC(14)	28	1			4	5	1	1
M01138:7:000000000-A985N:1:2116:8020:23173	TCC(18)	18			1	2BLVU_11305	GAAGAATGAGGATCGGGACC	2BLVU_45023	CTCTGGCTCTCTTTCCCAGC	TCC(18)	18	1			194	329	14	11
M01138:7:000000000-A985N:1:1114:19682:16571	ATGG(32) ATGG(32)	64			1	2BLVU_26616	CTCATAGGAGAGGCATGGGG	2BLVU_33677	TGCCGGTTAATCATCCATCC	ATGG(32) ATGG(32)	64	1			8	7	2	1
M01138:7:000000000-A985N:1:2112:15108:9141	TCC(18) TCC(18)	36			1	2BLVU_46221	GCTTTTCCGAGGTGTCTCCC	2BLVU_09115	CTCCACCTCATCAAGCTGCC	TCC(18) TCC(18)	36	1			5	12	4	2
M01138:7:000000000-A985N:1:1106:13786:19543	AC(12) AC(12)	24			1	2BLVU_40394	TTTATGGACATATTTTCTTGGTGC	2BLVU_24684	GAAGAGGTCATCTGACTAATTAAATCC	AC(12)	12	1			2	2	1	1
M01138:7:000000000-A985N:1:1101:20321:7074	CG(12) AC(12)	24			0
M01138:7:000000000-A985N:1:1113:20920:7338	TGC(33) TGC(21)	54			0
M01138:7:000000000-A985N:1:2104:12656:6246	AC(14) AC(14)	28			1	2BLVU_15094	TGGAAAACAACGTTTCCAGC	2BLVU_32531	AGGTTTCAGGGTCCTTTCCC	AC(14) AC(14)	28	1			2	1	2	1
M01138:7:000000000-A985N:1:1118:13861:14845	AC(12)	12			1	2BLVU_20429	GTGTCAGCTGTGAGCGGC	2BLVU_36517	GTCTAGTGCTGATCTCGGCG	AC(12)	12	1			1	1	1	1
M01138:7:000000000-A985N:1:1118:17960:11093	AT(14)	14			1	2BLVU_09529	CAGATTGTTTGAATACCCCTTGC	2BLVU_39328	TCTCAGTCTCCCTCACTACCCC	AT(14)	14	1			1	1	1	1
M01138:7:000000000-A985N:1:1116:11704:6156	AT(12) AT(12)	24			1	2BLVU_18608	TTTTCAAAACTGCCCAAACG	2BLVU_30489	CACTGTTTTGATGCCACAAGC	AT(12) AT(12)	24	1			2	3	2	1
M01138:7:000000000-A985N:1:2104:29290:11746	TC(12)	12			1	2BLVU_43199	GGCACGAGAAATCTTATCCCC	2BLVU_40884	TCCGTCCCCATAGAAACACC	TC(12)	12	1			4	4	2	1
M01138:7:000000000-A985N:1:1103:15564:18599	TC(14) TC(14)	28			1	2BLVU_32152	GCAAAATGTACTTCCTGTTGGG	2BLVU_39206	TTCACAAATACTCCATCAACTTGC	TC(14) TC(14)	28	1			2	2	2	1
M01138:7:000000000-A985N:1:2117:18392:10259	AC(24)	24			1	2BLVU_48133	TTCCAAGGAAGGCATTTTGG	2BLVU_43503	AGAAAACAGTGTGATACAATCGGG	AC(24)	24	1			1	5	1	1
M01138:7:000000000-A985N:1:2102:24658:7366	AT(14) AC(12) AT(14) AC(12)	52			1	2BLVU_20476	TTACGTCATGCTCAGGTCCC	2BLVU_23524	TGGGATGTATTGGAAAGTGTGG	AT(14) AC(12)	26	1			76	30	5	1
M01138:7:000000000-A985N:1:2111:26948:21244	AT(12) AT(12)	24			1	2BLVU_08773	TCTTAAAATACAGGAACGCCCC	2BLVU_21545	ATGTGTTGTGCAAGCAAGGG	AT(12)	12	1			2	1	2	1
M01138:7:000000000-A985N:1:1103:23470:10943	AC(14) AC(14)	28			1	2BLVU_25665	TGATAATGCAGGGGCAGTCC	2BLVU_22682	AGCTGAATGGTTTTGCCTGG	AC(14)	14	1			2	2	2	1
M01138:7:000000000-A985N:1:2103:17019:21171	AC(14)	14			1	2BLVU_17413	TCTCGTATGCCGTCTTCTGC	2BLVU_42913	CTTGCTTTACATATCTATACAGCTGAACC	AC(14)	14	1			11795	3	1	1
M01138:7:000000000-A985N:1:2104:19495:24908	TC(18)	18			1	2BLVU_34549	AAGAAAGTGAAATGAACTCCACAGG	2BLVU_49047	CCCAGACCAGCTGTTTACCC	TC(18)	18	1			2	2	0	1
M01138:7:000000000-A985N:1:2101:26752:13309	AC(16)	16			1	2BLVU_11220	TGAACGCTGTCTGCTTTTGC	2BLVU_32414	GTAGGAAGGAACTGCACGGG	AC(16)	16	1			32	1	1	1
M01138:7:000000000-A985N:1:2108:9598:13912	AC(12) AC(12)	24			1	2BLVU_18271	GAGGGGATCTACATGGCACC	2BLVU_14040	GTCTTCAGTTCTGGGCTGGG	AC(12)	12	1			8	5	5	1
M01138:7:000000000-A985N:1:2101:24811:13058	AAAC(24)	24			1	2BLVU_32426	GAGAGTCAGGGTTTGCAGGG	2BLVU_41989	TGCCCCAGAATTTGATATTGC	AAAC(24)	24	1			1	4	1	1
M01138:7:000000000-A985N:1:2102:11439:13632	AC(12)	12			1	2BLVU_13980	TCAAAGTGGCTGACAATGGG	2BLVU_31979	CAATGCCAATTTCAAAAGCG	AC(12)	12	1			2	1	1	1
M01138:7:000000000-A985N:1:1117:22757:17908	AC(14)	14			0
M01138:7:000000000-A985N:1:2119:27496:16934	AC(16) AC(16)	32			1	2BLVU_47909	CATTTGGAAAACAGGAGAGTGG	2BLVU_10258	TGTGTGTGAATTCTGTGATGGG	AC(16)	16	1			2	2	2	1
M01138:7:000000000-A985N:1:2112:22062:3162	TCC(18)	18			0
M01138:7:000000000-A985N:1:2105:7449:17807	AC(20) AC(20)	40			1	2BLVU_38669	AAATTTGGCTATGCAAATATGGC	2BLVU_34617	GAAGTTGCTGACATTTGCCC	AC(20)	20	1			3	5	3	1
M01138:7:000000000-A985N:1:2112:21706:24383	TGCC(28)	28			1	2BLVU_39336	GTTCAGCGGACAAACCGC	2BLVU_08628	AAGAGCAACCACCGTGCC	TGCC(28)	28	1			2	3	2	1
M01138:7:000000000-A985N:1:2103:9599:20484	TCC(24) TCC(18)	42			1	2BLVU_44494	AAGGAGGAGGCAAAAGAGGC	2BLVU_24193	CTTTTCACCGTCTTCCACCC	TCC(18)	18	1			1	1	1	1
M01138:7:000000000-A985N:1:1106:18583:15281	AC(12)	12			1	2BLVU_41804	TGTGATACCGATTTGCCAGG	2BLVU_37936	AGCTTCTCACAGGAGCCACC	AC(12)	12	1			1	1097	1	1
M01138:7:000000000-A985N:1:2101:12394:2635	AAAC(24) AAAC(24)	48			1	2BLVU_40888	GATGAAAGTGAGCCTGATGCC	2BLVU_48821	GAGTTTGAAAGATTATTTGCTTCCG	AAAC(24)	24	1			4	4	4	2
M01138:7:000000000-A985N:1:2110:27950:15828	TC(12)	12			0
M01138:7:000000000-A985N:1:1106:13570:8542	AC(14) AC(14)	28			1	2BLVU_21524	ACACAACCCACCAAACCTCC	2BLVU_08624	ACAGATCTCTCGCCTCTGGG	AC(14)	14	1			3	198	1	1
M01138:7:000000000-A985N:1:2107:27974:11192	AC(18)	18			0
M01138:7:000000000-A985N:1:2109:4121:16733	AC(24) AC(12)	36			1	2BLVU_28708	TCTCCCTGTTGCATCAAAACC	2BLVU_06619	GGAAGATGCGAGGTTTCAGC	AC(24) AC(12)	36	1			1	1	1	1
M01138:7:000000000-A985N:1:1104:24073:10108	TCC(24)	24			1	2BLVU_50003	TGTAGCATTGAGCACAGCCC	2BLVU_23110	TGACCGATGCACAAAGAAGG	TCC(24)	24	1			1441	398	2	4
M01138:7:000000000-A985N:1:1103:17364:19775	TC(12)	12			1	2BLVU_40974	TCAGTACAGAGGGAAGCTGGG	2BLVU_02252	TGCGAAGGTAGGTGAAGTTGG	TC(12)	12	1			3	1	1	1
M01138:7:000000000-A985N:1:1113:14411:4383	TCC(18)	18			1	2BLVU_30364	GCCTGAGGAGGAGGTGGG	2BLVU_32207	ACCCTTTTGCCTCTGCCC	TCC(18)	18	1			4	425	1	1
M01138:7:000000000-A985N:1:1101:26616:19948	AC(12)	12			0
M01138:7:000000000-A985N:1:2107:17343:8765	AC(12) AC(12)	24			1	2BLVU_22616	ATGCCCTATCAAAGCATCGC	2BLVU_00510	CCCGAACTTGTTCAACTAGCG	AC(12)	12	1			197	29	27	3
M01138:7:000000000-A985N:1:2109:10767:9449	AC(24)	24			0
M01138:7:000000000-A985N:1:1102:8112:11978	TC(12) TC(12)	24			1	2BLVU_10813	AAAACCTCATGCTTCACAGCC	2BLVU_00178	TCCAGGTTTTGCCAAGTAAGG	TC(12)	12	1			2	3	2	1
M01138:7:000000000-A985N:1:2119:17311:21052	TC(12)	12			1	2BLVU_18397	TGCACAAAGGTAGAGGCACC	2BLVU_08548	CCCCTTTGCAATGTTAGAAGG	TC(12)	12	1			1	2	1	1
M01138:7:000000000-A985N:1:1114:22549:13482	AC(14) AC(14)	28			1	2BLVU_19830	CCTGATCCCATTTTCAAACCC	2BLVU_42275	TGCAAGTGGGTCAGTCTTTCC	AC(14)	14	1			2	2	2	1
M01138:7:000000000-A985N:1:2114:28269:8518	TC(12) TC(12)	24			1	2BLVU_38865	TAGCTTGCATGTGGAGCAGC	2BLVU_50297	CAGTTCCCTTCGTGCTTGC	TC(12)	12	1			2	248	2	1
M01138:7:000000000-A985N:1:2102:26378:12346	CGG(24)	24			0
M01138:7:000000000-A985N:1:1101:23811:3033	AC(16)	16			0
M01138:7:000000000-A985N:1:1112:21112:4955	TCC(27) TCC(27)	54			0
M01138:7:000000000-A985N:1:1112:21098:22836	TC(12)	12			0
M01138:7:000000000-A985N:1:2112:28967:13028	AC(12)	12			1	2BLVU_01602	ACATACACCCACTCCTCCCG	2BLVU_04128	AACCCCGAAACAAGGATGC	AC(12)	12	1			1	1	1	1
M01138:7:000000000-A985N:1:1107:5330:13205	AC(12) AC(12)	24			1	2BLVU_28804	TGCCTGGACCACTCTTTTCC	2BLVU_31082	ATGACTGTCTGCTCCTCGGG	AC(12)	12	1			3	5	3	1
M01138:7:000000000-A985N:1:2110:21220:7810	AC(28)	28			0
M01138:7:000000000-A985N:1:1105:6352:21197	TCC(24) TCC(33) TCC(24)	81			1	2BLVU_29378	CTGCTATGCCTCCTTCCTCC	2BLVU_03868	ATGCAGCAGGTGAAAACAGC	TCC(24) TCC(33) TCC(24)	81	1			7	1	1	1
M01138:7:000000000-A985N:1:2104:24767:19776	TC(16)	16			1	2BLVU_00592	GATCCACTTTCTTGCTTTGGC	2BLVU_24092	AGGGAGGGTAGAAGCCTTGC	TC(16)	16	1			457	149	1	8
M01138:7:000000000-A985N:1:2115:28198:13119	AC(12)	12			1	2BLVU_12186	GAGTTGCAGGCTGTTAGGGC	2BLVU_47220	AGGGCTACTTCCCAAAAGGG	AC(12)	12	1			5	3	1	1
M01138:7:000000000-A985N:1:1111:3132:11766	TCC(21)	21			0
M01138:7:000000000-A985N:1:2114:8437:9905	AC(12)	12			1	2BLVU_07085	TGAAGCTCCCCTTTGTCTGG	2BLVU_11095	CGGTCACCTCCAGAGACTCC	AC(12)	12	1			1	1	1	1
M01138:7:000000000-A985N:1:2114:5362:7097	AC(14) AC(14)	28			1	2BLVU_14959	CAGAAGGAGGCTTCAATGGG	2BLVU_18463	CATGGAAGGGTGGACAGACC	AC(14) AC(14)	28	1			1	1	1	1
M01138:7:000000000-A985N:1:2107:23443:21161	TC(12)	12			1	2BLVU_34092	GTCGGAGAAATTCCTGGACG	2BLVU_15927	CAGCACTGAAAGCTGTTGCC	TC(12)	12	1			178619	1021	324	1
M01138:7:000000000-A985N:1:1116:10015:20858	AC(12) AC(12)	24			1	2BLVU_49987	AACGCAGTTACACATACCAGACG	2BLVU_41220	CGGTGCTTGAAGGTAGTCAGG	AC(12) AC(12)	24	1			2	1	2	1
M01138:7:000000000-A985N:1:1113:23064:23168	AC(12)	12			1	2BLVU_07504	AAATGCAGAGAGTCGGAGGC	2BLVU_13111	TTTCTCTCTGGAGCAGCGG	AC(12)	12	1			1	3	1	1
M01138:7:000000000-A985N:1:1103:6958:6720	AC(12) TTCC(28)	40			1	2BLVU_36177	TCTCCCAAGAGGACCGTAGG	2BLVU_46661	AACCTGGCTCTTGGAAGTGG	AC(12) TTCC(28)	40	1			3	5	1	1
M01138:7:000000000-A985N:1:1113:27723:14887	TC(20) TC(20)	40			1	2BLVU_12991	TGCCTACAGGACCTGCTGC	2BLVU_30509	ACAGAGCTGAGTAACCCGCC	TC(20) TC(20)	40	1			2	2	2	1
M01138:7:000000000-A985N:1:2109:19105:22601	TCC(18) TCC(18)	36			1	2BLVU_32019	GAGACAACAGCAGGTGGATAAGG	2BLVU_09063	GTTGTCTGGTGCTGCCTCC	TCC(18)	18	1			26	10	3	1
M01138:7:000000000-A985N:1:1118:11379:11739	TCC(24) TCC(24)	48			1	2BLVU_19905	CAGCAGGCAAGAACAACTGC	2BLVU_46753	TCCCTCTTTACCGGAGAGGC	TCC(24) TCC(24)	48	1			647	420	92	23
M01138:7:000000000-A985N:1:1111:24530:8004	AC(22)	22			0
M01138:7:000000000-A985N:1:1101:20603:17459	AT(14) AT(14)	28			1	2BLVU_15438	GAGTCACCTCCTCGAGATGTCC	2BLVU_31723	ATGAAAGCACCAAAGCTGGG	AT(14) AT(14)	28	1			6	6	6	2
M01138:7:000000000-A985N:1:2111:6196:16843	TC(18)	18			0
M01138:7:000000000-A985N:1:1108:24692:23931	AC(12) AC(12)	24			1	2BLVU_15470	TGGCAGAAGGTCAGAAGTCG	2BLVU_49108	CTTCAGCGGGGTCTTTATCC	AC(12)	12	1			4	6	4	1
M01138:7:000000000-A985N:1:1102:16524:14072	TC(14) TC(14)	28			1	2BLVU_12138	GCTGTTACAAGTCAGGCACCC	2BLVU_04018	AGCTCGCTGAAATCAATGGC	TC(14) TC(14)	28	1			2	4	2	1
M01138:7:000000000-A985N:1:2102:24205:16117	CG(16)	16			0
M01138:7:000000000-A985N:1:2101:6305:10134	TCTG(24) TCTG(24)	48			1	2BLVU_19430	GGAGATGCTTCCAGACCTGC	2BLVU_44886	TGTACCGGCATCTATTCCCC	TCTG(24)	24	1			4	2	3	1
M01138:7:000000000-A985N:1:2109:22919:5856	AC(16) AT(12) AC(16) AT(12)	56			1	2BLVU_31155	ATTTAAAAGGTTAGTACTCTTCTTGGC	2BLVU_50055	ATTTTCATTGATCCCTTGCC	AC(16) AT(12)	28	1			2	2	2	1
M01138:7:000000000-A985N:1:2109:10255:5194	AC(12)	12			1	2BLVU_26109	GCTTGGGACTATGACGGAGC	2BLVU_46047	TGCAGGAGTTTTCAGCAAGG	AC(12)	12	1			5	2	1	1
M01138:7:000000000-A985N:1:1115:26523:18253	CGG(18) AC(14) AC(14) CGG(18) AC(14)	78			1	2BLVU_18684	AGGAGAGAAGCCCGAGATCC	2BLVU_41914	CACTCAATGGAGGAGGGAGG	CGG(18) CGG(18) AC(14)	50	1			1	2	1	1
M01138:7:000000000-A985N:1:2110:17709:9120	CG(12)	12			1	2BLVU_35916	TGTTGCACACCCAGCTCC	2BLVU_36402	GGGATAATTAGCAGCACGGG	CG(12)	12	1			4	2	1	1
M01138:7:000000000-A985N:1:2116:15635:15957	TC(12)	12			1	2BLVU_34912	TGGCCCAGTTCTACATTTTGC	2BLVU_36385	TTCCCATGCTCTTTCCATAACC	TC(12)	12	1			3	2	0	1
M01138:7:000000000-A985N:1:2113:12153:12269	AT(12)	12			0
M01138:7:000000000-A985N:1:2118:27452:14414	AC(12) AC(12)	24			1	2BLVU_38153	TGCGTGCGTGTATCTGCG	2BLVU_31248	ATGCATGCACACATGCAACC	AC(12)	12	1			7	8	7	3
M01138:7:000000000-A985N:1:1119:14162:4151	AC(24)	24			0
M01138:7:000000000-A985N:1:1112:10489:24432	AC(18)	18			0
M01138:7:000000000-A985N:1:2113:13878:19580	AC(20)	20			0
M01138:7:000000000-A985N:1:1110:8453:20195	TC(14) TC(14)	28			1	2BLVU_05964	TTCCGTAATTCAGCCACCG	2BLVU_22513	TGTGCTTCTGAACAAAGCCG	TC(14)	14	1			2	2	2	1
M01138:7:000000000-A985N:1:2102:17947:19210	AC(14)	14			1	2BLVU_41818	TCTTCAAGTGCCTAATGGGG	2BLVU_27956	TTGGAGGTCATGTAATCCAACC	AC(14)	14	1			1	1	1	1
M01138:7:000000000-A985N:1:2112:10269:16955	CGG(18)	18			1	2BLVU_12315	CCTCGTACCTGGACAATGCC	2BLVU_08668	GGTACCTAGCGACAGGCGG	CGG(18)	18	1			1	3	1	1
M01138:7:000000000-A985N:1:2102:10461:23455	AC(12)	12			0
M01138:7:000000000-A985N:1:1103:21044:20079	TCC(24) TCC(24)	48			1	2BLVU_50572	GCCTTGTCGGTGACCAGC	2BLVU_13180	GGCCCTGTCTCTTCTACCCC	TCC(24)	24	1			1	5	1	1
M01138:7:000000000-A985N:1:1112:5569:20503	AC(14) AC(14)	28			1	2BLVU_22711	ACATGGCAACAAGCAATTCG	2BLVU_23253	TTTTCATTGCAGCAAACAAGG	AC(14)	14	1			4	5	4	1
M01138:7:000000000-A985N:1:1105:9134:13206	AC(12)	12			1	2BLVU_26321	CGGTTACTTCCGAAAGCAGG	2BLVU_18248	CACTTAGTGCAAACGCCTCG	AC(12)	12	1			1	2	1	1
M01138:7:000000000-A985N:1:1103:10830:10406	TC(16) TC(16)	32			1	2BLVU_37251	CATAGGGAGGGTGGAAGCC	2BLVU_39463	TCTCCAACACCAGAAGCACC	TC(16) TC(16)	32	1			256	269	55	4
M01138:7:000000000-A985N:1:2102:23622:13189	TC(14) TC(14)	28			1	2BLVU_04134	ATGAGGTCAGTCACGCAAGG	2BLVU_27878	GTGTAGCTGTGCGGAAAAGG	TC(14) TC(14)	28	1			2	4	2	1
M01138:7:000000000-A985N:1:1106:14796:11628	CG(12) CG(12)	24			1	2BLVU_45645	AGCGTGCAAAGCCAAAAGG	2BLVU_47899	GTGCACGCTCACACTCGG	CG(12)	12	1			2	2	1	1
M01138:7:000000000-A985N:1:2119:5609:11914	AC(14)	14			0
M01138:7:000000000-A985N:1:2107:20669:18984	TTC(18) TTC(18) TTC(18) TTC(18)	72			1	2BLVU_30657	TGCTATCCTTAGTGTGTACTTTCCC	2BLVU_15587	GGAAGAGATGACGATGACAGC	TTC(18) TTC(18) TTC(18) TTC(18)	72	1			29	3	2	1
M01138:7:000000000-A985N:1:2110:14079:2968	TC(12) TC(12)	24			1	2BLVU_01397	CACTGTGCACTTAACAAGCGG	2BLVU_48153	GAGAAGCACTGACGTCTGCC	TC(12) TC(12)	24	1			291	338	9	37
M01138:7:000000000-A985N:1:1106:24229:11940	AC(12) AC(12)	24			1	2BLVU_13181	TGCAGGAAGAGGTTTGATGG	2BLVU_50264	CAGGTTAACGACAAGCTGGC	AC(12)	12	1			4	4	4	1
M01138:7:000000000-A985N:1:2114:8530:9919	TC(12) TC(12)	24			1	2BLVU_28933	GCAGGGGAGGAATCTGTAGG	2BLVU_08939	CATCACATCTTGCCAAACTGG	TC(12) TC(12)	24	1			1	2	1	1
M01138:7:000000000-A985N:1:2116:21538:6188	AC(14) AC(14)	28			1	2BLVU_06496	GACACAGAAACTGTCAGGCTGG	2BLVU_34864	TGACTACAGCACTGAACTGGGG	AC(14)	14	1			2	2	2	1
M01138:7:000000000-A985N:1:2107:4223:10813	AC(12) AC(12)	24			1	2BLVU_36538	TCTGCCAGGACCTGAAAAGG	2BLVU_32820	GCCATCCAGTAGAATTGGGC	AC(12)	12	1			2	2	2	1
M01138:7:000000000-A985N:1:1112:3902:14926	TTC(63) TTC(24) TTC(63) TTC(36)	186			1	2BLVU_29155	TCACTGACCTCGGTGTCTGC	2BLVU_18186	AAGGGGAAAAGACTGCTGAGG	TTC(63) TTC(24) TTC(63) TTC(36)	186	1			786	113	10	1
M01138:7:000000000-A985N:1:1114:5841:8011	AC(12) AC(12)	24			1	2BLVU_38527	CAGTGGGTTTTGGATCAGGC	2BLVU_27268	AGAACCTGCGTCACTCTGGC	AC(12)	12	1			5	2	2	1
M01138:7:000000000-A985N:1:1112:26435:12564	AC(12)	12			1	2BLVU_48040	CGTGGTAATGGCACAAATGC	2BLVU_08257	TTTCTGGCAGCAGTACCAGC	AC(12)	12	1			3	1	1	1
M01138:7:000000000-A985N:1:2113:22530:9560	TGC(36)	36			1	2BLVU_46183	TATAGCTTTGCTTGGAAGTGGGC	2BLVU_33300	CTCCGTCATTTGGCCAGC	TGC(36)	36	1			2	1	2	1
M01138:7:000000000-A985N:1:2101:21628:19326	AC(18) AC(18)	36			1	2BLVU_01677	GGATGGATAGATGGGGTTTGC	2BLVU_50069	GCCCTTAAGGTTTTGTGCTCC	AC(18)	18	1			2	2	2	1
M01138:7:000000000-A985N:1:2116:5830:11767	CGG(18)	18			1	2BLVU_49512	CCTTGTAGCTGCTGGTGTGC	2BLVU_32781	CAGCGAGTACTTCGAGTCGG	CGG(18)	18	1			1	3	1	1
M01138:7:000000000-A985N:1:2107:12613:22817	AC(12)	12			1	2BLVU_34080	GTCTGGGTCTTTCCAATGCC	2BLVU_20919	ACAGCAGCAGATAGAGGGGC	AC(12)	12	1			1	4	1	1
M01138:7:000000000-A985N:1:2105:4637:8608	AC(12)	12			1	2BLVU_02891	CAATTTGGGGATTTCCATGC	2BLVU_29884	AATGCTGTGGGACACAAACG	AC(12)	12	1			3	5	1	1
M01138:7:000000000-A985N:1:1107:23957:19600	TC(18) TC(18)	36			1	2BLVU_45858	TCTCCCAAGGGCAATACTCC	2BLVU_07377	TGTGTGTACATGCGTGTCTGG	TC(18)	18	1			8	5	5	1
M01138:7:000000000-A985N:1:1111:17704:11079	TC(30)	30			1	2BLVU_15164	CTCAGACCAGGGAAGTAGGGC	2BLVU_40995	ATCACCCCTTGCCTTGTGC	TC(30)	30	1			1	2	1	1
M01138:7:000000000-A985N:1:1114:25017:8611	AC(12)	12			1	2BLVU_00062	AGATGATTCAGGGCAGGTGG	2BLVU_26676	CCAAACAGCTTCAGGAAGGG	AC(12)	12	1			1	1	1	1
M01138:7:000000000-A985N:1:2101:12402:6399	TC(12)	12			0
M01138:7:000000000-A985N:1:2104:16412:15763	AC(12) AC(16) AC(12) AC(16)	56			1	2BLVU_06580	GTGTGTGTCCTCAATTATGGGG	2BLVU_02287	CACACACACGACCCCAGG	AC(16)	16	1			5	2	1	1
M01138:7:000000000-A985N:1:2109:23722:5328	TC(12)	12			1	2BLVU_03756	GGACCTTCTGCGACACTGC	2BLVU_35605	CCAGTCCTTGATTTCCTTCCC	TC(12)	12	1			1	4	1	1
M01138:7:000000000-A985N:1:2116:19576:20138	AC(24) AC(24)	48			0
M01138:7:000000000-A985N:1:1114:16894:8553	ACC(18)	18			1	2BLVU_06866	ACAGACATCACCACCAAGGC	2BLVU_51788	TGACAACATCCACGATGGC	ACC(18)	18	1			2	4	1	1
M01138:7:000000000-A985N:1:1106:25233:21014	TCC(18) TCC(18)	36			1	2BLVU_00674	CACAGTGCAGAAGAGGCTGG	2BLVU_11801	CTCATCCTCTCCACCTTCGC	TCC(18)	18	1			4	1	2	1
M01138:7:000000000-A985N:1:1104:23392:4458	CGG(18) CGG(18)	36			1	2BLVU_26887	GGCTAATCTGCTTTAACCGGC	2BLVU_40721	GTTCGGTCAGCCAGTCTGC	CGG(18)	18	1			1	1	1	1
M01138:7:000000000-A985N:1:1115:19309:16922	AC(18) AC(12)	30			1	2BLVU_19964	TTTCCAGCCTCTGTGTGAGG	2BLVU_09429	AGTGCTACAGGTTCCCTCGG	AC(18) AC(12)	30	1			3	1	1	1
M01138:7:000000000-A985N:1:1114:16124:4900	AC(24) AC(24)	48			1	2BLVU_51230	CACACACACTCATGCAAGAACC	2BLVU_19213	TGTTCAGAGCACAAGTAAGAAGAACC	AC(24)	24	1			2	2	2	1
M01138:7:000000000-A985N:1:2113:24994:12032	AT(12) AT(12)	24			1	2BLVU_43600	TGGAAGTACAACCAGCCATCC	2BLVU_45146	TTCCATGTAGCACATACCAGTGC	AT(12)	12	1			2	2	2	1
M01138:7:000000000-A985N:1:2112:17393:21620	TC(14) TC(14)	28			1	2BLVU_17521	CACAGAGGAAGGCTTTTCGG	2BLVU_46979	TCAAATTCATCTTGCTCAACCC	TC(14)	14	1			1	2	1	1
M01138:7:000000000-A985N:1:1105:13749:18744	TC(12) TC(12)	24			1	2BLVU_22832	AAACGAATTGTGGCTCTGCC	2BLVU_38593	CCTACAAAGCACTTCACTCAGGC	TC(12) TC(12)	24	1			3	1	0	1
M01138:7:000000000-A985N:1:2101:18732:25154	TC(12) TC(12)	24			1	2BLVU_22728	CATAGGTTGCCCTTCCTCCC	2BLVU_03717	CGATGCAGGTAGTCACCACG	TC(12) TC(12)	24	1			40	42	20	2
M01138:7:000000000-A985N:1:2113:8122:4390	AT(24) AT(24)	48			1	2BLVU_02203	TTTCAGATGCATGCAAAGCC	2BLVU_27528	CAGTGACAAAACCCCTGTGG	AT(24)	24	1			2	3	2	1
M01138:7:000000000-A985N:1:2105:11632:22340	ATT(39) ATT(39)	78			1	2BLVU_29587	AGTGAAACTCGTGGGTTGAGG	2BLVU_47389	TGAGCATCAGTCAGCGGG	ATT(39) ATT(39)	78	1			46	33	3	1
M01138:7:000000000-A985N:1:1101:22601:23288	TC(12) TC(12)	24			1	2BLVU_21521	TGTGCACCAGATTGTTTTGTAGC	2BLVU_39192	TGATGTGCCAGCTTACATTGG	TC(12) TC(12)	24	1			4	2	2	1
M01138:7:000000000-A985N:1:2114:21017:7743	AC(12) AC(12)	24			1	2BLVU_41541	GCAGCTTGAGGTTTCATCTCG	2BLVU_13742	TAAGGTTTGTGGCCTGCTCC	AC(12)	12	1			5	5	5	1
M01138:7:000000000-A985N:1:1103:23020:19043	TC(12)	12			1	2BLVU_13336	GGTGCTATCCAGTCGCTTCC	2BLVU_48999	TGAGAGAGCTGGCACTGAGG	TC(12)	12	1			3	2	0	1
M01138:7:000000000-A985N:1:2116:17526:24020	TGC(21)	21			1	2BLVU_33659	TGATTCATTTGAGGCCAAGG	2BLVU_24313	AGACTGCGAGGACACAGGC	TGC(21)	21	1			4	3	2	1
M01138:7:000000000-A985N:1:2105:18865:14283	TC(12)	12			1	2BLVU_43381	GGCTGACGGTTGAGTCTGC	2BLVU_03405	TATTCTTGTGCCCTTTCCCC	TC(12)	12	1			3	1	1	1
M01138:7:000000000-A985N:1:1116:20545:10680	AC(18) AC(18)	36			1	2BLVU_10695	CAATTTAACAAGCCATAAACCCG	2BLVU_29797	ACCGAGTGCTTCTGGTCTCC	AC(18)	18	1			3	2	2	1
M01138:7:000000000-A985N:1:2105:20880:23687	CGG(18) CGG(18)	36			1	2BLVU_27849	AGGAGGCGGTACCTTGTACG	2BLVU_31443	ACTCCTGCGCTTCTACAGCC	CGG(18)	18	1			1	2	1	1
M01138:7:000000000-A985N:1:1105:17848:2083	AC(12) AC(12)	24			1	2BLVU_08192	CAAACCTGCTCTGACAAGGC	2BLVU_40960	ATGAAGCCTTCGCTCTCACC	AC(12)	12	1			3	3	3	1
M01138:7:000000000-A985N:1:2101:15676:2210	AC(14) AC(14)	28			1	2BLVU_50429	GGAGCAAACTCAAAGGCACC	2BLVU_00854	AGGTGTGAAAGTCCAAGGCG	AC(14)	14	1			6	4	4	1
M01138:7:000000000-A985N:1:1116:22988:14212	AC(16)	16			0
M01138:7:000000000-A985N:1:1114:17944:12105	AC(12)	12			0
M01138:7:000000000-A985N:1:1106:12138:23000	AC(26) AC(26)	52			1	2BLVU_44630	TTAACCAGGGACATGAATGC	2BLVU_02396	TTAGCTTCGAGCTAGAGCAGC	AC(26) AC(26)	52	1			3	4	3	1
M01138:7:000000000-A985N:1:1109:23085:8520	AC(24)	24			1	2BLVU_18176	GATAGATGGGAATGGCTGGC	2BLVU_15937	ATTTGAGCTATTGGCCCTGC	AC(24)	24	1			2	3	1	1
M01138:7:000000000-A985N:1:2108:13445:22810	AC(12) AC(12)	24			1	2BLVU_05343	TTTAAAGCCTTTCCATGCTCC	2BLVU_41105	TTCTAAATGCATGCTTCTGCC	AC(12)	12	1			4	2	1	1
M01138:7:000000000-A985N:1:2105:20878:21973	TCC(27)	27			1	2BLVU_22139	ATCATGTTTGCTGCTGCTCG	2BLVU_50280	TCACTCGTTCTCTCCCCTCC	TCC(27)	27	1			2	1	1	1
M01138:7:000000000-A985N:1:1103:7542:14183	TC(14) TC(14)	28			1	2BLVU_14373	GAAGTGAACGTTGAGATTGCC	2BLVU_41798	TAAGAACAACGGAAGGTGGC	TC(14) TC(14)	28	1			2	4	2	1
M01138:7:000000000-A985N:1:1101:17952:2014	AC(26)	26			0
M01138:7:000000000-A985N:1:2114:12607:16149	AC(12) AC(12)	24			1	2BLVU_35629	GAAATAACCTAACCATGGCAGC	2BLVU_04278	AAGTTTTGGTAAGCAGGTGTGC	AC(12)	12	1			2	2	2	1
M01138:7:000000000-A985N:1:1119:14979:19595	AC(14)	14			1	2BLVU_22094	AGTGTTGGTGTTTTGTGCGG	2BLVU_02990	CGGACCCCTACCTTCTTCG	AC(14)	14	1			479	3	0	1
M01138:7:000000000-A985N:1:2104:7490:10193	AC(16) AC(16)	32			1	2BLVU_06917	TGAGCAGGAGTGGGACTGG	2BLVU_20754	AGCCAGAATCTGTTTTGCCC	AC(16) AC(16)	32	1			2	4	2	1
M01138:7:000000000-A985N:1:2104:6284:7455	TCC(36)	36			1	2BLVU_09224	AGGCCAAAGGAAGAAGAGGC	2BLVU_19350	CTCTCTCCTCACGACCTCCG	TCC(36)	36	1			1358	1	1	1
M01138:7:000000000-A985N:1:2116:7478:17806	TCC(18) TCC(24) TCC(18) TCC(27)	87			0
M01138:7:000000000-A985N:1:1113:21308:10803	TC(22) TC(22)	44			1	2BLVU_24272	TCATGCAGAAAGGCAACAGG	2BLVU_44238	TGGTAGCAGTGCAAGTCGTAGG	TC(22) TC(22)	44	1			500	286	97	4
M01138:7:000000000-A985N:1:1116:11503:13810	AC(12) AC(12)	24			1	2BLVU_49372	GGAAACAGTGTGGCCTTGC	2BLVU_50791	TGTTGCATCTTTTGTCTCTGTGC	AC(12)	12	1			2	2	2	1
M01138:7:000000000-A985N:1:1111:18599:18495	TC(12)	12			0
M01138:7:000000000-A985N:1:1117:5869:6564	AC(12) AC(12)	24			1	2BLVU_42942	GCTTTGCATCAAAGGGATGG	2BLVU_28456	TCCCTTCCTTGTTCAGGTGC	AC(12) AC(12)	24	1			5	2	2	1
M01138:7:000000000-A985N:1:2101:19530:10686	TGC(18) TGC(18)	36			1	2BLVU_43827	CAGTGGTCATCGGAAAGTGC	2BLVU_03651	GCCTGCTCAACCAGGTATCC	TGC(18) TGC(18)	36	1			2	2	1	1
M01138:7:000000000-A985N:1:2105:16006:3822	AC(12) AC(12)	24			1	2BLVU_02995	CAGCACCCACAAACTGAAGC	2BLVU_50089	ATTTCACTCCCACTGGCTGG	AC(12)	12	1			3	2	2	1
M01138:7:000000000-A985N:1:1106:14492:1544	TC(14)	14			0
M01138:7:000000000-A985N:1:1117:18730:22742	AC(16) AC(16)	32			1	2BLVU_20560	GGGAAGTTTGCAAATGTTGG	2BLVU_35026	AAATATGGCAGTGCTCAGGC	AC(16)	16	1			3	1	2	1
M01138:7:000000000-A985N:1:2106:9181:17510	TGC(18) TGC(18)	36			1	2BLVU_39481	TGTGGTGAAAAGCCTGTTGC	2BLVU_25731	AGGTGTCTGTTCCTCAGCCC	TGC(18)	18	1			6	7	6	2
M01138:7:000000000-A985N:1:2104:19773:3536	AC(14)	14			1	2BLVU_46859	ATGGGGAGCAAGAGAGTTGC	2BLVU_31337	GCAAGTCTCGATGGACTGAGC	AC(14)	14	1			3	1	1	1
M01138:7:000000000-A985N:1:1105:10118:14969	TC(12) TC(12)	24			1	2BLVU_10389	TCTCTCTGTGCTTCGCTTGG	2BLVU_05656	AATGGAAATGATGAAGCCGC	TC(12)	12	1			4	6	4	2
M01138:7:000000000-A985N:1:1113:20068:8412	AC(12)	12			0
M01138:7:000000000-A985N:1:1107:19202:24027	TGCC(32)	32			0
M01138:7:000000000-A985N:1:1118:11253:22199	AC(14) AC(14)	28			1	2BLVU_17919	TCGCTTGTGAGTTTAGGAAGG	2BLVU_08045	ACACGCAAACACAAGAGTGC	AC(14) AC(14)	28	1			2	2	2	1
M01138:7:000000000-A985N:1:2117:16874:20633	AC(12) AC(12)	24			1	2BLVU_32716	ACAACTTCCCTGGGCAACC	2BLVU_01896	GGAGCTGGAGAAGCATAGTGG	AC(12)	12	1			119	3	3	1
M01138:7:000000000-A985N:1:2116:12623:17871	TGC(18) TTC(24) TGC(51) TTC(24)	117			1	2BLVU_13721	CTGCTCCACCGTTAACCTCC	2BLVU_50831	GACGGCAGAAGAAGAGGACC	TGC(18) TTC(24)	42	1			1400	784	13	9
M01138:7:000000000-A985N:1:1105:20397:14400	TC(12) TC(12)	24			1	2BLVU_13555	ACCCGATCTCATGCTGAAGG	2BLVU_26436	TCCAATGCACAGTGAGGGG	TC(12) TC(12)	24	1			2	6	2	1
M01138:7:000000000-A985N:1:2113:5649:22489	CGG(18)	18			1	2BLVU_03019	AAAGGCAACTCCTCCACAGG	2BLVU_45766	CACCTGTGCTCTTCACAGCC	CGG(18)	18	1			3	5	1	1
M01138:7:000000000-A985N:1:1112:16932:5412	TC(12)	12			1	2BLVU_14356	GTGTGTGGAGTGTTGCTGGG	2BLVU_16681	GCAGCCTCTGTTTGTGAAAGG	TC(12)	12	1			3	2	1	1
M01138:7:000000000-A985N:1:1106:12410:8467	AC(30) AT(16) AC(30) AT(16)	92			1	2BLVU_39080	ACTCATACAAACGCAAATAGCACC	2BLVU_32005	CAGCCAAAGAGGGAAACAGG	AC(30) AT(16)	46	1			2	2	2	1
M01138:7:000000000-A985N:1:1107:10106:8411	AC(12) AC(12)	24			1	2BLVU_06784	CGTCTGTCTGTGCCTGTGC	2BLVU_16129	GCAAGCCTGAGCACATATTCC	AC(12) AC(12)	24	1			2	3	2	1
M01138:7:000000000-A985N:1:2105:25154:13180	AC(24)	24			0
M01138:7:000000000-A985N:1:2101:20296:7021	ATT(24) ATT(24)	48			1	2BLVU_34957	CCATAATTCTTGCGTTGCCC	2BLVU_45692	TCTGCATTGAAAGGAAGCCC	ATT(24) ATT(24)	48	1			2	2	2	1
M01138:7:000000000-A985N:1:1104:22773:3038	ATT(18)	18			1	2BLVU_32133	AGGATGCGAAAGAGTCAGGG	2BLVU_35919	CTGTGCAAAGGAAAACACAGC	ATT(18)	18	1			4	4	2	1
M01138:7:000000000-A985N:1:2102:17369:2438	TC(16)	16			1	2BLVU_20612	CAACATTGGGACTCTGCTCG	2BLVU_23923	TGTGTCAAAGCCCTAGGTGG	TC(16)	16	1			27	40	2	2
M01138:7:000000000-A985N:1:1114:23350:20680	TC(14)	14			1	2BLVU_17346	CGGCCCTTTCTTGTTTTCC	2BLVU_04899	AAAATGACAGGGGTGCGG	TC(14)	14	1			1	7	1	1
M01138:7:000000000-A985N:1:1104:10140:8432	TC(14) TC(14)	28			1	2BLVU_44392	ATGTTTTCCCCGGTGTTCC	2BLVU_36906	AGAGAGAGGTGCTGACTTTCTGC	TC(14)	14	1			2	2	2	1
M01138:7:000000000-A985N:1:2115:19436:8746	ATT(18)	18			0
M01138:7:000000000-A985N:1:2117:23724:2340	AC(12)	12			1	2BLVU_40915	TTATCCACATCTCCGAGCCC	2BLVU_51575	AGCATGAGGAAGAAGGAGCG	AC(12)	12	1			1861	2	1	1
M01138:7:000000000-A985N:1:2106:24137:16449	TC(26) TC(26)	52			1	2BLVU_49283	GCTTGGCAAAATGAGGTTGG	2BLVU_30804	GAGACAAGGCTGATCGTCCC	TC(26) TC(26)	52	1			565	468	0	4
M01138:7:000000000-A985N:1:2112:17386:23750	AC(14) AC(14) AC(12)	40			1	2BLVU_27427	CTGGCGGTATAAAGCGAAGC	2BLVU_07738	GGTGCAGTGCTTGTAAAACCC	AC(14)	14	1			2	4	2	1
M01138:7:000000000-A985N:1:1102:13746:4451	AC(12)	12			0
M01138:7:000000000-A985N:1:2106:22291:7492	AC(12) AC(12)	24			1	2BLVU_16418	TTACTCTGCTTGTGGGAGCG	2BLVU_50618	TGTGATGAACAGGCAACTGG	AC(12)	12	1			2	4	2	1
M01138:7:000000000-A985N:1:2110:7270:15730	TC(12)	12			1	2BLVU_35201	TCAAAGGTCCTGCAGTGTGG	2BLVU_38056	ACTAAGGCAAAGCCCAGAAGG	TC(12)	12	1			3	1	1	1
M01138:7:000000000-A985N:1:2119:20272:13806	AT(14) AT(14)	28			1	2BLVU_00862	AGAAAGCATGCATGGTAAGGC	2BLVU_31723	ATGAAAGCACCAAAGCTGGG	AT(14) AT(14)	28	1			2	6	2	1
M01138:7:000000000-A985N:1:2113:9831:20852	AC(12) AC(12)	24			1	2BLVU_08001	AAAATTTTGAGGTTTCTGAGAGGC	2BLVU_23359	GACAAACATAGATGAGCTTACATGGG	AC(12)	12	1			2	2	1	1
M01138:7:000000000-A985N:1:2109:12937:18664	AC(12)	12			1	2BLVU_01314	AGGGCCACTGAATAGCAAGG	2BLVU_33374	CCCAAACAAGACAGACACGC	AC(12)	12	1			4	1	1	1
M01138:7:000000000-A985N:1:2103:18797:10586	TCC(21)	21			1	2BLVU_36041	CTCCTCCATCTGCACTGGC	2BLVU_28721	CCAGAAATGGTCAGAACAGCC	TCC(21)	21	1			1	1	1	1
M01138:7:000000000-A985N:1:2101:2273:10159	AC(12)	12			1	2BLVU_06435	GCACAAAGAGCTTTCACTGTCC	2BLVU_29442	AACAACAGTGTAGATGACTCCCG	AC(12)	12	1			5	3	2	1
M01138:7:000000000-A985N:1:2108:23779:13315	AC(14) AC(14)	28			1	2BLVU_47753	GCTTGACGTGCATCTCTGC	2BLVU_06527	CAGTCGCAGACATACTGGGG	AC(14) AC(14)	28	1			7	9	5	1
M01138:7:000000000-A985N:1:2102:15727:25233	TC(18) TC(18)	36			1	2BLVU_26692	GGAGTTTTCCCTGTCTCTGGG	2BLVU_47140	ACCCGTCTACATCTGCTCTGG	TC(18) TC(18)	36	1			1	3	1	1
M01138:7:000000000-A985N:1:1110:6885:19115	AC(12)	12			1	2BLVU_26033	GGTTTAACTCACCCACATGCC	2BLVU_14691	AAATATCGGGAAATGGAAGGG	AC(12)	12	1			2	2	2	1
M01138:7:000000000-A985N:1:1116:17028:6668	AC(12) AC(12)	24			1	2BLVU_06688	AAGACTGTTCCGGGAGATGG	2BLVU_02390	TGCACTCTTCACAGCAGAGC	AC(12) AC(12)	24	1			3	5	2	1
M01138:7:000000000-A985N:1:1101:27166:10946	CGG(27)	27			0
M01138:7:000000000-A985N:1:1114:20818:6592	AC(14) AC(14)	28			1	2BLVU_47415	AACCAAACATCTTGGAGGGG	2BLVU_33190	GAATTGTGATCAGAAAAGTGACTAACC	AC(14)	14	1			2	2	2	1
M01138:7:000000000-A985N:1:1102:4972:15541	TGCC(24)	24			0
M01138:7:000000000-A985N:1:2108:16264:22836	AC(16) AC(20)	36			1	2BLVU_22056	AAAACCAGGCACATCCCC	2BLVU_23200	GCATGAATGTGTGTGTGCG	AC(16) AC(20)	36	1			3	2	2	1
M01138:7:000000000-A985N:1:2113:20720:18854	AC(12)	12			0
M01138:7:000000000-A985N:1:2116:20752:10213	TC(16) TC(16)	32			1	2BLVU_20796	CCTCTGCAGGTAAGATCAAAACC	2BLVU_03367	ACGGACTTTGGTGAATTCTTAGC	TC(16) TC(16)	32	1			6	2	2	1
M01138:7:000000000-A985N:1:1116:23413:22661	AC(12) AT(14) AC(12) AT(14)	52			1	2BLVU_35270	CAGGAACTTTTAATGCCAAGAGC	2BLVU_19163	TGGTTATTTCTGGTGGCTGC	AC(12) AT(14) AC(12) AT(14)	52	1			2	2	2	1
M01138:7:000000000-A985N:1:1106:15352:22613	TC(14)	14			1	2BLVU_42655	ATGCAAGAAGACCACGTCCC	2BLVU_38099	ACACAAATGTGGGAGAGGGG	TC(14)	14	1			6	2	0	1
M01138:7:000000000-A985N:1:2108:23647:14646	AC(12) AC(12)	24			1	2BLVU_21283	TACCTGCCATTTCACATCGG	2BLVU_28309	CTGTTTTCTCCTCCGTGCG	AC(12) AC(12)	24	1			3	6	3	2
M01138:7:000000000-A985N:1:2104:13869:5257	AT(12) AT(12)	24	AT		1	2BLVU_36545	GGGCAAGGCTAGATTCATGC	2BLVU_00438	CTGAGATTCCAGCGGAGAGG	AT(12)	12	1	AT		2	2	2	1
M01138:7:000000000-A985N:1:1101:23295:7442	TC(16)	16			1	2BLVU_00592	GATCCACTTTCTTGCTTTGGC	2BLVU_37251	CATAGGGAGGGTGGAAGCC	TC(16)	16	1			457	256	4	2
M01138:7:000000000-A985N:1:2111:16573:23863	TGC(21)	21			1	2BLVU_41146	TGGGTTTTGATAGCAAGTGGC	2BLVU_14370	CTCCCCTCTGCAGACATCG	TGC(21)	21	1			3	3	1	1
M01138:7:000000000-A985N:1:2103:15141:11383	TGC(18) TGC(18)	36			1	2BLVU_26017	CAGTGCAGGTGCTGTCTGC	2BLVU_45749	GGTGTCTCAGTTGGTGCTGG	TGC(18)	18	1			2	2	2	1
M01138:7:000000000-A985N:1:2111:19082:15714	AC(12)	12			0
M01138:7:000000000-A985N:1:2117:9543:24659	TTC(24) TGC(45) TTC(24) TGC(57)	150			1	2BLVU_43588	AAAACCAAACTCCTGGGTGG	2BLVU_13721	CTGCTCCACCGTTAACCTCC	TTC(24) TGC(45) TTC(24) TGC(57)	150	1			496	1400	5	59
M01138:7:000000000-A985N:1:1107:27250:6919	AT(12)	12			1	2BLVU_22912	CGACCTACACATCCAACAACC	2BLVU_40976	CTTGGGTATTTAGGGTTGCG	AT(12)	12	1			1	5	1	1
M01138:7:000000000-A985N:1:1106:18965:19158	TC(30)	30			0
M01138:7:000000000-A985N:1:2112:23407:6029	TCC(18) TCC(18)	36			1	2BLVU_35607	CCTCCTCCTCCTCTTTTGGG	2BLVU_31675	GAATACAGGCCGAGCAGTCC	TCC(18)	18	1			376	303	109	10
M01138:7:000000000-A985N:1:2106:16466:22516	AC(12) AC(12)	24			1	2BLVU_26781	TGTGTGTTTGGAGTGAGGGG	2BLVU_14042	GTGAGGAGCTATGCAGCAGG	AC(12)	12	1			8	6	6	2
M01138:7:000000000-A985N:1:1119:16892:5768	AT(12) AT(12)	24			1	2BLVU_31545	GGATTAAGTTAGAGGGCAGTCACG	2BLVU_20631	GAGCTTTCAGAAGGGGTTTGG	AT(12)	12	1			2	1	2	1
M01138:7:000000000-A985N:1:2101:10516:5951	TC(18) TC(18)	36			1	2BLVU_28916	GGAAGGCTTACTTTCCCTTGG	2BLVU_09150	CAGTGATACTCCATTGCTGCC	TC(18)	18	1			1	9	1	1
M01138:7:000000000-A985N:1:2108:27466:13010	AC(14)	14			0
M01138:7:000000000-A985N:1:2118:23108:8215	TC(18) TC(12)	30	TC		1	2BLVU_40323	CTCCTTCAGCAGAAATGGGG	2BLVU_49355	TTGCGTGGCTCTAACATTGG	TC(18) TC(12)	30	1	TC		53	51	2	5
M01138:7:000000000-A985N:1:1118:13844:9811	TGCC(24)	24			1	2BLVU_23109	AAGCTGCACTAAACCACTGCC	2BLVU_11057	CAGCTCATGTGCTAGGAAGCC	TGCC(24)	24	1			5	1	2	1
M01138:7:000000000-A985N:1:1114:7848:13256	AT(12) AT(12)	24			1	2BLVU_34367	CTGGGATGACTGCTTGTTGG	2BLVU_11241	CTGAAGGCAAATGTTCAGGC	AT(12)	12	1			3	4	3	1
M01138:7:000000000-A985N:1:1109:15744:4657	AT(12)	12			0
M01138:7:000000000-A985N:1:1105:15626:19672	AC(12) AC(12)	24			1	2BLVU_48890	GCACACTGCATCTCTCTGGG	2BLVU_06739	GGTGGATTTATATCGCACTCCC	AC(12)	12	1			2	2	2	1
M01138:7:000000000-A985N:1:2114:7799:10674	AC(22) AC(22)	44			1	2BLVU_13409	GGGTGCGTTATTGCAAATCC	2BLVU_24260	GAGCTGTTATAGCCTGTGTATTCCC	AC(22)	22	1			1	4	1	1
M01138:7:000000000-A985N:1:2107:28157:14659	ACC(18) ACC(18)	36			1	2BLVU_20297	CTGCATGCTACACCAAAGGC	2BLVU_16930	TTTGCCCAGAATGACCTCG	ACC(18)	18	1			4	6	4	1
M01138:7:000000000-A985N:1:1114:10898:15209	AC(12) AC(12)	24			1	2BLVU_03087	CCCACCCCTGCAACAAGG	2BLVU_41087	TTAACACGTGACCACACTCCCC	AC(12) AC(12)	24	1			2	2	2	1
M01138:7:000000000-A985N:1:2107:9709:19400	TCC(24)	24			1	2BLVU_28135	ATTTGGACACACGCATCAGC	2BLVU_29816	GAGAAGCGAGGTGGCTGG	TCC(24)	24	1			206	161	15	1
M01138:7:000000000-A985N:1:1114:21033:12024	TC(16) TC(16)	32			1	2BLVU_09473	CATGCAGTGGACTTTGTGGG	2BLVU_33428	ACAGGTGACAAAGGAAAATCTGC	TC(16)	16	1			2	2	2	1
M01138:7:000000000-A985N:1:2102:14495:21734	AC(12)	12			0
M01138:7:000000000-A985N:1:2104:5450:13451	AC(12) AC(12)	24			1	2BLVU_17843	GTGTCGTATCTGTGTGTGGGG	2BLVU_04147	TTCATTTACTGCAGAACAGAGCG	AC(12) AC(12)	24	1			2	2	2	1
M01138:7:000000000-A985N:1:2102:17453:23369	TC(12) TC(12)	24			1	2BLVU_29323	AAATGTCACTTCTCCAGCCTCC	2BLVU_36192	CAGCTCAACTAGTAAGATGCTCAGG	TC(12) TC(12)	24	1			2	2	2	1
M01138:7:000000000-A985N:1:1110:15880:6060	AC(12) AC(14) AC(12) AC(14)	52			1	2BLVU_35956	ACTGACCCAGTTCACATGGC	2BLVU_51670	GGGACCCATAAGGATCATCG	AC(12) AC(14) AC(12) AC(14)	52	1			2	254	2	1
M01138:7:000000000-A985N:1:2117:9688:18327	AC(12)	12			1	2BLVU_41917	AGCGGGATGTCACTAAAGGC	2BLVU_19034	AGCGCCTACCTTTCAAAACC	AC(12)	12	1			3	3	1	1
M01138:7:000000000-A985N:1:2107:22241:7779	AC(18)	18			1	2BLVU_32969	GGGATTATATGCAGGCAAAAGC	2BLVU_49864	AAGTCGAACCCAGATCCACG	AC(18)	18	1			5	1	1	1
M01138:7:000000000-A985N:1:2117:24358:20941	AT(12)	12			0
M01138:7:000000000-A985N:1:2103:16006:8702	TC(14)	14			0
M01138:7:000000000-A985N:1:1119:14566:17249	TC(12)	12			0
M01138:7:000000000-A985N:1:1117:28755:15231	AC(12) AC(12)	24			1	2BLVU_50705	AAAACCCAAAACTGCATCCC	2BLVU_32222	CATTCACAAGTTCTCGTTTGTGC	AC(12)	12	1			2	1	2	1
M01138:7:000000000-A985N:1:1118:8019:18723	AC(12)	12			1	2BLVU_01413	TCATCCAACATTGACCCACC	2BLVU_03299	GGACGTAGTTATGGGGCTGG	AC(12)	12	1			1	6	1	1
M01138:7:000000000-A985N:1:1108:2115:16304	AC(14)	14			1	2BLVU_50616	CTCAACCTGCATTTTGTGAAGG	2BLVU_47696	GACAGCAGATACGTCAACCAGC	AC(14)	14	1			5	3	1	1
M01138:7:000000000-A985N:1:2101:4460:9520	TCC(21) TCC(21)	42	TCC		1	2BLVU_48157	GTCCTGAGAAACACTCACCCC	2BLVU_39786	AGAGACATGTTGGTGCAGGG	TCC(21)	21	1	TCC		537	603	285	4
M01138:7:000000000-A985N:1:2112:15484:11754	AC(16) AC(16)	32			1	2BLVU_40780	GCTAGTAAATACCAACCTCCAGGG	2BLVU_36259	GTGTCTTAGAAGCTAGGGATGGC	AC(16)	16	1			2	4	2	1
M01138:7:000000000-A985N:1:2115:28348:7900	TC(12)	12			0
M01138:7:000000000-A985N:1:2102:10021:9489	TGC(18) TGC(33)	51			1	2BLVU_40650	TTGGCAACTGAGTCTGGAGG	2BLVU_34306	GGAAAAGGACATGAGGCAGC	TGC(18) TGC(33)	51	1			1	4	1	1
M01138:7:000000000-A985N:1:1115:26181:17027	TC(12) TC(12)	24			1	2BLVU_28472	ATGAAACAGGTGGGCAAAGC	2BLVU_47686	AAACCTTGCCACACAAACCC	TC(12)	12	1			34	756	25	4
M01138:7:000000000-A985N:1:1105:7700:16926	TCTG(36) AC(36) TCTG(24) AC(12)	108			1	2BLVU_36620	AAACTCTTGCATGAGACAGTACG	2BLVU_15867	GGTTCGGAGATTTGAGTGC	TCTG(24) AC(12)	36	1			99	75	62	11
M01138:7:000000000-A985N:1:2105:5413:11586	AC(14) AC(14)	28			1	2BLVU_01989	GAACGGTTGTTTCCTCCTGG	2BLVU_18122	CCTCAGGCAGTGTCATGTCC	AC(14)	14	1			4	4	2	1
M01138:7:000000000-A985N:1:1101:9905:14738	TTC(27) TTC(27)	54			1	2BLVU_04585	CAATCAGCAACGGTGGTAGC	2BLVU_24251	CAGGGGAATCTCTGCTCTGG	TTC(27) TTC(27)	54	1			84	2051	0	2
M01138:7:000000000-A985N:1:1108:4833:15297	TCC(18) TCC(18)	36			1	2BLVU_32987	CTCCTGTTGCCTCCTCTTGC	2BLVU_39282	TGATTGCTCTGCACAACGG	TCC(18)	18	1			5	2	2	1
M01138:7:000000000-A985N:1:2101:20652:21577	TC(12)	12			1	2BLVU_50996	GGAAAACAGTTCATCCAGGC	2BLVU_23323	AGCATTCTTAAAGTGCTCACAGG	TC(12)	12	1			1	1	1	1
M01138:7:000000000-A985N:1:1114:3916:12734	AC(14)	14			1	2BLVU_02719	TGACAACAGGAAAATTGGTGG	2BLVU_19907	AGTGAAAAGCACAGGAGGGC	AC(14)	14	1			1	1	1	1
M01138:7:000000000-A985N:1:1105:9245:22225	AC(14)	14			1	2BLVU_25130	CTGCTGGACCACCTTGTACC	2BLVU_24047	TGTAGTTCACACCAACACTGAGG	AC(14)	14	1			2	5	2	1
M01138:7:000000000-A985N:1:2114:23526:18694	TC(14)	14			1	2BLVU_20612	CAACATTGGGACTCTGCTCG	2BLVU_23923	TGTGTCAAAGCCCTAGGTGG	TC(14)	14	1			27	40	2	2
M01138:7:000000000-A985N:1:1113:22542:19486	AC(14)	14			0
M01138:7:000000000-A985N:1:1106:16273:1067	TGC(21)	21			1	2BLVU_18007	TCATGCGAGACACAGCAGC	2BLVU_13990	GAGATCTCCGCTCTCGAAGG	TGC(21)	21	1			2	2	1	1
M01138:7:000000000-A985N:1:2115:12435:2898	TCC(18)	18			0
M01138:7:000000000-A985N:1:1101:12281:20989	TC(12) TC(12)	24			1	2BLVU_42183	CACTCTGCACTTGGCATTGG	2BLVU_00933	CTCTTTGGGCCACATCTTGG	TC(12)	12	1			8	8	8	2
M01138:7:000000000-A985N:1:1119:23055:18068	TCC(21) TCC(21)	42			1	2BLVU_04145	GGTGGAGAGCAGCCAAAAGC	2BLVU_18088	TCGGTTGCACAACGAGCC	TCC(21) TCC(21)	42	1			1	1	1	1
M01138:7:000000000-A985N:1:2108:25344:14951	TC(12) TC(12)	24			1	2BLVU_06822	TGTCTTTGCTGGCTACTGTGC	2BLVU_04068	TGTTCAAGGAATCCAAGGGG	TC(12) TC(12)	24	1			2	2	2	1
M01138:7:000000000-A985N:1:2114:15403:2667	AC(12)	12			1	2BLVU_14585	TGGCACGTGTTCACTAAGCC	2BLVU_10779	ACAGCTGGTGCCCATAGAGG	AC(12)	12	1			1	1	1	1
M01138:7:000000000-A985N:1:1108:10447:8795	AAC(18) AAC(18)	36			1	2BLVU_22613	CAACCCCATCCTTATGCACC	2BLVU_10426	GTGGAATACAGACTGCATGTTGC	AAC(18) AAC(18)	36	1			3	4	1	1
M01138:7:000000000-A985N:1:2109:14271:22819	AC(12)	12			1	2BLVU_05547	GCAGTCAGCAGTGGAAATCG	2BLVU_18075	GAGAAGTGATCCTGCCCTCC	AC(12)	12	1			1	7	1	1
M01138:7:000000000-A985N:1:2111:23591:20803	TC(12) TC(12)	24			1	2BLVU_14478	CTGCTGTCCACTACCAACAGC	2BLVU_01770	AATTATGCAGCTGTGCAGGG	TC(12) TC(12)	24	1			4	4	4	1
M01138:7:000000000-A985N:1:1106:3219:10517	CGG(24) CGG(24)	48			1	2BLVU_31403	CCGGCAGTACTTATCCAGAGAGC	2BLVU_47731	GGCAAAACCAAGAGGCCC	CGG(24)	24	1			3	4	4	1
M01138:7:000000000-A985N:1:2119:3379:16597	AC(14) AC(14)	28			1	2BLVU_39880	GGGATTTGGAAGAGGAAGGG	2BLVU_11618	GGAAGTGAGAGATTAAGACAGATGTTCC	AC(14) AC(14)	28	1			4	1	2	1
M01138:7:000000000-A985N:1:2119:15440:5452	TC(12) TC(12)	24			1	2BLVU_23805	CCGACTTGCAGGTAAAACCC	2BLVU_44470	CAACTCTGCTTATTGGCTGGG	TC(12)	12	1			1	1	1	1
M01138:7:000000000-A985N:1:1112:5336:10097	TC(20) TC(20)	40			1	2BLVU_11341	CAGTTCAGTCTGGCATCCCC	2BLVU_51386	AGACTATCATACCCGAACTGAAAAGG	TC(20) TC(20)	40	1			2	6	2	1
M01138:7:000000000-A985N:1:1116:13224:12021	AGGT(28) ATCT(28) ATCT(28)	84			1	2BLVU_00606	TCTTCCTCCTATTTGCCATGC	2BLVU_33327	CTCCTGGCCCTGTCAGTAGG	ATCT(28)	28	1			3	3	3	1
M01138:7:000000000-A985N:1:2114:17712:8319	TC(20)	20			1	2BLVU_20962	AACACATGCCTCTTGCATGG	2BLVU_26662	GCCCATGAAACGATACCTCC	TC(20)	20	1			5	2	3	1
M01138:7:000000000-A985N:1:1107:14129:16058	TC(16) TC(16)	32			1	2BLVU_01788	CTGCTGACCAGAGATGCTGC	2BLVU_49691	GCTTTGTCAGAATCCACCCC	TC(16)	16	1			3	4	1	1
M01138:7:000000000-A985N:1:2111:17296:2183	TGCC(24) TGCC(24)	48			1	2BLVU_16383	GAGCTCTGTGGTTTGAGGGG	2BLVU_21139	AGTGAGCAGAAAACCTGCCC	TGCC(24)	24	1			1	4	1	1
M01138:7:000000000-A985N:1:2101:15316:22918	CGG(24) CGG(24)	48			0
M01138:7:000000000-A985N:1:1103:10526:1888	CGG(21)	21			1	2BLVU_17010	GTGATGACGTCAGGCTCGC	2BLVU_39996	AAACCCCTTTACTCTGGGCG	CGG(21)	21	1			1	1	1	1
M01138:7:000000000-A985N:1:2110:18010:11054	AC(12)	12			1	2BLVU_16901	AGCCCCATCAAACTCTCAGG	2BLVU_15750	CAGTGCAACCTTCATCTGGC	AC(12)	12	1			2	3	2	1
M01138:7:000000000-A985N:1:2112:16609:7731	AC(14)	14			1	2BLVU_01046	TCGCAACACTGAAATGTGCC	2BLVU_25851	CTTTGAAAAGCAGGGGAGGG	AC(14)	14	1			2	1	1	1
M01138:7:000000000-A985N:1:2102:15926:13609	TCC(21) TCC(21)	42			1	2BLVU_24865	ATTTGGCTTGCAATGCTTCC	2BLVU_51258	GGGCAAGGACAGACAGAAGG	TCC(21)	21	1			73	98	41	2
M01138:7:000000000-A985N:1:2117:17379:8735	TC(16)	16			1	2BLVU_24403	CCCATTGTTGAAACAGCACC	2BLVU_46122	TTGCTCTGGTAAGGCAGAAGC	TC(16)	16	1			5	3	0	1
M01138:7:000000000-A985N:1:1114:19366:21635	TCC(21)	21			1	2BLVU_30519	TCCCCAAATCAGAATGAACG	2BLVU_35540	GACAAGCCTCCCTTTTCACC	TCC(21)	21	1			36	1	1	1
M01138:7:000000000-A985N:1:1101:22411:17987	AC(12)	12			0
M01138:7:000000000-A985N:1:1101:2794:8036	TC(12)	12			1	2BLVU_11464	GAGAAATGCCTGCACTGCC	2BLVU_02930	CGTAGAGCCTTCTCTACACTAAATAAAGG	TC(12)	12	1			1	1	1	1
M01138:7:000000000-A985N:1:1104:22402:10186	TGC(27) TGC(27)	54			1	2BLVU_41941	AGGGCGTCGCTTTATTATTGC	2BLVU_01923	ATGCCGGGGAACTAAAGCC	TGC(27)	27	1			28	1	1	1
M01138:7:000000000-A985N:1:2117:21995:19225	AC(12) AC(12)	24			1	2BLVU_34769	ACACATGCTTGGATTCAGCG	2BLVU_30183	TACGCTGCCAGACAAAGTGC	AC(12)	12	1			3	1	2	1
M01138:7:000000000-A985N:1:1107:16661:12619	AT(14) AC(12) AT(14) AC(12)	52			1	2BLVU_25124	TCTCCTTCAGAAAGATGCGTAGG	2BLVU_37687	TTTCCCCACTTTGGTGGC	AT(14) AC(12)	26	1			4	3	2	1
M01138:7:000000000-A985N:1:1101:7857:10998	TC(12) TC(12)	24			1	2BLVU_33732	CTCCCAAGTTTTAAGGGCCG	2BLVU_30339	TCGTGCTCTGTCCACACTCC	TC(12) TC(12)	24	1			1	4	1	1
M01138:7:000000000-A985N:1:2104:3961:6544	CG(14) CG(14)	28			0
M01138:7:000000000-A985N:1:2102:22365:21558	AT(12) AT(12)	24			1	2BLVU_09596	AATTCGCAAAACTGCAACTCC	2BLVU_08893	GCTGCAAGATCTGGAAATGG	AT(12)	12	1			2	4	2	1
M01138:7:000000000-A985N:1:1111:11283:22065	AC(14) AC(14)	28			1	2BLVU_37960	TTTTCCACCAAGAGTTCCCG	2BLVU_48685	ACACACACAGAATGTGCCTGG	AC(14)	14	1			9	5	5	1
M01138:7:000000000-A985N:1:2111:28993:13703	AC(14) AC(14)	28			1	2BLVU_20498	CACATGTCAAGCACGTGTCC	2BLVU_17105	TGACAGCTAGAGTATGCCAGCC	AC(14) AC(14)	28	1			3	4	3	1
M01138:7:000000000-A985N:1:1115:11653:24792	CGG(18)	18			0
M01138:7:000000000-A985N:1:1108:14937:3924	AC(20) AC(20)	40			1	2BLVU_21876	TAGGGTTCCCTTCATCCTGC	2BLVU_41544	GTGTGATGGGAATCGTCACC	AC(20)	20	1			2	2	2	1
M01138:7:000000000-A985N:1:2108:8530:11684	AC(12) AAC(21) AC(12)	45			1	2BLVU_17917	GCTGCTGAGTGCTACCTGTCC	2BLVU_16711	CTTTGCATCTCTGCCTTCCC	AC(12) AAC(21) AC(12)	45	1			1	1	1	1
M01138:7:000000000-A985N:1:1111:10414:23585	TC(12) TC(12)	24			1	2BLVU_22118	TCTCATCCCCAAATTTAATGG	2BLVU_48654	CACTTTGTGACCTTTTACACCC	TC(12)	12	1			5	7	5	1
M01138:7:000000000-A985N:1:1104:25191:11364	AC(12) AC(12)	24			1	2BLVU_04722	CAACCCAGCCTAACTCTCAGG	2BLVU_43495	GAAATACCAATGGCACAAGCC	AC(12)	12	1			2	4	2	1
M01138:7:000000000-A985N:1:2107:14133:18649	TC(12) TC(12)	24			1	2BLVU_27374	CTAAGCTGTGCGGCTTTGC	2BLVU_49162	GACTCTCCACACCGAACGC	TC(12) TC(12)	24	1			2	4	2	1
M01138:7:000000000-A985N:1:1113:13283:15967	TC(12)	12			1	2BLVU_10437	GCTCCCTGTCCTTGTTTTCC	2BLVU_47985	AGGGAGCAGAACAGAGGGG	TC(12)	12	1			6	1	1	1
M01138:7:000000000-A985N:1:2106:14054:21173	TCC(24) TCC(24)	48			1	2BLVU_40568	TCTGCTGCTGCTCCCTCC	2BLVU_11560	GAAACCAGGTTCCAGCAAGG	TCC(24)	24	1			45	24	13	2
M01138:7:000000000-A985N:1:2116:23115:8026	TTC(24) TTC(24)	48			1	2BLVU_21544	GAGGACCTCGAGTGAGGTGG	2BLVU_13721	CTGCTCCACCGTTAACCTCC	TTC(24)	24	1			758	1400	13	63
M01138:7:000000000-A985N:1:2118:5516:12930	TCC(24)	24			0
M01138:7:000000000-A985N:1:1109:9021:9614	AC(18) AC(18)	36			1	2BLVU_49246	TCACCACCAAACAAAGTGGG	2BLVU_47311	GCAGGTAATGAGTTTTGCCTCC	AC(18)	18	1			5	5	5	1
M01138:7:000000000-A985N:1:2104:16591:6080	TC(14) TC(14)	28	TC		1	2BLVU_27571	AAGTGCCCCTGGAATAAGCC	2BLVU_00375	CCTTGCACTTTCCAGACACG	TC(14)	14	1	TC		4	4	4	1
M01138:7:000000000-A985N:1:1101:21337:7944	TGC(27)	27			0
M01138:7:000000000-A985N:1:1117:13243:3086	TC(12)	12			1	2BLVU_39750	GCAAAGGTGGGAAAGAAACC	2BLVU_02661	CGGCTAGCACAGATGTCCC	TC(12)	12	1			4	2	1	1
M01138:7:000000000-A985N:1:2114:25905:13257	AAAG(24)	24			1	2BLVU_47273	TACATGTGCAAAGGTTGGGC	2BLVU_13956	TTCAGTGAGGGCTAAAGGGC	AAAG(24)	24	1			1	1	1	1
M01138:7:000000000-A985N:1:1102:8180:3356	AC(12) AC(12)	24	AC		1	2BLVU_15393	TTGGTGAGAAGGCACTGTCC	2BLVU_51634	ATTGCGATTTATGCAGCAGG	AC(12)	12	1	AC		3	3	2	1
M01138:7:000000000-A985N:1:2105:4756:6393	AC(12) AC(12)	24			1	2BLVU_31244	TTGAGTTGCCTCTCCTGCG	2BLVU_29801	CAGGCTGAATTTTATGCCCC	AC(12)	12	1			2	7	2	1
M01138:7:000000000-A985N:1:1107:13113:18053	TGC(39) TTC(27)	66			1	2BLVU_13721	CTGCTCCACCGTTAACCTCC	2BLVU_04015	CCACTAGAAGCTTCCCTGGC	TGC(39) TTC(27)	66	1			1400	12	0	1
M01138:7:000000000-A985N:1:2110:21680:9511	CGG(33) CGG(33)	66			0
M01138:7:000000000-A985N:1:2115:25764:16207	ATT(21) ATT(21)	42			1	2BLVU_22765	TAACTAGGCATCTGTCGGCG	2BLVU_13321	ATGCAATTGCTCACCACTCG	ATT(21)	21	1			9	1749	3	1
M01138:7:000000000-A985N:1:1101:14813:21917	AC(12) AC(12)	24			1	2BLVU_33991	TCTTTCTTCTTGCATCCTCTTGC	2BLVU_39321	CCGCCTAGATGAAATGAGGC	AC(12) AC(12)	24	1			5	5	5	1
M01138:7:000000000-A985N:1:2106:27177:16520	AT(12) AT(12)	24			1	2BLVU_44277	GACCCTCCTGCCTCTGCC	2BLVU_02893	AGGGATGTTACCGGAGGACC	AT(12) AT(12)	24	1			2	2	2	2
M01138:7:000000000-A985N:1:1114:11073:1752	AC(18) AC(18)	36			1	2BLVU_46526	AGGATTTGAAGCGGAACAGC	2BLVU_37601	GCACTGGGTTGAGAAGACCC	AC(18)	18	1			4	2	2	1
M01138:7:000000000-A985N:1:1106:8402:8371	AT(14)	14			0
M01138:7:000000000-A985N:1:1107:5601:5455	TCC(18) TCC(18)	36			1	2BLVU_30742	GAAGCAGCAGGAGACAAGAGC	2BLVU_23609	TCTTCCTCTAGCTCTTCCCCG	TCC(18) TCC(18)	36	1			22	5	2	1
M01138:7:000000000-A985N:1:1106:16015:12581	TC(12)	12			0
M01138:7:000000000-A985N:1:1118:19503:16759	TC(12) TC(12)	24			1	2BLVU_33673	TTTTCCAGGGCTTTCTTTGG	2BLVU_24342	TTTGCATAAAACCATAAATGGGG	TC(12) TC(12)	24	1			2	2	2	1
M01138:7:000000000-A985N:1:2112:23962:3369	AC(12)	12			1	2BLVU_42693	ATCTGAGATGCCCCAAGGC	2BLVU_44370	CAGATGAGTGCAGAGCAGGG	AC(12)	12	1			20	20	6	1
M01138:7:000000000-A985N:1:1109:26207:14188	AC(18)	18			0
M01138:7:000000000-A985N:1:2108:21632:6879	AC(22)	22			1	2BLVU_19228	AAAGCGACAGCTTACACTCTGC	2BLVU_31665	TATTGCTAGGGCCAACAAGC	AC(22)	22	1			1	1	1	1
M01138:7:000000000-A985N:1:2105:16174:5577	ATT(24) ATT(24)	48			0
M01138:7:000000000-A985N:1:2109:25977:4526	TCC(24)	24			1	2BLVU_25981	GAGGGCAGCAGGAATACAGG	2BLVU_50003	TGTAGCATTGAGCACAGCCC	TCC(24)	24	1			143	1441	0	11
M01138:7:000000000-A985N:1:2104:8201:6976	AT(12) AT(12)	24			1	2BLVU_37038	ACAGCATAGCTTATTGGCATGG	2BLVU_38331	TGCAACTCATGTTTGTATGTGTCC	AT(12)	12	1			2	2	2	1
M01138:7:000000000-A985N:1:2109:17056:20904	AC(12) AC(12)	24			1	2BLVU_02389	TGCTGCTTTCCTTCCATGC	2BLVU_23146	TGTTTCTTGAGCTGATAACGCC	AC(12)	12	1			4	2	2	1
M01138:7:000000000-A985N:1:1109:16151:21371	AT(12) AT(12)	24			1	2BLVU_50972	TACCACAGAGTCTGCCTGGG	2BLVU_26237	GCGGTCATGAGAATGGTCC	AT(12)	12	1			5	5	5	1
M01138:7:000000000-A985N:1:1110:14184:13229	AC(24) AC(20)	44			1	2BLVU_24916	ACACACACACGACCCTCCC	2BLVU_34650	CAAGCTGGGAGGATTTCAGG	AC(20)	20	1			2	2	1	1
M01138:7:000000000-A985N:1:1108:11516:1818	TTCC(40) TTCC(44)	84			1	2BLVU_49418	CCCTTAAGCATCCTCAACTGTAGC	2BLVU_19722	AGCCTACCTGTATGCTCCGC	TTCC(44)	44	1			2	1	2	1
M01138:7:000000000-A985N:1:2115:23776:3494	AC(12)	12			1	2BLVU_22740	CCCTTGACTCACAATTGGTCC	2BLVU_24358	GGAGAGCCTTTTATGCCAGC	AC(12)	12	1			1	2	1	1
M01138:7:000000000-A985N:1:1107:23093:21765	TCC(24) TCC(24)	48			1	2BLVU_09224	AGGCCAAAGGAAGAAGAGGC	2BLVU_37394	CTCCCTCCTTAGCCCTCCC	TCC(24)	24	1			1358	1	2	1
M01138:7:000000000-A985N:1:2119:25006:10597	AC(12)	12			1	2BLVU_26208	TTGATTCAGACCATGCTGCC	2BLVU_27545	AAGAGAAATGGCAGGAGTATGTCC	AC(12)	12	1			3	1	1	1
M01138:7:000000000-A985N:1:1101:21593:20532	AT(12)	12	AT		1	2BLVU_41567	TCCCATTATGTTTCTACATTCTGACC	2BLVU_24412	GCTAGGTTTGCACTTGCTGG	AT(12)	12	1	AT		1	1	1	1
M01138:7:000000000-A985N:1:1110:23658:22590	AC(12) AC(12)	24	AC		1	2BLVU_46213	ATTACGAACCTCTGCAGCCC	2BLVU_08331	TCTCTTGTAGCGCATTTGGG	AC(12)	12	1	AC		6	6	6	1
M01138:7:000000000-A985N:1:2106:16360:8805	TC(12) TC(12)	24			1	2BLVU_13913	TGTGGGTTAGCACCTCAAGC	2BLVU_22959	TAATCGGGTTAGGGAGAGCG	TC(12)	12	1			2	2	2	1
M01138:7:000000000-A985N:1:2105:22287:17502	AC(12) AC(12)	24			1	2BLVU_36073	GTGAAAAGCTGCGTGTGAGC	2BLVU_49320	CATGGTGTCAGTCCCCTGG	AC(12) AC(12)	24	1			2	4	2	1
M01138:7:000000000-A985N:1:1114:17323:4829	AT(12) AT(12)	24			1	2BLVU_08540	CCTAGCCCTAGGTGTAGTGGG	2BLVU_21543	TGCTCTTGGTCTTACCACCC	AT(12)	12	1			6	6	6	1
M01138:7:000000000-A985N:1:1110:26000:20252	AT(12) AT(12)	24			1	2BLVU_51571	TCTGCATACTGTTACTCCTGTGG	2BLVU_23814	TGGAACATACAGATCTTTTGGG	AT(12)	12	1			2	2	2	1
M01138:7:000000000-A985N:1:1118:4284:17449	TTC(30) TGC(24) TGC(27) TTC(30) TGC(24) TGC(36)	171			1	2BLVU_43588	AAAACCAAACTCCTGGGTGG	2BLVU_14744	GAGGTCCTCTTCTTCTGCCG	TTC(30) TGC(24) TGC(27) TTC(30) TGC(24) TGC(36)	171	1			496	768	11	52
M01138:7:000000000-A985N:1:1101:20932:22258	AC(16) AC(16)	32			1	2BLVU_48776	CCTCATTGTCTGCTGCATCC	2BLVU_18938	AATAGCATGGGCATTGGAGG	AC(16)	16	1			3	4	2	1
M01138:7:000000000-A985N:1:1115:4586:17617	AC(12)	12			1	2BLVU_20264	AAAGCAGAACAAGCCCAAGC	2BLVU_22690	CAAGGAACAAGTTTCTGGGAGC	AC(12)	12	1			1	2	1	1
M01138:7:000000000-A985N:1:2103:3415:17520	ATT(18) ATT(18)	36			1	2BLVU_16183	ACGGTGCTGTGAAACTGTGC	2BLVU_01584	GAAAGCTGAATTTGCCTGCC	ATT(18) ATT(18)	36	1			161	136	10	7
M01138:7:000000000-A985N:1:2110:12299:6526	AC(14)	14			1	2BLVU_45128	TCAGAAATTATATACCCTCTTTGTGGC	2BLVU_17670	AGGTTTGATCCCACTCTGGC	AC(14)	14	1			3	5	1	1
M01138:7:000000000-A985N:1:2108:24594:17462	AC(12) AC(12)	24			1	2BLVU_16660	CAGCATACTGCTCAGTGCCC	2BLVU_13412	TTTAAGTGCAACCACAAATCTGC	AC(12) AC(12)	24	1			2	4	2	1
M01138:7:000000000-A985N:1:1117:28285:10859	AC(12)	12			0
M01138:7:000000000-A985N:1:1109:25319:18233	TCC(18) TCC(18)	36			0
M01138:7:000000000-A985N:1:1102:28481:16407	AAAC(32) AAAC(32)	64			1	2BLVU_51843	CAAACAAACACCCCAAAACC	2BLVU_05146	CTATCTGTTCTTCTGTTCTCCACG	AAAC(32)	32	1			3	3	3	1
M01138:7:000000000-A985N:1:1104:10642:19470	AAC(18) AAC(18)	36			1	2BLVU_50542	AATTTCGGAGGTTCTGGAAGG	2BLVU_36156	TTGCTGTTGTGGTTTGGAGG	AAC(18)	18	1			2	2	2	1
M01138:7:000000000-A985N:1:1101:17958:1600	AC(20)	20			0
M01138:7:000000000-A985N:1:1116:22312:7187	ATT(18)	18			1	2BLVU_18120	CCTAGTGCTCTTTTGGGTGCC	2BLVU_15381	TAGTGGCAGGCAGACATTGC	ATT(18)	18	1			2	1	1	1
M01138:7:000000000-A985N:1:1106:16625:18631	ATT(21) ATT(21)	42			1	2BLVU_27282	GGAGGAGAATCGGGAAAGG	2BLVU_25873	ATTGTGCATCACTGGTTCCC	ATT(21) ATT(21)	42	1			3	14	2	1
M01138:7:000000000-A985N:1:2117:27642:13115	TC(16)	16			1	2BLVU_45602	TTTGCTTGCACGAAAACCC	2BLVU_27372	TGCCCTTAGGCTCCTCCC	TC(16)	16	1			8	1	1	1
M01138:7:000000000-A985N:1:1105:9706:5665	AC(12)	12			1	2BLVU_34822	TGGAGTTTGTTAGTGAACACCCC	2BLVU_04246	AGCTCAAGAATGGTCCAGCC	AC(12)	12	1			7	3	1	1
M01138:7:000000000-A985N:1:1105:14518:22278	TTGG(28)	28			1	2BLVU_45406	GCTGTGTCCTCCCGTATTCC	2BLVU_22595	AGCCATGTTAACACAAAGCTGC	TTGG(28)	28	1			1	3	1	1
M01138:7:000000000-A985N:1:2106:9759:20893	TC(12)	12			1	2BLVU_49744	CATGTCATGAGAAGGAGGGC	2BLVU_10522	GAGATGTGTAGGCGCTTTGG	TC(12)	12	1			4	4	2	1
M01138:7:000000000-A985N:1:2106:7620:2470	AT(12) AT(12)	24	AT		1	2BLVU_02120	CCATTCCATGTCAAGCAAGC	2BLVU_48845	TTGTGTTTTGCTTCCTAGAATTTCC	AT(12)	12	1	AT		2	2	2	1
M01138:7:000000000-A985N:1:2102:6204:13406	TC(12)	12			1	2BLVU_41420	CCGCTAAAAGTCAGGGGAGC	2BLVU_00758	TGATTTCTTTCTCCCGCCC	TC(12)	12	1			3	56	2	1
M01138:7:000000000-A985N:1:2107:25451:20191	AC(12) AC(12)	24			1	2BLVU_23165	TTGCTGCACCTGTTCATACC	2BLVU_50983	TTGTGGAGAGAAGATGCAAGG	AC(12) AC(12)	24	1			2	1	2	1
M01138:7:000000000-A985N:1:1110:25395:9620	AC(14) AC(14)	28			1	2BLVU_49065	GAGAGATGATCGAATGTTTGTGC	2BLVU_03403	TGTGTGTGTGCTAAAGCTTGC	AC(14)	14	1			2	4	2	1
M01138:7:000000000-A985N:1:1105:11036:5948	TGCC(24)	24			1	2BLVU_09185	AGTCCAATTGCGGCATACG	2BLVU_08543	GTGATGCTTCCCATCCACC	TGCC(24)	24	1			1	2	1	1
M01138:7:000000000-A985N:1:2116:19971:20841	AAAC(24) AAAC(24)	48			1	2BLVU_48843	GGCGGATATACAGTGCAAAGC	2BLVU_47627	GATCACCTTTGGCTGGAACC	AAAC(24)	24	1			1	2	1	1
M01138:7:000000000-A985N:1:2111:13810:11137	TCC(18)	18			0
M01138:7:000000000-A985N:1:2104:13769:13130	AC(12)	12			1	2BLVU_25086	TGAAGTGATCCGTGACTGGC	2BLVU_14679	TATCCAGCTTCTTACGGGGC	AC(12)	12	1			2	2	1	1
M01138:7:000000000-A985N:1:2111:18215:22243	TTCC(24)	24			1	2BLVU_02393	GGAAGTGAAAGGGGCACAGG	2BLVU_15113	GGGCTGCTCCCTTCCTCC	TTCC(24)	24	1			4	6	1	1
M01138:7:000000000-A985N:1:2107:12238:18226	TCC(18)	18			1	2BLVU_31675	GAATACAGGCCGAGCAGTCC	2BLVU_18171	GGCCATTTTGAGTAGGTGCC	TCC(18)	18	1			303	372	3	4
M01138:7:000000000-A985N:1:1101:13555:4611	AC(12) AC(12)	24			1	2BLVU_24528	AGCTTCCCCTTTAACCCTGC	2BLVU_28714	TTCTTCTCTTTGCCATGCCC	AC(12) AC(12)	24	1			4	4	4	1
M01138:7:000000000-A985N:1:2119:7838:21770	AC(12) AC(12)	24			1	2BLVU_48071	TCTTATACACCTCTCCGAGCCC	2BLVU_04692	TCTCCAGTTTCCATGACAGCC	AC(12)	12	1			1450	1	1	1
M01138:7:000000000-A985N:1:1111:9448:22070	TC(12)	12			1	2BLVU_22090	GCTTAGAGCATTGCCCATCC	2BLVU_13140	AGCATCCCAGTCCAACAAGG	TC(12)	12	1			2	1	1	1
M01138:7:000000000-A985N:1:2110:5833:6531	TC(12)	12			0
M01138:7:000000000-A985N:1:2113:22833:14704	TC(20) TC(20)	40			1	2BLVU_16668	TTCCACAGAGGGAAACCAGC	2BLVU_21108	AAAGGAGAATCGCTAGGGGC	TC(20)	20	1			2	1	2	1
M01138:7:000000000-A985N:1:2111:23825:7664	AC(12)	12			1	2BLVU_16302	TCAGGGACTGATAGGCCAGC	2BLVU_10382	TGTGTGTTCGTGGTCAGTGC	AC(12)	12	1			1	1	1	1
M01138:7:000000000-A985N:1:1112:13396:22630	TCC(18) TCC(18)	36			1	2BLVU_03620	AAGACTTGAGGCTTCGCTGC	2BLVU_22887	GGCCTCCAACCCTCTTGG	TCC(18)	18	1			29	29	24	1
M01138:7:000000000-A985N:1:2106:11195:11897	AC(14)	14			1	2BLVU_03085	GGCATGGTATGTCTGAGCCC	2BLVU_00411	ATTCACGACGTTGTTGCTGC	AC(14)	14	1			1	1	1	1
M01138:7:000000000-A985N:1:2104:24788:12741	AC(12) AC(12)	24			1	2BLVU_12503	CAGAGGAATGGTGGACCTGG	2BLVU_25591	ATTGCTATGAAATGCGCACG	AC(12) AC(12)	24	1			3	3	1	1
M01138:7:000000000-A985N:1:2117:17218:20954	TC(14)	14			1	2BLVU_48153	GAGAAGCACTGACGTCTGCC	2BLVU_07451	CTCTGAGACGGTGACCAAGC	TC(14)	14	1			338	187	1	17
M01138:7:000000000-A985N:1:2104:16546:10559	AC(12)	12			0
M01138:7:000000000-A985N:1:2115:19163:25048	TCC(21)	21			0
M01138:7:000000000-A985N:1:2102:25640:6491	TCC(24)	24			1	2BLVU_05029	TGTTGCAGCCTGTGAGAAGG	2BLVU_45023	CTCTGGCTCTCTTTCCCAGC	TCC(24)	24	1			12	329	2	1
M01138:7:000000000-A985N:1:1101:28371:8553	AC(14)	14			1	2BLVU_47807	GAACCGGATCAATTTCTGCC	2BLVU_33187	GCCACGCCTGATACCTCC	AC(14)	14	1			3	3	1	1
M01138:7:000000000-A985N:1:2118:24033:12535	TC(12)	12			0
M01138:7:000000000-A985N:1:2108:12292:1311	AC(12)	12			0
M01138:7:000000000-A985N:1:1103:15500:8271	AC(14)	14			1	2BLVU_13355	CTTCCAGCTGCTCAAACCG	2BLVU_13499	CCATTTGGAGACACCTGCC	AC(14)	14	1			1	3	1	1
M01138:7:000000000-A985N:1:1118:8498:21758	AT(14) AT(14)	28			1	2BLVU_01557	CAGAACTGTGTGCATGTAGGAGC	2BLVU_31713	TGGATGGAAACCAAACAGCC	AT(14)	14	1			2	2	2	1
M01138:7:000000000-A985N:1:1116:3827:13626	TCC(18)	18			0
M01138:7:000000000-A985N:1:1115:21609:4362	AC(14) AC(14)	28			1	2BLVU_33495	TGGCTAGGAACTGCCTTTGG	2BLVU_28670	GGATAACTCACGACACCGGC	AC(14) AC(14)	28	1			1	3	1	1
M01138:7:000000000-A985N:1:1116:12000:3397	TC(12) TC(12)	24			1	2BLVU_36282	ATGACCTGAAATCTTGCCCC	2BLVU_26207	CTTCTTCCTCAGCCAATGCC	TC(12)	12	1			4	4	4	1
M01138:7:000000000-A985N:1:2107:15886:17979	AC(12) AC(12)	24			1	2BLVU_49386	GTCCCACCATCTTCCAGAGC	2BLVU_05991	GCAAGACTCCACCTTTTGCC	AC(12)	12	1			3	2	1	1
M01138:7:000000000-A985N:1:1119:8116:16429	TC(24) TC(24)	48			1	2BLVU_14330	GAGTGGTAGCAGTGCAAGTCC	2BLVU_39674	CATGCAGAAAGGCAACAGG	TC(24) TC(24)	48	1			120	508	42	1
M01138:7:000000000-A985N:1:2102:25357:12623	AC(12)	12			1	2BLVU_00379	AACCCCAAAACCACCAAGC	2BLVU_03186	CCAGCAACAAAGCTTCCCC	AC(12)	12	1			4	1	1	1
M01138:7:000000000-A985N:1:2112:28684:17808	AC(14) AC(14)	28			1	2BLVU_10046	ATCCATGCTGAACGACATGC	2BLVU_23714	TGACTGCGAGAACTAAACCGC	AC(14)	14	1			3	2	2	1
M01138:7:000000000-A985N:1:2111:15712:18472	AT(12)	12			1	2BLVU_42778	CACTCCGCCAAAACTCAGG	2BLVU_14853	CGCATCCATACTGTGCGG	AT(12)	12	1			4	1	2	1
M01138:7:000000000-A985N:1:1105:23751:11820	AC(14)	14			1	2BLVU_08203	ACTGCCCAGGGTACACGC	2BLVU_42187	CACATAGCCACACTGACGGC	AC(14)	14	1			3	1	1	1
M01138:7:000000000-A985N:1:2110:9626:6250	AC(12) AC(12)	24	AC		1	2BLVU_45321	CTTTCCTCACAGGGAGTGCC	2BLVU_25552	TGAATCCCTCACAAGGAGGC	AC(12)	12	1	AC		2	2	2	1
M01138:7:000000000-A985N:1:2119:9746:17321	AC(12)	12			1	2BLVU_22781	CAGCACTGGCCAAGTATGTACG	2BLVU_13826	ACACCCACTCATCTCCCACC	AC(12)	12	1			2	4	2	1
M01138:7:000000000-A985N:1:2118:23385:13796	AC(12) AC(12)	24			1	2BLVU_47110	AAATACTGGCTTTGCAGGGG	2BLVU_22369	CATCACTGTCTCCTCCACGG	AC(12) AC(12)	24	1			2	1	2	1
M01138:7:000000000-A985N:1:2104:16140:14173	AT(12) AT(12)	24			1	2BLVU_12760	AGCGTTAAAACAAGTGGCAGC	2BLVU_38578	GCAGACAGGAATAGGCAGTGG	AT(12)	12	1			2	11	2	1
M01138:7:000000000-A985N:1:1115:20507:10667	TCC(24)	24			1	2BLVU_27573	CAGGAATTTCGACCAGGAGG	2BLVU_19910	CCGAGTACTTCGACCATCACC	TCC(24)	24	1			1	1	1	1
M01138:7:000000000-A985N:1:1111:26271:4546	AC(12) AC(12)	24			1	2BLVU_13463	TAAGACGCTGTTGGAGTGGG	2BLVU_36219	CGCCCAGCTAGTTGAATGC	AC(12)	12	1			5	165	4	1
M01138:7:000000000-A985N:1:2110:18602:20237	AC(14) AC(14)	28			0
M01138:7:000000000-A985N:1:2107:14771:12207	TC(24) TC(24)	48			1	2BLVU_08888	CCAACACTAGAAGCACGTGAGG	2BLVU_24092	AGGGAGGGTAGAAGCCTTGC	TC(24) TC(24)	48	1			97	149	38	7
M01138:7:000000000-A985N:1:1113:20428:5300	CGG(27)	27			0
M01138:7:000000000-A985N:1:1107:24005:19913	TC(14)	14			0
M01138:7:000000000-A985N:1:2118:17337:11792	AC(12)	12			0
M01138:7:000000000-A985N:1:1103:12529:18555	ATC(27) ATC(27)	54			1	2BLVU_32869	ATCCCAAAGCAAAGAGCTGC	2BLVU_18978	TGGATAGTGCAAATGGGTGC	ATC(27)	27	1			63	47	42	1
M01138:7:000000000-A985N:1:1102:22532:22726	AC(12) AC(12)	24			1	2BLVU_21289	TGGAGCTGTCTGAATTTGTGC	2BLVU_11417	TTCTTCTTCCCTCAGGCTCG	AC(12)	12	1			2	11	2	1
M01138:7:000000000-A985N:1:2108:14165:6073	TTC(24) TGC(57) TTC(24) TGC(57)	162			1	2BLVU_43588	AAAACCAAACTCCTGGGTGG	2BLVU_13721	CTGCTCCACCGTTAACCTCC	TTC(24) TGC(57) TTC(24) TGC(57)	162	1			496	1400	5	59
M01138:7:000000000-A985N:1:2101:9671:3489	AT(14) AT(14)	28			1	2BLVU_15041	GAATGAAACCTCACTGGCTGG	2BLVU_28494	AATTTCCACGGTGCTTTTGC	AT(14)	14	1			3	1	1	1
M01138:7:000000000-A985N:1:2107:14741:1462	AC(12) AC(12)	24			1	2BLVU_30285	CAAAAGCACCTTGCTGATGG	2BLVU_46703	TATAGCACTTGACCCTGCGG	AC(12) AC(12)	24	1			2	6	2	1
M01138:7:000000000-A985N:1:1116:19270:2542	AC(16)	16			0
M01138:7:000000000-A985N:1:1112:4919:9597	TCC(21) TCC(21)	42			1	2BLVU_46716	GAAGTTGTCCTCCGAGACGG	2BLVU_29050	CCAGCGATGAGGGACTCG	TCC(21)	21	1			2	4	2	1
M01138:7:000000000-A985N:1:2104:9506:14773	AC(12) AC(12)	24			1	2BLVU_26049	AGAGGCTACTCACTGTCCCTCC	2BLVU_41930	CACAGAGGGTTCTCTATGTGCG	AC(12)	12	1			2	2	2	1
M01138:7:000000000-A985N:1:1116:19668:3069	TC(12) TC(12)	24			1	2BLVU_06255	CAGGCTTTTCTACTTTCCAACCC	2BLVU_32944	TTGACTTCATTTTGTGCATTTGG	TC(12) TC(12)	24	1			2	1	2	1
M01138:7:000000000-A985N:1:1104:10312:5439	AC(12) AC(12)	24			1	2BLVU_08448	TGAATCCCTTTTACTGGGGC	2BLVU_07791	CAGAGAAAACCAGGCAAGGG	AC(12) AC(12)	24	1			1	5	1	1
M01138:7:000000000-A985N:1:2115:20312:17544	AC(14) AC(14)	28			1	2BLVU_07003	TGGATCCCAGTCTCTCCAGC	2BLVU_28448	GGAGGGATCATGAGGTCTGG	AC(14) AC(14)	28	1			14	4	4	1
M01138:7:000000000-A985N:1:2114:26282:4482	AC(12)	12			1	2BLVU_32258	CATGTTTCAAAAGACAGGGGC	2BLVU_27896	AAAACCCTACCAGGCACACC	AC(12)	12	1			3	2	1	1
M01138:7:000000000-A985N:1:2107:19703:21506	TC(12)	12			1	2BLVU_24554	AAAGCTTATTTGAGGCGGGG	2BLVU_23811	TTCGAACAATCCAAACTGCG	TC(12)	12	1			3	43	1	1
M01138:7:000000000-A985N:1:2108:21218:17294	AC(24) AC(24)	48			1	2BLVU_14771	TGTGTCATCAGCCATGTTGG	2BLVU_44682	TTTCCTAACTGCAGGGAGCC	AC(24)	24	1			1	2	1	1
M01138:7:000000000-A985N:1:1110:11438:7705	TC(14) TC(14)	28			1	2BLVU_23800	TGCAACAAACCTGGACTTGG	2BLVU_20121	CACCCAAAGCAGAAGCATCC	TC(14)	14	1			2	2	2	1
M01138:7:000000000-A985N:1:2113:15730:20970	TCC(21)	21			0
M01138:7:000000000-A985N:1:1116:16635:14777	TCC(18)	18			1	2BLVU_45217	CCGTCCTCCTCCATGTCC	2BLVU_12544	GAGGAGGCAGGAGAGAAAAGC	TCC(18)	18	1			4	50	2	1
M01138:7:000000000-A985N:1:1111:12811:19326	AC(16) AC(16)	32			1	2BLVU_29791	CCTTTTAGCTCTCCCCATTCC	2BLVU_50873	TTTCTTCTTCTGAGGCAGCG	AC(16)	16	1			5	6	4	1
M01138:7:000000000-A985N:1:2114:19050:19737	AT(14) AT(14)	28	AT		1	2BLVU_05030	AGTGCGCTGGAAGAAAGAGG	2BLVU_49550	CCTGCAAAGAAAGCAGGAGC	AT(14)	14	1	AT		2	9	2	1
M01138:7:000000000-A985N:1:1112:22198:6803	AC(12)	12			0
M01138:7:000000000-A985N:1:2108:13470:14927	TGC(24)	24			0
M01138:7:000000000-A985N:1:1116:13190:14521	TC(12) TC(12)	24			1	2BLVU_27862	CACATGCAAGTGGCAAAAGG	2BLVU_25470	CTGTCCCACTACCAAGATGGC	TC(12) TC(12)	24	1			4	5	2	1
M01138:7:000000000-A985N:1:1111:11157:3500	TC(12)	12			1	2BLVU_15720	CCTTCAAGTAGGCACAGGGC	2BLVU_09177	GCACAACCCTAACTTCCCTGG	TC(12)	12	1			1	1	1	1
M01138:7:000000000-A985N:1:1116:3918:12873	AC(12)	12			1	2BLVU_18637	CCTTTGGTCGTCTTTCTGCC	2BLVU_35634	TCCTCCAGTAGCCATCAATGC	AC(12)	12	1			7	6	3	2
M01138:7:000000000-A985N:1:1117:16536:6209	ATT(18) ATT(18)	36			1	2BLVU_32052	GACCCCAAATTTAATTGTTGCC	2BLVU_13164	AATTGCAGCTACCACGGAGG	ATT(18) ATT(18)	36	1			3	2	2	1
M01138:7:000000000-A985N:1:2112:2338:11885	TGC(51) TTC(24) TGC(51) TTC(24)	150			1	2BLVU_13721	CTGCTCCACCGTTAACCTCC	2BLVU_08975	AGTGAGGGAGGGGCTACAGG	TGC(51) TTC(24) TGC(51) TTC(24)	150	1			1400	612	3	36
M01138:7:000000000-A985N:1:2112:22993:7325	AC(14) AC(14)	28			1	2BLVU_35651	CAAGTATTAATTGGCAACCCCG	2BLVU_06641	CTGGTCATTCAGTGTAGCCAGC	AC(14)	14	1			4	4	4	1
M01138:7:000000000-A985N:1:1110:24281:4086	AC(12)	12			1	2BLVU_04852	TGTTCCTTGGGTGATGAACG	2BLVU_27905	TCAAGCAGCAGAATCCAAGC	AC(12)	12	1			1	1	1	1
M01138:7:000000000-A985N:1:2104:23900:2586	AT(12) AT(12)	24			1	2BLVU_40150	TCTCAGAGTCCACGAGACCG	2BLVU_38295	TTCTAAAGCAGGGAAACAGGG	AT(12)	12	1			14	3	1	1
M01138:7:000000000-A985N:1:2111:7204:7274	AC(12) AC(12)	24			1	2BLVU_43356	TCTGACATTCCTGCTCTCTTGC	2BLVU_41088	GATCAAGCACTGTTCTTCAAACG	AC(12)	12	1			7	5	5	1
M01138:7:000000000-A985N:1:2119:21120:19308	TC(12)	12			0
M01138:7:000000000-A985N:1:1113:23204:22723	TCG(21)	21			0
M01138:7:000000000-A985N:1:1115:14016:8896	TCC(21)	21			1	2BLVU_43250	ACGCCCACTCTGTGTCTGC	2BLVU_43596	ACTGGTAGAGGCTGAGGTCCC	TCC(21)	21	1			1	2	1	1
M01138:7:000000000-A985N:1:1103:14937:9058	AC(12)	12			1	2BLVU_32812	GCCTTTGTGTCCGTCTACCC	2BLVU_50071	CCACATGCAACATAGCAAAGC	AC(12)	12	1			1	3	1	1
M01138:7:000000000-A985N:1:1107:22514:6103	TC(12) TC(12)	24			1	2BLVU_08884	GAAGTGGTGAATGAGAAAGCAGG	2BLVU_35342	AAAAGATTAATTGGCTCCATCAGC	TC(12)	12	1			3	7	3	1
M01138:7:000000000-A985N:1:2111:11998:7245	AC(18) AC(14)	32			1	2BLVU_13454	GATCATGCTGTCTTCCTGCG	2BLVU_27315	GGGAGTGAAGAACATCAAATAGTTCC	AC(18) AC(14)	32	1			1	2	1	1
M01138:7:000000000-A985N:1:1113:14677:23805	TGC(60) TGC(60)	120			1	2BLVU_17205	GCCGCTAAAGTAAAGAGAGCG	2BLVU_14744	GAGGTCCTCTTCTTCTGCCG	TGC(60)	60	1			748	768	595	34
M01138:7:000000000-A985N:1:2113:9622:6182	AT(12)	12			0
M01138:7:000000000-A985N:1:1110:2834:18022	AAAC(28)	28			0
M01138:7:000000000-A985N:1:1108:11180:4107	TC(12) TC(12)	24			1	2BLVU_45144	CAAAACATGGTTGAGTCCCG	2BLVU_50579	ACTTCTGAGAGCTGGGGAGC	TC(12) TC(12)	24	1			4	2	2	1
M01138:7:000000000-A985N:1:1105:6292:17034	AC(12) AC(12)	24			1	2BLVU_08822	GACAAGTCCCACTCCAACAGC	2BLVU_41160	AAGCGATGCTTTGATAGGGC	AC(12) AC(12)	24	1			188	168	2	14
M01138:7:000000000-A985N:1:2103:26282:14410	TC(18) TC(18)	36			1	2BLVU_10543	AATGGCATCGGATAGCAAGG	2BLVU_50659	AAGCACTGAAGCCTGGATGC	TC(18) TC(18)	36	1			1	2	1	1
M01138:7:000000000-A985N:1:1119:13419:12869	AC(20) AC(20)	40	AC		1	2BLVU_23091	TTTGGAAGATAATTATTTGTGGAGG	2BLVU_14170	GTTCTGCTTATATTGGAGTATTTTGG	AC(20)	20	1	AC		2	2	2	1
M01138:7:000000000-A985N:1:1117:20299:3974	TC(12) TC(12)	24			1	2BLVU_29711	TGCAGGCACTCACTGTAGCC	2BLVU_20095	AGGCTCTCTGTGCTGAAGGC	TC(12)	12	1			2	2	2	1
M01138:7:000000000-A985N:1:1116:14624:14669	AC(12) AC(12)	24			1	2BLVU_05555	AGTACCCTGGGTGACGTTGG	2BLVU_28869	GCAGAGGCTGTTCCTTCTCC	AC(12)	12	1			2	2	2	1
M01138:7:000000000-A985N:1:2110:27695:18613	AAC(18)	18			1	2BLVU_06046	GTACAGGCTGCAAATCGGC	2BLVU_14699	CAGCTGTTGCTGAAGTTGGG	AAC(18)	18	1			2	2	2	1
M01138:7:000000000-A985N:1:1114:21518:24014	AC(14) AC(14)	28			1	2BLVU_01136	TTGGTTAGGTGGTGTTCTGGC	2BLVU_20261	TTTTCATCTGGTGGGAAGCC	AC(14)	14	1			2	2	2	1
M01138:7:000000000-A985N:1:1117:18019:7786	TC(14)	14			1	2BLVU_02376	AGGAAAGTTGATGGATGCGG	2BLVU_44174	CAGTCCTCAAGCATTGCTGC	TC(14)	14	1			1	1	1	1
M01138:7:000000000-A985N:1:1106:18505:22128	CGG(24) CGG(24)	48			1	2BLVU_29383	CCCCATGAGACGGTGAGG	2BLVU_20898	ACGTAAGGCTCCAGCGAGG	CGG(24) CGG(24)	48	1			1	2	1	1
M01138:7:000000000-A985N:1:2119:19194:18958	TCC(27)	27			1	2BLVU_45087	ATCAGCAAACTTGCCAAGGG	2BLVU_44780	GCACCCTTTTGCCTCTGC	TCC(27)	27	1			57	425	1	1
M01138:7:000000000-A985N:1:1106:23210:12451	AC(22) AC(18)	40			1	2BLVU_15709	AGGGAAGTGCATGTGTGAGC	2BLVU_39342	ACACACAACCACTCCAACGC	AC(22)	22	1			1	1	1	1
M01138:7:000000000-A985N:1:1116:12108:12555	AC(12)	12			1	2BLVU_06263	ACGTGTGGGTCTCTTTTGGG	2BLVU_16440	ACATACACCACACGGCACG	AC(12)	12	1			2	1	1	1
M01138:7:000000000-A985N:1:1118:9892:22541	TCC(24)	24			1	2BLVU_17078	GAACCCTGCAAAATCAAGCC	2BLVU_47666	AATCTCCGTCTTCCCCTTCC	TCC(24)	24	1			2	1	1	1
M01138:7:000000000-A985N:1:1109:16008:21791	AC(14) AC(14)	28			1	2BLVU_15492	GCAAAGTTAAGCTCGCTGAGG	2BLVU_36046	TGACCCTGAGCTTTAAGGGC	AC(14) AC(14)	28	1			3	2	1	1
M01138:7:000000000-A985N:1:1115:24204:21104	TGC(27) TGC(21) TTC(30) TGC(30) TGC(21) TTC(30)	159			1	2BLVU_13721	CTGCTCCACCGTTAACCTCC	2BLVU_21544	GAGGACCTCGAGTGAGGTGG	TGC(27) TGC(21) TTC(30)	78	1			1400	758	13	63
M01138:7:000000000-A985N:1:1106:16822:9506	TCC(42) TCC(27)	69			0
M01138:7:000000000-A985N:1:2102:18616:22186	AC(14) AC(18)	32			0
M01138:7:000000000-A985N:1:1104:7242:6346	TC(20) TC(20)	40			1	2BLVU_44238	TGGTAGCAGTGCAAGTCGTAGG	2BLVU_24272	TCATGCAGAAAGGCAACAGG	TC(20) TC(20)	40	1			286	500	97	4
M01138:7:000000000-A985N:1:2113:7657:3972	TC(12) TC(12)	24			1	2BLVU_08289	TGCATCTTCCCAATTTTCCC	2BLVU_08505	TCGACAGATCTCAACACCAGC	TC(12)	12	1			1	2	1	1
M01138:7:000000000-A985N:1:2105:26014:15386	TC(16) TC(16)	32			1	2BLVU_35835	AAGCTGCACTTTTGGCTTCC	2BLVU_17270	CCCACTGCCGAGTAAAGACC	TC(16)	16	1			1	9	1	1
M01138:7:000000000-A985N:1:1104:9753:9064	TC(12) TC(12)	24			1	2BLVU_36505	GGTGGATATCTGCTCCACCG	2BLVU_34859	AACAGTGGTAGCGCCTCTGG	TC(12) TC(12)	24	1			3636	1272	85	1
M01138:7:000000000-A985N:1:2118:5926:12858	AC(14) AC(14)	28			1	2BLVU_06468	TGATGATGCCCAGTATTGCC	2BLVU_10940	TGTAACGTTGAGCGTGACCC	AC(14)	14	1			110	229	25	1
M01138:7:000000000-A985N:1:2110:23795:7653	AC(12) AC(12)	24			1	2BLVU_44575	CGTCATGAGCACAGAACAGC	2BLVU_02176	GTCAGAACCCATCTTGTGCC	AC(12) AC(12)	24	1			2	2	2	1
M01138:7:000000000-A985N:1:1111:9261:18363	TC(16)	16			1	2BLVU_24975	GGTGTGAAAACATACTGCAGCG	2BLVU_25832	TGAGGGCGTTAACCTGTGC	TC(16)	16	1			1	1	1	1
M01138:7:000000000-A985N:1:2110:20195:18431	TGCC(28)	28			1	2BLVU_26619	AGAAATCAATCCCACCAGCC	2BLVU_09385	CAACCTGCTACTTGGGCTCC	TGCC(28)	28	1			4	1	1	1
M01138:7:000000000-A985N:1:1112:14424:13159	AC(12) AC(12)	24			1	2BLVU_48560	AGTGGAGAAAAGCAGTGGGC	2BLVU_03178	AATCTCCCGTCCAATATCCG	AC(12) AC(12)	24	1			3	5	1	1
M01138:7:000000000-A985N:1:1102:8532:11746	TC(12)	12			1	2BLVU_11424	TTCAGGAGCAAAGCTCTCCC	2BLVU_12941	TCCTGTGTGTGAGAGAGAGATGG	TC(12)	12	1			4	3	1	1
M01138:7:000000000-A985N:1:2117:9721:21475	TC(12) TC(12)	24			0
M01138:7:000000000-A985N:1:1115:26102:11053	AAC(18) AAC(18)	36			1	2BLVU_11252	GATCATTCAGCAGAGCCTTGG	2BLVU_49597	TGCACCATGAAGATGAACACC	AAC(18) AAC(18)	36	1			2	2	2	1
M01138:7:000000000-A985N:1:1112:23973:12320	TGC(27) TGC(27)	54			1	2BLVU_02834	CACTGACCTCGGTGTGTGC	2BLVU_18930	GGAGCTCCAGTGAGGAGAGG	TGC(27)	27	1			117	116	12	1
M01138:7:000000000-A985N:1:2113:9925:17888	TCC(18)	18			1	2BLVU_49452	CAGAAGGCTGAGGAGGAAGC	2BLVU_15453	CTCATGCTCTGGTGTCCTGC	TCC(18)	18	1			6	9	1	1
M01138:7:000000000-A985N:1:1118:15472:2030	TC(12) TC(12)	24			1	2BLVU_14786	ATTTATCAGCATCGCATGGC	2BLVU_50356	GTATGGGGTGATATCCTGAACG	TC(12)	12	1			2	2	2	1
M01138:7:000000000-A985N:1:1116:28730:17146	AAC(21) AAC(21)	42			1	2BLVU_20146	GCTGAGGAGGTTGAGGCG	2BLVU_09130	AATTTCATGAGGTGGACGGG	AAC(21)	21	1			1	2	1	1
M01138:7:000000000-A985N:1:2112:27966:12090	TC(12)	12			0
M01138:7:000000000-A985N:1:2110:19765:13205	AC(12)	12			0
M01138:7:000000000-A985N:1:1106:23403:18255	AC(12)	12			1	2BLVU_00116	GTGGCCACTTTGTCACTTGC	2BLVU_11750	AGTTTGCACAAGGACAGACACC	AC(12)	12	1			3	1	1	1
M01138:7:000000000-A985N:1:2111:11035:20244	AC(12) AC(12)	24			1	2BLVU_42936	TTGGAATGTTTTCCTGTACAAAACC	2BLVU_23455	GCTTATCAATCACCACTGTTTTAGAGC	AC(12)	12	1			7	5	5	1
M01138:7:000000000-A985N:1:1110:20861:16438	TC(14) TC(14)	28			1	2BLVU_05061	CCTGTCACATCCTGAGCTGC	2BLVU_30694	GCCCAAGAACAGCAAGAAGC	TC(14) TC(14)	28	1			1	1	1	1
M01138:7:000000000-A985N:1:2108:18130:19424	CGG(21)	21			0
M01138:7:000000000-A985N:1:2116:4120:20347	AC(12)	12			1	2BLVU_09621	CTTCTCCACATCTCCGACCC	2BLVU_46167	CTGCGAGAAGAGTGAGTGCG	AC(12)	12	1			25	9	1	1
M01138:7:000000000-A985N:1:2110:11606:18111	AC(14) AC(14)	28			1	2BLVU_25627	TTTGTGGTCATTTTGAGGCG	2BLVU_04591	TTGTTAAGAAACCCCAGCCC	AC(14)	14	1			7	8	7	1
M01138:7:000000000-A985N:1:1105:21241:20156	TCC(21)	21			0
M01138:7:000000000-A985N:1:1105:8874:18769	AC(12) AC(12)	24			1	2BLVU_10807	GCTGACAAATGCTGATGAAGG	2BLVU_28846	TTCCTAAATCAAACCGCACG	AC(12) AC(12)	24	1			66	2	2	1
M01138:7:000000000-A985N:1:2103:3867:6038	ATT(21) ATT(21)	42			1	2BLVU_04403	TGGACCAGAAATTATGTTCATTGC	2BLVU_45934	AGAGAAATGGTGACTCCCGC	ATT(21) ATT(21)	42	1			1	1	1	1
M01138:7:000000000-A985N:1:1113:4720:11096	AC(12)	12			1	2BLVU_25688	TCATCTGTCAACCATCAAGAACC	2BLVU_42566	TTTCCTTATGTGGGTCAAGGC	AC(12)	12	1			1	4	1	1
M01138:7:000000000-A985N:1:1101:14469:4673	AC(12)	12			0
M01138:7:000000000-A985N:1:2104:12613:19511	AC(12)	12			1	2BLVU_50184	ATTTCACCGAGTCCCTGAGC	2BLVU_13915	ATACCCCACGAAGACATCGC	AC(12)	12	1			133	1	1	1
M01138:7:000000000-A985N:1:1110:5322:10505	AC(14) AC(14)	28			1	2BLVU_11472	TGTTTCCTCTCTGGCAGTCC	2BLVU_17309	TATGTGTTGGAGTGAGGGGC	AC(14)	14	1			4	4	4	1
M01138:7:000000000-A985N:1:1106:13281:20748	AC(12) AC(12)	24			1	2BLVU_23151	ACTGCAAAGGGGTGTATGGG	2BLVU_43573	CTGTCGTCCAACCCTCAACC	AC(12)	12	1			2	2	2	1
M01138:7:000000000-A985N:1:2113:12028:10299	ACC(21)	21			1	2BLVU_49391	CCATCCAGTGGGCAGTTCC	2BLVU_32897	CCCTTGCATTGACTTCTGGG	ACC(21)	21	1			1	4	1	1
M01138:7:000000000-A985N:1:2104:8182:15009	AT(12)	12			1	2BLVU_43406	TTTTATGTCTTTTAGGTCTCTCATGC	2BLVU_04561	GAAACAAGATTGGTGGAAAGG	AT(12)	12	1			1	4	1	1
M01138:7:000000000-A985N:1:1107:7414:3827	AC(12) AC(12)	24			1	2BLVU_06604	GCGTGTAGACACACACACTTAAACC	2BLVU_42634	CATGGGGAGGAGGAAATGG	AC(12)	12	1			1	4	1	1
M01138:7:000000000-A985N:1:2116:11363:3992	AC(12)	12			0
M01138:7:000000000-A985N:1:2106:17936:21631	TC(12)	12			1	2BLVU_20651	CTGCTTGTTTGCTTCCTCCC	2BLVU_28899	AGCCTGTCAGAAGACCCACC	TC(12)	12	1			2	3	2	1
M01138:7:000000000-A985N:1:2105:13594:15824	AT(12) AT(12)	24			1	2BLVU_32365	TTAGAGGCTCCTGACCGAGC	2BLVU_01553	TGCTCTCCCAAATGAGATGC	AT(12)	12	1			5	7	5	1
M01138:7:000000000-A985N:1:2112:24185:5632	TC(12)	12			1	2BLVU_24949	TGAGCAGCCTGGTAAAGTGG	2BLVU_25015	CTCTACCTCCCTTTTGCCCC	TC(12)	12	1			1	1	1	1
M01138:7:000000000-A985N:1:1117:7516:15686	AC(12) AC(12)	24			1	2BLVU_02447	CAGCCAGAATTAAGATTGCTGC	2BLVU_46081	CTATGGCTCTGTTGGGAAAGC	AC(12)	12	1			2	2	2	1
M01138:7:000000000-A985N:1:2110:8992:19566	AC(12) AC(12)	24			1	2BLVU_42547	GCACATGCACACACAAGAGC	2BLVU_43718	CTCTGCAGTACGTTGGCTGG	AC(12)	12	1			4	3	2	1
M01138:7:000000000-A985N:1:2101:8255:11119	AC(18)	18			1	2BLVU_00345	GGTTTCCTGAGTGAGAGTGCG	2BLVU_00209	AAGTCACCCTTGAAGCTGGG	AC(18)	18	1			3	3	1	1
M01138:7:000000000-A985N:1:1106:24595:11544	AT(12) AT(12)	24			1	2BLVU_45836	GACTGGAGCTCCTCAAATCTCC	2BLVU_48068	AGCAGCTCAGCAGATCAAGG	AT(12) AT(12)	24	1			2	4	2	1
M01138:7:000000000-A985N:1:2101:23142:9250	TC(18) TC(18)	36			1	2BLVU_36333	TGCGACATGGCACATAGAGC	2BLVU_01029	TCTTCAGTTGCTGACTGCCG	TC(18)	18	1			5	5	3	1
M01138:7:000000000-A985N:1:1112:19919:12795	AC(12) AC(14) AC(16) AC(12) AC(12) AC(12)	78			1	2BLVU_02150	GGATCTCTGTGTGCACGGC	2BLVU_32006	ACACCCCTCTGCATACAGCC	AC(16) AC(12) AC(12)	40	1			4	1	2	1
M01138:7:000000000-A985N:1:1110:23431:19063	AC(26)	26			1	2BLVU_09372	AGGAGTGCAGGGAGGAAAGC	2BLVU_16297	TCCCCAGTAAAACTGGCACC	AC(26)	26	1			1	1	1	1
M01138:7:000000000-A985N:1:1114:16224:14252	AC(20) AC(20)	40			1	2BLVU_09870	TGCACCTAGTTGGAGTAGTGCC	2BLVU_03013	ACACAAAGTGACCACAGGGC	AC(20)	20	1			3	4	3	1
M01138:7:000000000-A985N:1:1108:15532:22687	AC(12) AC(12)	24			1	2BLVU_45461	AATGACTCCAGCGCTTAGTGG	2BLVU_19377	CATGAAATAGGGGATCAGGGG	AC(12)	12	1			2	2	2	1
M01138:7:000000000-A985N:1:1106:20325:6545	TCC(21)	21			0
M01138:7:000000000-A985N:1:1116:13970:14401	TGC(18)	18			0
M01138:7:000000000-A985N:1:2116:20098:8885	AC(12)	12			1	2BLVU_30161	GCAGAAGCCTAAAACGAGGC	2BLVU_35615	GCGACCACGTGTAGATCTCG	AC(12)	12	1			2	5	1	1
M01138:7:000000000-A985N:1:2108:6583:11139	AC(14) AC(14)	28			1	2BLVU_45272	ACACACACACACTCCCTTGC	2BLVU_37747	TCCAACACTTGCTAATTGCC	AC(14)	14	1			2	4	2	1
M01138:7:000000000-A985N:1:2105:16003:15991	TCC(18) TCC(18)	36			0
M01138:7:000000000-A985N:1:2102:14598:17887	AC(12) AC(12)	24			1	2BLVU_42208	GATGTTGCCGTGAAGACAGG	2BLVU_14392	AATGGTGTGTCCAACGAAACC	AC(12) AC(12)	24	1			4	4	3	2
M01138:7:000000000-A985N:1:1112:6582:12846	AC(12) AC(12)	24			1	2BLVU_30713	TGGTCTGAAAATCCAGCAGC	2BLVU_10218	CAAGAACAGAGAGAAACCACGC	AC(12) AC(12)	24	1			8	3	3	1
M01138:7:000000000-A985N:1:1116:18330:14861	TC(14) TC(14)	28			1	2BLVU_47458	TGTGGTCGCAATCTTCTTCC	2BLVU_34917	GGCATTTGCCTACAGACTTGC	TC(14)	14	1			5	4	3	1
M01138:7:000000000-A985N:1:2118:14894:19023	TCC(24)	24			1	2BLVU_04519	GGGTGCTGTACACATGGAGG	2BLVU_45678	CCCACTATCCGTTCTCCTGG	TCC(24)	24	1			6	1	0	1
M01138:7:000000000-A985N:1:1111:9960:11282	TC(20) TC(20)	40			1	2BLVU_29138	GACGAAGCAAAACCATTCCC	2BLVU_27656	TACCCTCCCTATGGCCACC	TC(20)	20	1			25	141	13	3
M01138:7:000000000-A985N:1:2102:17741:13823	AC(18) AC(18)	36			1	2BLVU_49925	GCTAATCAGGCCCTCAGACG	2BLVU_46970	AAGAAACTGCCAGTGCAGCC	AC(18) AC(18)	36	1			2	3	2	1
M01138:7:000000000-A985N:1:2104:18909:7320	TC(12)	12			1	2BLVU_08546	TCATCTGGCCATGTGTTGC	2BLVU_13274	TCATCTCTCCTCCCTGAGCC	TC(12)	12	1			1	6	1	1
M01138:7:000000000-A985N:1:2101:23672:21487	TC(12)	12			1	2BLVU_06264	CCTCAAGTTTACTTGCCTTTCCC	2BLVU_47372	TTCAGTTTCTAATGCCTTCTGGC	TC(12)	12	1			1	3	1	1
M01138:7:000000000-A985N:1:1103:15235:11585	AC(14)	14			0
M01138:7:000000000-A985N:1:2108:20659:16244	AC(14) AC(14)	28			1	2BLVU_20646	AACTAAGCACCCTGAAGCCG	2BLVU_04162	TGTCCTATTATACTGTCTTTATCTCAACCC	AC(14) AC(14)	28	1			1	6	1	1
M01138:7:000000000-A985N:1:1117:7207:10925	AT(12)	12			1	2BLVU_43418	CGACAATAATTAGGGTCACTGCC	2BLVU_35415	CCAACATCTTCTCACCACCG	AT(12)	12	1			7	2	1	1
M01138:7:000000000-A985N:1:2113:23223:5082	AC(12) AC(12)	24			1	2BLVU_36124	TGTGTGTGTGTGCTCCAAGG	2BLVU_21586	GGCTGGAGGTTAAAGACCCC	AC(12)	12	1			7	19	2	1
M01138:7:000000000-A985N:1:2102:28536:8379	TC(12)	12			1	2BLVU_32494	GTTTAAGGGGCTGCTTTTGC	2BLVU_14991	GTTAAACCCTGCCTGTTGCC	TC(12)	12	1			3	1	1	1
M01138:7:000000000-A985N:1:2115:24906:7448	TCC(18) TCC(18)	36			1	2BLVU_30003	GCTCCGATTACCCTTTTGTGG	2BLVU_01920	GCGTGTTTTCAAAAGTGGGG	TCC(18)	18	1			2	2	2	1
M01138:7:000000000-A985N:1:2107:23983:11763	TCC(27)	27			1	2BLVU_08717	TCACGTTTGTAGTCATTGGCG	2BLVU_19725	AAGCCTCCCTTTTCACCAGG	TCC(27)	27	1			87	100	2	1
M01138:7:000000000-A985N:1:1111:14277:20606	TC(12)	12			1	2BLVU_05747	CCCTCTGGCTTTACAGTCGC	2BLVU_22366	ACCACCTGTAGGAAAATCAGGG	TC(12)	12	1			78	17	1	1
M01138:7:000000000-A985N:1:1118:23440:20822	TC(14) TC(14)	28			1	2BLVU_12143	ATCTGGGTGTTGTTGGGAGG	2BLVU_18838	TTTCTGTGGCTCCCATAGCC	TC(14)	14	1			4	4	4	1
M01138:7:000000000-A985N:1:1119:19329:21055	ATC(18) ATC(18)	36			1	2BLVU_38609	AACTGAATTTCCGGGGAACC	2BLVU_49251	ATGAAAATCACGTCCGAGGC	ATC(18) ATC(18)	36	1			2	1	2	1
M01138:7:000000000-A985N:1:1107:12901:7037	AC(14)	14			0
M01138:7:000000000-A985N:1:2116:24858:8463	AC(12)	12			1	2BLVU_11126	GTGGGGAGGAGTGAAAGGG	2BLVU_33143	GTTTTGTGCAGACTCCCAGC	AC(12)	12	1			2	2	2	1
M01138:7:000000000-A985N:1:1106:20095:1692	AC(12)	12			1	2BLVU_20571	TGGTCGACTCTGACCCTTCG	2BLVU_48745	CCTATCGGGACCAAACCTGC	AC(12)	12	1			4	4	2	1
M01138:7:000000000-A985N:1:2108:25593:10188	AT(14) AT(14)	28			1	2BLVU_18867	TGATGAGGTTTTGGGCTGC	2BLVU_08284	AAGCCTTGCAAGTGTTTCTGG	AT(14)	14	1			2	2	2	1
M01138:7:000000000-A985N:1:1109:10268:18900	TC(12)	12			1	2BLVU_08161	CCTCTGCTTTCTCCTGTGCC	2BLVU_34018	CGAACATCAGGAAACAAAATCG	TC(12)	12	1			3	4	1	1
M01138:7:000000000-A985N:1:2110:19129:20187	AC(12)	12			1	2BLVU_07549	CTGCAAGGACCCCTAACACC	2BLVU_12495	CTTCCTGCCAATCTCCTTCC	AC(12)	12	1			1	1	1	1
M01138:7:000000000-A985N:1:2103:16373:12800	TC(14)	14			0
M01138:7:000000000-A985N:1:2103:20093:4186	CG(14) AC(16) CG(14) AC(16)	60			0
M01138:7:000000000-A985N:1:2118:14577:11681	TC(12)	12			1	2BLVU_28318	GTAGCTGAGCAGGAGAGGGC	2BLVU_20272	CTCCTTCTTCAGCCTGGTGC	TC(12)	12	1			2	3	2	1
M01138:7:000000000-A985N:1:2114:14081:21558	CG(14)	14			1	2BLVU_38459	CAGGATCAACCAGGTAGCCG	2BLVU_41381	GGGAGAAAGAAAGCGGCG	CG(14)	14	1			93	2	1	1
M01138:7:000000000-A985N:1:1115:24105:16017	TCC(21)	21			1	2BLVU_15790	CAGGTGCCAGGATAAACAGC	2BLVU_05531	CCAGGCTACTATTAGCGCCC	TCC(21)	21	1			5	5	3	1
M01138:7:000000000-A985N:1:2113:16676:15350	AC(12)	12			1	2BLVU_45179	CAATGGGAGGTTAAATGAGGC	2BLVU_13011	TCTCAGATTATTTCTGCCTGCC	AC(12)	12	1			1	1	1	1
M01138:7:000000000-A985N:1:1104:18565:1480	ATT(21) ATT(21)	42			1	2BLVU_41662	TAGTTGGGTTCCAGGCAAGC	2BLVU_05869	AATAATACAGAGCAAGGTTTGTGGC	ATT(21)	21	1			2	2	2	1
M01138:7:000000000-A985N:1:1114:9819:5805	TCC(33)	33			1	2BLVU_37444	GCTTTCCCCAGATCAGATGG	2BLVU_46753	TCCCTCTTTACCGGAGAGGC	TCC(33)	33	1			1	420	1	1
M01138:7:000000000-A985N:1:2110:14217:16486	TTC(30) TTC(30)	60			1	2BLVU_20343	ATCTTACTCTCACACCACCCAGG	2BLVU_45832	TGGGGTAGCGTATTTAAGAAGGG	TTC(30)	30	1			651	545	403	5
M01138:7:000000000-A985N:1:1103:9916:20669	TC(12)	12			1	2BLVU_09773	GGCCTGCTTTGTCTGTCAGG	2BLVU_12996	GTTGCCTCCTGCATTTCACC	TC(12)	12	1			6	1	0	1
M01138:7:000000000-A985N:1:2113:8684:14347	TC(16)	16			1	2BLVU_38777	ACAGTCTGGGGAAGAATCCG	2BLVU_48597	ACAAACCCACACCAAAACCC	TC(16)	16	1			21	140	1	1
M01138:7:000000000-A985N:1:2110:16290:7643	TTC(24) TGC(27) TTC(21)	72			1	2BLVU_21544	GAGGACCTCGAGTGAGGTGG	2BLVU_13721	CTGCTCCACCGTTAACCTCC	TTC(21)	21	1			758	1400	13	63
M01138:7:000000000-A985N:1:2101:14701:15147	TCC(21) TCC(21)	42			1	2BLVU_19905	CAGCAGGCAAGAACAACTGC	2BLVU_39005	TCCTCCGACGATCCTATTCC	TCC(21)	21	1			647	20	11	2
M01138:7:000000000-A985N:1:1105:8014:21503	AC(18) AC(18)	36			1	2BLVU_30551	CCTTGCAAAGGGACTGAACC	2BLVU_40804	ATCTGGTTGGTGTGTGGTGC	AC(18)	18	1			1	2	1	1
M01138:7:000000000-A985N:1:2110:14380:21550	AC(16) AC(14)	30			1	2BLVU_27582	AGAGCTGAGGAGCACAGCG	2BLVU_49557	TTTCTCTGCATTTCCTGGGG	AC(16) AC(14)	30	1			2	2	2	1
M01138:7:000000000-A985N:1:1101:10290:2202	AC(12)	12			0
M01138:7:000000000-A985N:1:1102:10382:13105	TC(12)	12			1	2BLVU_33832	TCTGAAATAGTTGCTGACCTACG	2BLVU_12967	CATAGTAATGGAGCAGGTAGTGC	TC(12)	12	1			5	1	2	1
M01138:7:000000000-A985N:1:1117:12865:8875	AC(24) AC(12)	36			1	2BLVU_44011	GCAACCACTGAGAGACCAACC	2BLVU_07759	CTTGATGGAGCAAGGGAACC	AC(12)	12	1			2	1	2	1
M01138:7:000000000-A985N:1:1108:12370:22930	AC(18)	18			1	2BLVU_32868	TCAAGGACTACATCCATCAGGC	2BLVU_45485	CAGTGGATATGTTGTGACTGCG	AC(18)	18	1			5	1	1	1
M01138:7:000000000-A985N:1:1104:19440:18733	AC(12)	12			0
M01138:7:000000000-A985N:1:2102:28463:9556	AGT(27) AGT(27)	54			1	2BLVU_47991	TGCTGTACTTCACAGTTGCTCC	2BLVU_43647	GAGGTCTCGCAAATCTGAACC	AGT(27) AGT(27)	54	1			2	3	2	1
M01138:7:000000000-A985N:1:2109:23501:2826	TCG(33)	33			0
M01138:7:000000000-A985N:1:1114:11477:10733	TC(12) TC(12)	24			1	2BLVU_22166	AAGTGCTGTCCTGAAAGGCG	2BLVU_01062	GAGTACGGACAGGTCCTGGG	TC(12) TC(12)	24	1			1	1	1	1
M01138:7:000000000-A985N:1:2108:17124:9945	TC(12) TC(12)	24			1	2BLVU_12156	AAGGCCAGGGACTCTTCTCC	2BLVU_30503	GGCTTGTGTGCCTTACATGG	TC(12)	12	1			2	2	2	1
M01138:7:000000000-A985N:1:1112:9822:19436	AT(12) AT(12)	24			1	2BLVU_25597	AAGAATCAGTTGTGTGTATTAAAAGTTACC	2BLVU_29373	CTGGATCTACTGTTACCCTGTCC	AT(12)	12	1			3	4	3	1
M01138:7:000000000-A985N:1:2116:9518:18482	AT(12)	12			0
M01138:7:000000000-A985N:1:2102:22893:11526	TC(50)	50			0
M01138:7:000000000-A985N:1:1103:12297:13704	AC(12)	12			1	2BLVU_51446	GCTGAGAAGCAGAGCAGTTCC	2BLVU_32460	TGAGGATACATGGCAAAACAGC	AC(12)	12	1			2	2	2	1
M01138:7:000000000-A985N:1:1115:10535:6961	TGC(21) TGC(21)	42			1	2BLVU_24239	CTCCGCTGAACAGCTACTGG	2BLVU_38976	TTTAACGCCACGACTCTTGC	TGC(21) TGC(21)	42	1			4	4	2	1
M01138:7:000000000-A985N:1:1102:22159:14961	AC(12) AC(12)	24			1	2BLVU_43720	TTTTGTCTGCACTTTGTTCTCTCC	2BLVU_03720	TGTTGGCTGAAAATCATGGC	AC(12)	12	1			6	6	6	1
M01138:7:000000000-A985N:1:2105:2054:12120	AC(12) AC(16)	28			0
M01138:7:000000000-A985N:1:1103:10927:14513	TCC(24) TCC(24)	48			1	2BLVU_46137	GCAGAGCAGGTAAGCACGC	2BLVU_14423	CCTCGCTAAAGCACTGGAGG	TCC(24)	24	1			14	19	11	2
M01138:7:000000000-A985N:1:1116:23280:9690	AC(22) AC(22)	44			1	2BLVU_34298	ACAAAACCAGAATGCTGCCC	2BLVU_28580	AGAGGATCCCCAATGTAGCG	AC(22)	22	1			1	1	1	1
M01138:7:000000000-A985N:1:2105:16655:5874	TCC(30)	30			0
M01138:7:000000000-A985N:1:2104:22852:3548	AC(16)	16			0
M01138:7:000000000-A985N:1:1116:2787:9069	TCC(24) TCC(24)	48			1	2BLVU_44601	CGAGGGATTGTCCTCCTCC	2BLVU_29629	TGCCGAGCAGTTCATAGCC	TCC(24) TCC(24)	48	1			3	4	3	1
M01138:7:000000000-A985N:1:1105:20092:13260	TC(12) TC(12)	24			1	2BLVU_16027	CACACTGCCCTCCTCTACCC	2BLVU_22274	CACAAAAGAACTGCCCTCCC	TC(12) TC(12)	24	1			2	2	2	1
M01138:7:000000000-A985N:1:1103:22531:23818	AAAC(24) AAAC(24)	48			1	2BLVU_18331	CCCCTGAAAGCAGTAGGGC	2BLVU_24041	AGCTTTTGTCCCTCTTCCCC	AAAC(24)	24	1			1	3	1	1
M01138:7:000000000-A985N:1:1103:14366:10210	TC(12) TC(12)	24			1	2BLVU_22168	GGAGGCATAAAACCTGACTGC	2BLVU_33109	TCTGTCAAGGAGTGCCAACC	TC(12)	12	1			3	3	3	1
M01138:7:000000000-A985N:1:2114:13856:9851	TTGG(28) TTGG(28)	56			1	2BLVU_17948	GCACACCTGTGCATCATCC	2BLVU_36033	CCCAAAACATCAAGTTACAATTTCC	TTGG(28)	28	1			33	84	20	1
M01138:7:000000000-A985N:1:2110:19366:3528	TCC(24) TCC(24)	48			1	2BLVU_17605	TCCTGTTTCTCTTCCTTCTCTTGC	2BLVU_24215	GGAGGGAGAACATGAGACGC	TCC(24) TCC(24)	48	1			1	2	1	1
M01138:7:000000000-A985N:1:2103:13574:9095	AC(20)	20			0
M01138:7:000000000-A985N:1:2118:4688:17311	TC(16)	16			1	2BLVU_19252	CACCCTTGCCTTCAGTTTCC	2BLVU_36154	CTCCAGATCACCAACATCGC	TC(16)	16	1			1	4	1	1
[truncated: 36,828 more rows]
