# Supplementary material for: Development of microsatellite loci for two New World vultures (Cathartidae)
Source: BMC Res Notes. 2019 May 9;12:257. doi: 10.1186/s13104-019-4295-z (PMC6506951; doi:10.1186/s13104-019-4295-z)
Supplement: Supplementary file 3 — Additional file 3. PAL_FINDER results for turkey vulture (Cathartes aura) next-generation sequencing run on Illumina MiSeq. MiSeq run files were submitted to the National Center for Biotechnology Information Sequence Read Archive (accession number PRJNA498072). [file 13104_2019_4295_MOESM3_ESM.xlsx]

## Sheet: 7TUVU_PAL_summary
Development of microsatellite loci for two New World vultures (Cathartidae)
Molecular Biology Reports
Darren J. Wostenberg(1,4), Jennifer A. Fike(2), Sara J. Oyler-McCance(2), Michael L. Avery(3), Antoinette J. Piaggio(1)
(1)USDA APHIS, National Wildlife Research Center, 4101 Laporte Ave, Fort Collins, CO 80521, USA
(2)USGS, Fort Collins Science Center, 2150 Centre Ave #C, Fort Collins, CO 80526, USA
(3)USDA APHIS, National Wildlife Research Center, Florida Field Station, 2820 E University Ave, Gainesville, FL 32641, USA
(4)Corresponding author email: Darren.J.Wostenberg@aphis.usda.gov
PAL_FINDER results for turkey vulture (Cathartes aura) next-generation sequencing run on Illumina MiSeq. MiSeq run files were submitted to the National Center for Biotechnology Information Sequence Read Archive (accession number PRJNA498072).
readPairID	Motifs(bases)	Bases in all Motifs	Possible Extended	Possible Spanning	Primers found (1=y,0=n)	F Primer Name	Forward Primer	R Primer Name	Reverse Primer	Amplicon Motifs	Number motif bases in amplicon	Primers on sep reads	Extend with primers	Spand with primers	Occurances of Forward Primer in Reads	Occurances of Reverse Primer in Reads	Occurances of Amplifiable Primer Pair in Reads	Occurances of Amplifiable Primer Pair in PALs	Comments
M01138:7:000000000-A985N:1:2102:15462:4263	TCC(51) TCC(30) TCC(33) TCC(27) TCC(36)	177			0
M01138:7:000000000-A985N:1:1101:16800:14005	ATT(18)	18			0
M01138:7:000000000-A985N:1:2117:14235:3784	TCC(18) TCC(18) TCC(18) TCC(18)	72			1	7TUVU_02984	AAGGCAAGGAGGATGATACG	7TUVU_30421	TCATTATGTTCTGCCTCCTCC	TCC(18) TCC(18)	36	1			48	5	2	1
M01138:7:000000000-A985N:1:2106:15628:4770	ATT(27) ATT(27)	54			1	7TUVU_06547	GAGCGAGTGGCTGTGTGG	7TUVU_17400	GTGGTTTAACCCCAGCCG	ATT(27)	27	1			560	3554	48	1
M01138:7:000000000-A985N:1:2118:17849:25237	AC(12)	12			1	7TUVU_33125	GGACGTTTGCAATTTCTCAGC	7TUVU_51539	ACATGCCAAGTCTGTCCACG	AC(12)	12	1			260119	1	1	1
M01138:7:000000000-A985N:1:1113:21807:19214	TCC(18) TCC(18)	36			1	7TUVU_38445	GCTGTTTTCTCCTGCTGTTTCC	7TUVU_46196	CAGCATTACAAGGACATGGAGG	TCC(18)	18	1			11	44	4	1
M01138:7:000000000-A985N:1:1111:18171:8668	AC(14) AC(14)	28			1	7TUVU_51211	TGTGTGTGGCAGTCTCAGAGC	7TUVU_13218	TTGCCAGCATGACAAAGTCC	AC(14)	14	1			2	2	2	1
M01138:7:000000000-A985N:1:1109:14364:5186	AC(12)	12			1	7TUVU_10727	TATTCTCAGTTCGTCCGGGG	7TUVU_28812	TGCCCCTTTCTTTAAAGCTCC	AC(12)	12	1			1	1	1	1
M01138:7:000000000-A985N:1:1119:12753:16847	ATT(30)	30			1	7TUVU_00321	GAGGCTTGTTCCCTTTCTGG	7TUVU_39233	ACGCTGAAAAGCTGATACGC	ATT(30)	30	1			3	1	1	1
M01138:7:000000000-A985N:1:1114:24936:16671	TGC(21) TGC(18) TGC(21) TGC(18)	78			1	7TUVU_12196	CTGCGCCTCTGGGATAGC	7TUVU_01596	TTTACTTTAACGGCCGACGC	TGC(21) TGC(18) TGC(21) TGC(18)	78	1			12	1	1	1
M01138:7:000000000-A985N:1:1108:24105:7443	TC(12)	12			1	7TUVU_40507	GTATGGCCAAGTCTCCGTCC	7TUVU_25090	ATTTATTCCCGGAAGCCTGG	TC(12)	12	1			2	1	1	1
M01138:7:000000000-A985N:1:1104:11498:17412	TC(12)	12			1	7TUVU_18424	TGCAGAGCAATCCAAGATTACC	7TUVU_01416	AACAATATGAGCCCAACTGGC	TC(12)	12	1			2	1	2	1
M01138:7:000000000-A985N:1:2106:3174:7922	TC(12) TC(12)	24			1	7TUVU_52362	GAGGTGCAGGGCTAAGTTGG	7TUVU_52539	CTTTTCCTTTTGTCCTGAATTGC	TC(12) TC(12)	24	1			3	2	3	1
M01138:7:000000000-A985N:1:1108:18721:12483	TCG(18) TCG(18)	36			1	7TUVU_38692	ATAAGGGGATCCTTCTCGGG	7TUVU_19459	GCAGTTCAGTGCGTGTTTCC	TCG(18)	18	1			2	2	2	1
M01138:7:000000000-A985N:1:1101:18668:24087	AT(12)	12			1	7TUVU_51336	ATCACCGAAATCCCCTCTCC	7TUVU_12442	GGAACGGCACTATTGTCAAGC	AT(12)	12	1			1	1	1	1
M01138:7:000000000-A985N:1:1113:16343:12747	AT(16) AT(16)	32	AT		0
M01138:7:000000000-A985N:1:2109:24094:18377	AC(20)	20			1	7TUVU_10678	GGTTTTGGTTGGAAAGGACC	7TUVU_24118	TCGGTGTAAAACTTGGTGCC	AC(20)	20	1			1	3	1	1
M01138:7:000000000-A985N:1:1107:19671:13678	TC(14)	14			1	7TUVU_38009	GTCCTGTTACAAGGGCTGGC	7TUVU_20100	GTTCAGTGTGCACTCCTGCC	TC(14)	14	1			6	1	0	1
M01138:7:000000000-A985N:1:1101:13086:4648	TC(14)	14			1	7TUVU_36668	CTTCGAGCCAGGGTGTTAGC	7TUVU_41871	TGCACCTTCTTCACCACACC	TC(14)	14	1			1	3	1	1
M01138:7:000000000-A985N:1:2115:12497:15116	AC(12)	12			1	7TUVU_21516	CCAATATTTCCACTTCACTCCTACC	7TUVU_40996	TCAGTGTTTGTCTTTGGGTCG	AC(12)	12	1			1	2	1	1
M01138:7:000000000-A985N:1:2112:9198:23324	AC(12)	12			1	7TUVU_07691	TCTGGGTCCCTCTGTTTTGG	7TUVU_42610	AACCAACGAACACGCATGG	AC(12)	12	1			4	1	2	1
M01138:7:000000000-A985N:1:1112:18568:13879	AC(14)	14			1	7TUVU_45379	AAACAAGACTGGGGCTCTGG	7TUVU_37309	CTAGCTTCTGGTGGGCTTGG	AC(14)	14	1			1	2	1	1
M01138:7:000000000-A985N:1:1103:13320:20586	AC(12)	12			1	7TUVU_05184	TGGTCCCTAGGTTTATGCAGG	7TUVU_38750	AACAATGCCAAGTCTGTATGGC	AC(12)	12	1			1	1	1	1
M01138:7:000000000-A985N:1:2114:16537:4849	ATT(24)	24			1	7TUVU_04244	GGATGGGAGGAGAGTTGGG	7TUVU_33446	GGTGATCAATTGCGTTGTGC	ATT(24)	24	1			1	1	1	1
M01138:7:000000000-A985N:1:1118:20176:5242	TC(16) AC(20) AC(20)	56			1	7TUVU_32718	CAGCCTCCCGGTGTAAGC	7TUVU_17767	CCTGGCTCCTTTCTAGCTGC	AC(20)	20	1			2	3	2	1
M01138:7:000000000-A985N:1:1107:7036:8260	AT(12)	12			1	7TUVU_48493	AATGCTTAGGCTTTCTGCCC	7TUVU_06207	TTCCACAACAGTAAAACACACTGG	AT(12)	12	1			1	7	1	1
M01138:7:000000000-A985N:1:1119:23974:14965	TC(14)	14			1	7TUVU_14522	ACTCATTCAGTGGAGGGAGAGG	7TUVU_09320	TGCTCACTGAACTTGCCACC	TC(14)	14	1			4	1	1	1
M01138:7:000000000-A985N:1:1114:18918:22338	TCC(18) TCC(18)	36			1	7TUVU_29498	TCGTCTGCTGGACTTTCTGC	7TUVU_16515	TCTGGTGGGACACCTTTGC	TCC(18) TCC(18)	36	1			2	2	2	1
M01138:7:000000000-A985N:1:1114:21216:15368	ATT(18)	18			1	7TUVU_54214	CAGCTGCTCGCTCACTTCC	7TUVU_12881	ATAAACGGGGAGGAGTTGGC	ATT(18)	18	1			57	13	1	1
M01138:7:000000000-A985N:1:2113:22312:5438	AT(14) AT(14)	28			1	7TUVU_26407	AGATTTGCATCCTGTTGCCC	7TUVU_29203	AGACAGCTGTATCGGGCTCC	AT(14)	14	1			2	2	2	1
M01138:7:000000000-A985N:1:2118:17806:9861	AT(12) AT(12)	24			1	7TUVU_33905	AATGTCCAGATGCTGATGCG	7TUVU_04402	CCCATGGTTGCCTTTTAACC	AT(12) AT(12)	24	1			2	2	2	1
M01138:7:000000000-A985N:1:2105:19951:20188	TGC(18) TGC(21)	39			1	7TUVU_14848	CTGCTCCACCGTTAACCTCC	7TUVU_40298	TGTCCGACAGAGCTAGTGCC	TGC(18) TGC(21)	39	1			1351	1	0	1
M01138:7:000000000-A985N:1:1112:24008:22329	AC(14)	14			1	7TUVU_52590	AGCAGTCCGAGAAGGTGAGG	7TUVU_09758	CCCCGTCGATCCTCATACC	AC(14)	14	1			44	1	1	1
M01138:7:000000000-A985N:1:2101:22146:9763	TCC(21)	21			1	7TUVU_30444	CTTCGAAGATACCACGCACC	7TUVU_33872	ACAGAAAGTCGCAAATCCCC	TCC(21)	21	1			40	1149	2	1
M01138:7:000000000-A985N:1:1112:13242:5031	TCC(18) TCC(18)	36			1	7TUVU_08397	ACCTTCTGTTTCTGGAGCACG	7TUVU_52216	AGGAAACGCCTCCAACTGC	TCC(18)	18	1			6	1	1	1
M01138:7:000000000-A985N:1:2114:28102:8365	TC(12)	12			1	7TUVU_50147	TCTTTCGATGTTGGTTTTGGC	7TUVU_44396	ACACATTGCCCTCTCTTGGC	TC(12)	12	1			3	1	1	1
M01138:7:000000000-A985N:1:1113:14600:9059	AAC(27)	27			1	7TUVU_19180	TCACCTTCTCATGCCCTGC	7TUVU_28565	TTTGTGCTCAGACAGGCTCC	AAC(27)	27	1			3	3	1	1
M01138:7:000000000-A985N:1:1105:6403:8433	TC(20) TC(20)	40			1	7TUVU_03196	TGTGTCATTCCTCCCTTCCC	7TUVU_28746	AAGAAGGCCTGAAGACATGACC	TC(20)	20	1			2	2	2	1
M01138:7:000000000-A985N:1:1109:26671:11568	TCC(18) TCC(18)	36			1	7TUVU_19529	AGGAGGCAGCAAAAGACACC	7TUVU_24358	ACCATCATGCTGCTGTCTCC	TCC(18)	18	1			92	2	1	1
M01138:7:000000000-A985N:1:2115:21081:13263	AGT(21) AGT(21)	42	AGT		1	7TUVU_02943	AACTGCTCTAATCTGAACCCACG	7TUVU_46086	TCAGCAACTAAGCACCACGC	AGT(21)	21	1	AGT		3	1258	3	1
M01138:7:000000000-A985N:1:1112:8161:23067	TCC(18) TCC(18) TCC(18) TCC(18) TCC(18)	90			1	7TUVU_25745	TGCCTCATGCTCTTGTCTCC	7TUVU_31000	AGGATGAAGCAGCAGAACCC	TCC(18) TCC(18) TCC(18)	54	1			96	22	1	1
M01138:7:000000000-A985N:1:2102:3465:12004	AC(12)	12			1	7TUVU_05155	ACTGGGTCAGGTTCGTCTGC	7TUVU_48722	CCTAGAAACGTGTTCTTCAGGACC	AC(12)	12	1			1	2	1	1
M01138:7:000000000-A985N:1:1119:8485:22953	ATT(18)	18			1	7TUVU_12881	ATAAACGGGGAGGAGTTGGC	7TUVU_24145	AGGATGAGTGAGAGGGCAGC	ATT(18)	18	1			13	1	1	1
M01138:7:000000000-A985N:1:2117:26096:10657	AC(12)	12			1	7TUVU_37676	TAGGGGACATTGGGTATGGG	7TUVU_16161	CCACTTGCTCCATATCTCGC	AC(12)	12	1			1	1	1	1
M01138:7:000000000-A985N:1:2105:20620:19887	AC(12)	12			1	7TUVU_06948	TGTCTGCATGTCTGTGCAGG	7TUVU_17635	ACACACAAAACAAGTGCGGG	AC(12)	12	1			1	1	1	1
M01138:7:000000000-A985N:1:1106:15983:14519	TC(12)	12			0
M01138:7:000000000-A985N:1:2118:16615:24504	AC(24) AC(12) AC(12) AC(12)	60			1	7TUVU_19553	CCTTTGCAGGATCAACGAGC	7TUVU_40358	TGTGACTGGCTGTTTCAGGG	AC(24) AC(12) AC(12) AC(12)	60	1			1	5	1	1
M01138:7:000000000-A985N:1:2105:22374:2416	AT(12) AT(12)	24			1	7TUVU_50072	CCAGCAAAACCTTTAGAGAGTCC	7TUVU_25119	TTTTCTTTATGTTCCAGGATAAGCC	AT(12)	12	1			2	2	2	1
M01138:7:000000000-A985N:1:1107:2814:15114	TGC(18) TGC(30) TGC(18) TGC(30)	96			1	7TUVU_03449	TAGACTGCTCCAGCGTGGG	7TUVU_07260	GAGTGAGGTGGTGAGAGGGC	TGC(18) TGC(30)	48	1			639	886	181	2
M01138:7:000000000-A985N:1:2117:3637:14309	AC(12) AC(12)	24			1	7TUVU_10771	CAGCTGGAGAGACTGGAGGG	7TUVU_05899	TCTGATCCACAGCCTCTTGC	AC(12)	12	1			6	3	3	2
M01138:7:000000000-A985N:1:2108:13914:14073	AC(18)	18			1	7TUVU_41865	ATTTTGATGCACCCACTCCC	7TUVU_38814	AAGCAATGTGTGCCTTCTGC	AC(18)	18	1			1	5	1	1
M01138:7:000000000-A985N:1:2105:21338:24985	AC(12) AC(12)	24			1	7TUVU_08343	TCACTGAGCTGCTGTCTCTCC	7TUVU_38470	GATAAACCAGTGCATTTGGGG	AC(12) AC(12)	24	1			1	4	1	1
M01138:7:000000000-A985N:1:1115:27573:10887	TC(14)	14			1	7TUVU_33382	GTGTGCTGGTGTCTTCCTGC	7TUVU_08473	TTGTTCCCTCCTAACCACCC	TC(14)	14	1			1	1	1	1
M01138:7:000000000-A985N:1:1112:11407:25131	AC(12) AC(12)	24			1	7TUVU_33498	GAAATCACCCTACAGCAGCG	7TUVU_16704	AATTAACTTCCTCGGTGTGCG	AC(12) AC(12)	24	1			2	2	2	1
M01138:7:000000000-A985N:1:2116:12263:15189	TC(12)	12			1	7TUVU_00361	TTCCAGCTGCTGATACAGGC	7TUVU_06334	TGTAGATTTTCACCGGCACG	TC(12)	12	1			13	1	1	1
M01138:7:000000000-A985N:1:2112:10838:6870	ATT(30) ATT(30)	60			0
M01138:7:000000000-A985N:1:1103:26368:15641	TTGG(24)	24			1	7TUVU_55203	TCCTCTTCTCATCCATTTCTTGG	7TUVU_16615	TCAGTACTGGACCCCACAGG	TTGG(24)	24	1			1	2	1	1
M01138:7:000000000-A985N:1:1112:7450:15985	AC(12)	12			0
M01138:7:000000000-A985N:1:1115:11113:23000	AC(12)	12			1	7TUVU_19284	GGCCTCTCAGCCATAACAGG	7TUVU_24903	TCTCACCCCTTTACCGATGC	AC(12)	12	1			2	1	1	1
M01138:7:000000000-A985N:1:1115:7510:22893	TC(12)	12			1	7TUVU_37451	GGAGTGGGGAAACTGAGTGC	7TUVU_36128	CCAGCTGCAAAGTAGATGCG	TC(12)	12	1			2	3	1	1
M01138:7:000000000-A985N:1:2114:24009:22602	AC(16)	16			0
M01138:7:000000000-A985N:1:2108:25074:22574	TC(12)	12			1	7TUVU_04338	TTCCTCCTCTTCACCATGCC	7TUVU_00351	TGAAAGACATCACTGAGCCTCC	TC(12)	12	1			1	1	1	1
M01138:7:000000000-A985N:1:2101:9623:25234	AC(14) AC(14)	28			1	7TUVU_00268	CCTCCATCAAACTTCCCAGC	7TUVU_26004	GTGTGCAACCACAGCTTTCC	AC(14) AC(14)	28	1			1	2	1	1
M01138:7:000000000-A985N:1:1118:20049:6277	TGC(18)	18			1	7TUVU_18753	ATTCTGGAGTGCCGTTTTGC	7TUVU_10535	GGCAAAAGGAGGGAAATTGG	TGC(18)	18	1			1	1	1	1
M01138:7:000000000-A985N:1:1104:23896:15097	AC(20) AC(20)	40			1	7TUVU_22920	ATCTTCCAAATACGGCAGGG	7TUVU_10707	AATAGCTCCATGGGAATGGC	AC(20) AC(20)	40	1			6	3	3	1
M01138:7:000000000-A985N:1:2102:12382:9704	AC(12)	12			1	7TUVU_32543	CTGAAGGCTCTTCTGCAGCC	7TUVU_34054	TTCCCTGGTGGAACTTGAGG	AC(12)	12	1			6	4	0	1
M01138:7:000000000-A985N:1:1103:24529:15821	AC(14)	14			0
M01138:7:000000000-A985N:1:1104:10562:23282	AC(12)	12			1	7TUVU_46910	GAGAATAAGTTCTACGTCAGGCACC	7TUVU_40122	TGTCGCAGAAATGCCAGG	AC(12)	12	1			3	2	1	1
M01138:7:000000000-A985N:1:1102:5660:21169	ATT(21)	21			0
M01138:7:000000000-A985N:1:2108:10519:11097	TTGG(28) TTGG(28)	56			1	7TUVU_18427	CACTCCAATTACAGCTGGCG	7TUVU_44669	TTGCAGTTAGGGTTTCGTGG	TTGG(28) TTGG(28)	56	1			6	15	3	2
M01138:7:000000000-A985N:1:1112:12673:6627	TCC(18) TCC(18)	36			1	7TUVU_55568	AACAGGAGGCCAAGAAGAGC	7TUVU_18530	TATCCTCATCTGACGCTGCC	TCC(18)	18	1			24	63	1	1
M01138:7:000000000-A985N:1:2106:16297:16206	TGC(18) TGC(18)	36			1	7TUVU_09514	GTGAGCATCTTCTAGGGCGG	7TUVU_33287	CTCCCAGTACGGAGGCACC	TGC(18) TGC(18)	36	1			3	2	1	1
M01138:7:000000000-A985N:1:2105:9480:19287	AC(12)	12			1	7TUVU_02849	GACCCGCTTAGTGGATGAGG	7TUVU_22292	AGACCAGATTGCCAACATGC	AC(12)	12	1			220	6	1	1
M01138:7:000000000-A985N:1:1115:8375:15578	AC(14) AC(12)	26	AC		1	7TUVU_53329	TGTGTGTGCAGGGATTAGGC	7TUVU_45232	TCCAGTTTGCTCAGAGGTGG	AC(12)	12	1	AC		4	1	0	1
M01138:7:000000000-A985N:1:1109:26809:16139	AC(12)	12			1	7TUVU_17590	AACACAGGCATCCGTGAGC	7TUVU_43440	CTACTCACCTGCCCTCTGCC	AC(12)	12	1			3	5	1	1
M01138:7:000000000-A985N:1:1112:2759:17678	TC(14) TC(14)	28			1	7TUVU_09021	TGGGTCAGCTAAGCAACAAGC	7TUVU_41611	CACGAACAAAGAGCACTCCG	TC(14)	14	1			1	1	1	1
M01138:7:000000000-A985N:1:1109:15905:9246	AC(14)	14			0
M01138:7:000000000-A985N:1:2111:13848:6893	AC(12) AC(12)	24			1	7TUVU_16992	GTCCCTTACTTCACGGGGC	7TUVU_10004	GACGTCACAGGTGAATTCGG	AC(12) AC(12)	24	1			4	2	2	1
M01138:7:000000000-A985N:1:2118:19429:24923	AC(12)	12			1	7TUVU_28517	ACCTGATAGTGTGGTGGCCC	7TUVU_15969	AGTTGTCTCCCACACCTCCC	AC(12)	12	1			1	1	1	1
M01138:7:000000000-A985N:1:2108:23318:8818	AC(14)	14			1	7TUVU_02953	GCTCACGTTATCTGGCATGG	7TUVU_50989	CTTGTACAAACGGACCAGCG	AC(14)	14	1			6	1	1	1
M01138:7:000000000-A985N:1:2118:20553:24868	AC(16)	16			1	7TUVU_24159	TTGCTTGGATTGAGAAAACCC	7TUVU_34627	GCCAAGTTGTATTCCAGTTTTCC	AC(16)	16	1			1	7	1	1
M01138:7:000000000-A985N:1:1116:15513:19485	AC(12)	12			1	7TUVU_51162	GCGAAGCCACCTAGACAAGC	7TUVU_09520	GACTGCCAGGGAAGAAAGGG	AC(12)	12	1			3	4	2	1
M01138:7:000000000-A985N:1:2105:13490:9796	ATT(18) ATT(18)	36			1	7TUVU_45223	ATAAACAGGGTGGGGTTGGC	7TUVU_44713	GAAAAGACAAGTGATGCACAATGC	ATT(18)	18	1			4	2607	3	1
M01138:7:000000000-A985N:1:2112:12665:3361	ATT(18) ATT(18)	36			1	7TUVU_25332	TGCATCCCTTGTCTTTCTTGG	7TUVU_22382	GATGGCGGGAAGATAATTGG	ATT(18) ATT(18)	36	1			59	3	2	1
M01138:7:000000000-A985N:1:1113:23359:22972	AC(12) AC(12)	24			1	7TUVU_32440	TGCATTATCCATTGCCTTCC	7TUVU_46135	GGTTTCATAGTCATTGTATGTAATTCCC	AC(12)	12	1			5	3	2	1
M01138:7:000000000-A985N:1:1104:2948:12380	TCC(21)	21			1	7TUVU_53669	TGTAGCATTGAGCACAGCCC	7TUVU_33762	GAATACAGGCCGAGCAGTCC	TCC(21)	21	1			866	1183	0	24
M01138:7:000000000-A985N:1:1107:24293:19973	AC(12) AC(12)	24	AC		1	7TUVU_38975	TGGGGTGTCTGTGAGAGTGC	7TUVU_20142	ACGTGTGTTTTGTTTCCCACC	AC(12)	12	1	AC		3	3	3	1
M01138:7:000000000-A985N:1:1102:16372:11733	TC(14) AC(12)	26			0
M01138:7:000000000-A985N:1:2101:19932:16367	ATT(18)	18			0
M01138:7:000000000-A985N:1:2107:22051:10619	AAAT(24)	24			1	7TUVU_44751	GCTTTGAGATGCCTGTGCC	7TUVU_49195	AACAAAGGAAGACGAAAGGAGG	AAAT(24)	24	1			4	3	1	1
M01138:7:000000000-A985N:1:2102:13692:20226	ATT(18)	18			1	7TUVU_43923	ACCCGAACTAGCCAAAGTGG	7TUVU_54727	TTCTGAAACCCCTTTGCACC	ATT(18)	18	1			10	1	1	1
M01138:7:000000000-A985N:1:1110:8465:7199	TCC(21)	21			0
M01138:7:000000000-A985N:1:1118:16600:24516	AT(12)	12			1	7TUVU_17487	CTGACATAGCTGGATAAGCTCC	7TUVU_15482	ATTCACTTAGGAATGTGAAGACTACC	AT(12)	12	1			2	1	1	1
M01138:7:000000000-A985N:1:2118:8281:20308	TC(16)	16			1	7TUVU_20879	CCAATCAAATGGTGAACTTGG	7TUVU_01365	CTCTCAAGGTCATTCCTGGG	TC(16)	16	1			3	1	1	1
M01138:7:000000000-A985N:1:2102:10756:5766	AC(12) AC(12)	24			1	7TUVU_29576	TCACATTGGTGCCAAAGACC	7TUVU_04305	ACTTGCAGGACTCCTCTGCC	AC(12) AC(12)	24	1			5	4	4	2
M01138:7:000000000-A985N:1:2111:18720:6698	TCC(18) TCC(18)	36			1	7TUVU_39752	CTAATGCTGTTGTCGCCTGC	7TUVU_04260	CAGCAAGACGCAGAGGAGG	TCC(18) TCC(18)	36	1			14	1	1	1
M01138:7:000000000-A985N:1:2102:21689:14353	AC(16) AC(16)	32			1	7TUVU_16108	TCATGCCTTATGCCACTCCC	7TUVU_12213	AGTGTCCAAGGCAAACTGGC	AC(16) AC(16)	32	1			1	4	1	1
M01138:7:000000000-A985N:1:2107:21564:20303	AC(12) AC(12)	24			1	7TUVU_19718	ACACACACGTGCACAGATGC	7TUVU_07838	TCTCTGTCTCACTTTGCGCC	AC(12)	12	1			2	2	2	1
M01138:7:000000000-A985N:1:1117:19278:20833	TCCG(24) TCCG(24)	48			0
M01138:7:000000000-A985N:1:1118:21585:5044	AT(12)	12			1	7TUVU_37562	AGGCCTTCAAGCTCAACTCC	7TUVU_34267	CTTCCAGCTTCAAAGCTCCC	AT(12)	12	1			1	1	1	1
M01138:7:000000000-A985N:1:2102:19709:21096	ATT(33) ATT(21)	54			0
M01138:7:000000000-A985N:1:1110:15602:10915	TC(12)	12			1	7TUVU_37719	ACACCGAGAGCAGCTATCCC	7TUVU_34415	AGCTGACCGTCTTCTTTCCC	TC(12)	12	1			1	1	1	1
M01138:7:000000000-A985N:1:2103:14160:9634	AC(12) AC(12)	24			1	7TUVU_26336	TTCTGGTGCTTGCATCTTGC	7TUVU_47260	GCAGACCCCAAGTAACACCC	AC(12) AC(12)	24	1			1	5	1	1
M01138:7:000000000-A985N:1:1109:27637:9198	AC(12)	12			1	7TUVU_25303	CTCTTGCATGGTGTGTGCG	7TUVU_49251	AAGTTGTGTTCCAGGTCGGC	AC(12)	12	1			5	1	1	1
M01138:7:000000000-A985N:1:1102:3090:14206	AAC(18) AAC(18)	36			1	7TUVU_43752	TCCTTTAATGCTGGGTTGGG	7TUVU_55293	AGCAATTGAAGAGTGAACGCC	AAC(18)	18	1			2	2	2	1
M01138:7:000000000-A985N:1:2106:8479:8523	AC(24)	24			0
M01138:7:000000000-A985N:1:1108:7266:5559	AC(14)	14			0
M01138:7:000000000-A985N:1:1110:23610:8239	AC(12)	12			1	7TUVU_33825	TTTGACTTGGACAGAGTGCG	7TUVU_15733	GACAACAAGTTACACTTTTACCTATTACG	AC(12)	12	1			1	1	1	1
M01138:7:000000000-A985N:1:1117:18396:8707	AT(14)	14			0
M01138:7:000000000-A985N:1:1113:24989:8980	AAC(21)	21			1	7TUVU_31044	GAAACAAAGAAATAGCCTAATCGAGC	7TUVU_22414	TAGCGAAGAAGCGAGGAACC	AAC(21)	21	1			2	1	1	1
M01138:7:000000000-A985N:1:2118:26108:17427	TCC(18) TCC(18)	36			1	7TUVU_07433	GCCTTTCATCTTTTGCTGCC	7TUVU_42678	AACAGCACGTTGAGGAACAGG	TCC(18) TCC(18)	36	1			1	25	1	1
M01138:7:000000000-A985N:1:2105:23283:3077	TC(12) TC(14) TC(12) TC(12)	50			1	7TUVU_54362	AGAGACAGACATGAGAGGCACG	7TUVU_15734	CTGTCTTTTGCGCCTTCTCC	TC(14) TC(12)	26	1			3	1	1	1
M01138:7:000000000-A985N:1:1111:8189:8473	TCC(30) TCC(30)	60			1	7TUVU_53669	TGTAGCATTGAGCACAGCCC	7TUVU_35330	GGAGGTGCGTGCTATCTTCC	TCC(30)	30	1			866	888	12	4
M01138:7:000000000-A985N:1:1107:11255:16964	TC(16)	16			1	7TUVU_29782	AGACACCTTCAAAGGCCAGG	7TUVU_40780	CACCCTAAATGGAAGGCTCC	TC(16)	16	1			1	1	1	1
M01138:7:000000000-A985N:1:1103:21499:8001	AC(16)	16			1	7TUVU_38034	CTGCTGCCAGAGACAACAGG	7TUVU_27218	GACGCACATTTCTGCTCACC	AC(16)	16	1			1	1	1	1
M01138:7:000000000-A985N:1:1106:7482:15408	TCC(21) TCC(21)	42			1	7TUVU_55061	ATCATGCTGTGGTGTCCTGC	7TUVU_27185	GGAGGATGCAACAGGAGCC	TCC(21) TCC(21)	42	1			51	7	2	1
M01138:7:000000000-A985N:1:1101:23149:2570	TCC(18)	18			1	7TUVU_23351	TCTCTGCATCCCTTTCGTCC	7TUVU_34310	CCCAAAGCCTGCACTACAGC	TCC(18)	18	1			12	1	1	1
M01138:7:000000000-A985N:1:2119:20188:10775	ATT(18)	18			1	7TUVU_17359	TTTCCACTGTGGTTGATGCC	7TUVU_24529	CTACTTCAACCGGTCCCACC	ATT(18)	18	1			1	1	1	1
M01138:7:000000000-A985N:1:2113:19574:19959	TTCC(64)	64			1	7TUVU_13583	GGTTTGATCTGGGAATAGCTGC	7TUVU_01662	AAAACTGGTATATTTCACAATGCTGG	TTCC(64)	64	1			3	1	1	1
M01138:7:000000000-A985N:1:2104:3948:7200	AC(12) AC(12)	24			1	7TUVU_41256	TGTGTGCGTGCCAATAAAGC	7TUVU_12071	CTGCAACACCCCAAGTCACC	AC(12)	12	1			2	4	2	1
M01138:7:000000000-A985N:1:1107:20817:19705	AT(12)	12			1	7TUVU_39043	TCTTCCAAATGCCAGAATGG	7TUVU_42680	GTTCACTTGCACTCAACAATGC	AT(12)	12	1			1	1	1	1
M01138:7:000000000-A985N:1:1105:3519:12437	CG(14) CG(14)	28			1	7TUVU_47934	AGAGGAAGGAAGGGCGACG	7TUVU_35642	CTTCCTCTTCTCCCCGAGCC	CG(14)	14	1			73	64	13	2
M01138:7:000000000-A985N:1:1116:12026:19511	TCC(42)	42			1	7TUVU_49140	GTCGAGCAGTCCCTGTTTCC	7TUVU_21798	GGCCATTTTGACTAGGTGCC	TCC(42)	42	1			3	1564	1	1
M01138:7:000000000-A985N:1:1106:4670:14566	AC(16) AC(16)	32			1	7TUVU_43241	ACAAAGCCTTCCCATCAAGC	7TUVU_06770	CCAACCTGAAACCATAGCCC	AC(16) AC(16)	32	1			3	3	2	1
M01138:7:000000000-A985N:1:1115:7547:6587	AC(14) AC(14)	28			1	7TUVU_51039	TCCACAACAAGACAGCCAGC	7TUVU_44636	TGTGAAAACACTTTTAGAGGTGCC	AC(14)	14	1			2	2	2	1
M01138:7:000000000-A985N:1:1114:14199:12303	TCC(24) TCC(24)	48			1	7TUVU_48315	TGTGCTGTTTGGACAGACTCC	7TUVU_21577	GAGTGTTGCTTCCTCCTCCG	TCC(24)	24	1			2	1	2	1
M01138:7:000000000-A985N:1:2114:21287:14177	AAC(18) AAC(18)	36			1	7TUVU_20677	CCTTGTACATGAATGGCTCCC	7TUVU_30217	GCCTGGAGATGTAGCTGTTGG	AAC(18) AAC(18)	36	1			1	1	1	1
M01138:7:000000000-A985N:1:1117:9026:11516	AC(12) AC(12)	24			1	7TUVU_43188	AACATGAATTCGCAACTGCC	7TUVU_03177	AGTGTTTGGATGTGATGCCG	AC(12)	12	1			2	2	2	1
M01138:7:000000000-A985N:1:2114:20199:21067	AC(12)	12			1	7TUVU_21823	CCAGATGAACTGACATGGGC	7TUVU_32145	CTTGTGCTGGAAACAGTGCC	AC(12)	12	1			1	1	1	1
M01138:7:000000000-A985N:1:1109:23039:17694	TCC(18)	18			1	7TUVU_24482	GGGCAAGAGGAAAATGTGTGC	7TUVU_44128	AGCCTGGGGAGGTTTGGC	TCC(18)	18	1			1	1	1	1
M01138:7:000000000-A985N:1:2115:6008:9798	AC(12) AC(12)	24			1	7TUVU_52069	CAGACCTTCTGCCAAGGTGG	7TUVU_43464	TGTTTTCCTGCACCCTCTCC	AC(12) AC(12)	24	1			4	4	4	1
M01138:7:000000000-A985N:1:1113:17381:22646	AT(12)	12			1	7TUVU_09591	TGTATCAGGCACCACCAAGG	7TUVU_52679	CGCTTATGGTGGTAGGACCC	AT(12)	12	1			1	2	1	1
M01138:7:000000000-A985N:1:1109:2943:10901	TCC(30)	30			1	7TUVU_54701	TGCTTTTCTCTCCTGCCTCC	7TUVU_23374	GCAGGATGACGACACAGAGG	TCC(30)	30	1			97	1	1	1
M01138:7:000000000-A985N:1:1102:17842:15947	AT(12)	12			1	7TUVU_37285	CATGAATCTGCAGTCTGCCC	7TUVU_48718	GCCTCAAGGAGATGCAAGG	AT(12)	12	1			2	3	1	1
M01138:7:000000000-A985N:1:1110:5032:14256	ATT(18)	18			1	7TUVU_51640	GGGCTTTGTTGTTTGGGG	7TUVU_08130	AGCCTGGCAGAACCAAGG	ATT(18)	18	1			2	2	1	1
M01138:7:000000000-A985N:1:1117:21562:19118	AC(12)	12			1	7TUVU_51933	TGCTTCAGCTTACTGCCTGC	7TUVU_23559	CACACCAAAACCAAACCACC	AC(12)	12	1			3	2	1	1
M01138:7:000000000-A985N:1:1102:25464:7424	AC(14) AC(14)	28			1	7TUVU_48808	CCCATCTTATTTTCTTTTGCCC	7TUVU_49002	AGAAAGGGGTCATCTCTCGG	AC(14) AC(14)	28	1			2	3	2	1
M01138:7:000000000-A985N:1:2105:8244:3871	TC(12)	12			1	7TUVU_19567	CCCTTTGAGTGTTGGTGACG	7TUVU_08345	TCACAGTGGGACAATCCAGC	TC(12)	12	1			3	4	1	1
M01138:7:000000000-A985N:1:1102:28558:7810	ATT(39) ATT(39)	78			1	7TUVU_35678	CGACTCGGCTTCTACCAACC	7TUVU_47856	GAGTTGAGGGCAACCTCTGC	ATT(39)	39	1			2	2	2	1
M01138:7:000000000-A985N:1:1106:13775:1871	TGCC(24)	24			1	7TUVU_17176	TGGTGAGGAGGAGATCCAGC	7TUVU_51757	GGGACAGGGAGGATGAAGC	TGCC(24)	24	1			3	3	1	1
M01138:7:000000000-A985N:1:2116:28119:15330	ATT(21) ATT(18)	39			1	7TUVU_01434	CCATGTTGTTGGAAACCATCC	7TUVU_46631	CTGTCCTGCCCCTATGTGG	ATT(18)	18	1			3	3	3	1
M01138:7:000000000-A985N:1:2111:6579:22084	AC(14) AC(14)	28			1	7TUVU_10716	TTTTCCCATTCCCTGTTACTCC	7TUVU_14591	CTCATTCAGGCCAAAATTGC	AC(14)	14	1			2	2	2	1
M01138:7:000000000-A985N:1:2119:8433:16898	AT(12) AT(12)	24			1	7TUVU_13240	TGTAAGTGCTAGTGAGGCAACG	7TUVU_24630	ACTGTGCAGCTGGCTATCG	AT(12)	12	1			3	2	2	1
M01138:7:000000000-A985N:1:2106:26921:15203	TCC(18) TCC(18)	36			1	7TUVU_33090	TTTATCTCCTGCTGCCTCCC	7TUVU_36456	AGGCAGTAAAGAGAACACAGCG	TCC(18)	18	1			34	1	1	1
M01138:7:000000000-A985N:1:1108:22613:12174	TC(12) TC(12)	24			1	7TUVU_50138	GGTCACGTAGTTTCTGCAATGG	7TUVU_23758	GAGTAGCAGAATGTGAGCCAGC	TC(12) TC(12)	24	1			2	2	2	1
M01138:7:000000000-A985N:1:1118:9696:14591	AT(14) AT(14)	28			1	7TUVU_35469	AACTGCATGCCAATGGACG	7TUVU_44639	TAGCAGCAGTGTGGACCAGG	AT(14) AT(14)	28	1			3	3	1	1
M01138:7:000000000-A985N:1:2119:11372:17865	AC(12) AC(12) AC(12) AC(12)	48			1	7TUVU_42600	CAAACCAAGCGTCAAGTAAGC	7TUVU_32814	GAGATGGCATATGAATAATGTGTACC	AC(12) AC(12) AC(12) AC(12)	48	1			5	4	4	2
M01138:7:000000000-A985N:1:2101:9134:9946	CGG(24) CGG(24)	48			0
M01138:7:000000000-A985N:1:2109:18249:17949	AC(18) AC(12)	30			1	7TUVU_50845	TCTATATGCGTGTATGGCTGTGC	7TUVU_17099	CAACATGCACACAAACATGACC	AC(18)	18	1			11	1	2	1
M01138:7:000000000-A985N:1:1112:2523:14987	AC(12) AC(12)	24			0
M01138:7:000000000-A985N:1:1111:12236:12730	TC(14)	14			1	7TUVU_23378	TGGTGAGCAGTACCACAGCC	7TUVU_17693	TGGCAATTGGTCAGGTTTCC	TC(14)	14	1			3	2	2	1
M01138:7:000000000-A985N:1:2102:23407:4430	AC(16) AC(16)	32	AC		1	7TUVU_19475	GTGGACTTGAAGGCTGACCC	7TUVU_37985	ACCAAGGTGCACATGACTGC	AC(16)	16	1	AC		3	3	2	1
M01138:7:000000000-A985N:1:2118:16011:4672	AC(16)	16			1	7TUVU_07122	GTAATTCCACGGGATCTGGG	7TUVU_03962	GTGATACAGGGCTGGGTGC	AC(16)	16	1			2	1	1	1
M01138:7:000000000-A985N:1:2114:7413:3732	TCC(18)	18			0
M01138:7:000000000-A985N:1:1105:15130:23493	AC(18)	18			1	7TUVU_35846	CTTCTGTGATTCTGGGCTGG	7TUVU_41629	CCAGGAGCTGCTCTTAGAACC	AC(18)	18	1			30	71	5	1
M01138:7:000000000-A985N:1:2114:16924:5575	AC(12) AC(12)	24			1	7TUVU_07687	AGGTGAGGATGAGCAGTGCC	7TUVU_15828	CTCTCCCATCAGAAGCCAGC	AC(12)	12	1			2	2	2	1
M01138:7:000000000-A985N:1:1116:12177:3896	TCC(21) TCC(21)	42			1	7TUVU_47055	GGAAGAGGTGCTTGTCCTGC	7TUVU_44417	GGGAGAGCGTTGGAGACG	TCC(21) TCC(21)	42	1			10	7	3	1
M01138:7:000000000-A985N:1:2102:16676:11120	AC(14) AC(14)	28			1	7TUVU_51265	AGGCAGGCTCTTCTCAGTGG	7TUVU_33795	GCATCTCCAAAGATGGAGGC	AC(14) AC(14)	28	1			5	3	2	1
M01138:7:000000000-A985N:1:1116:13142:24103	AC(12)	12			1	7TUVU_23158	CAAAACCATTCAGCTTTCTTTGC	7TUVU_18104	GCAGAATTTGAATGAACCAGGC	AC(12)	12	1			3	1	1	1
M01138:7:000000000-A985N:1:1110:6187:6517	AC(14)	14			1	7TUVU_36564	AGAGCCCATCACCAAATATGC	7TUVU_43335	AGAAAGAAAAGGCAGTGCGG	AC(14)	14	1			1	2	1	1
M01138:7:000000000-A985N:1:2106:3796:18528	AC(16)	16			0
M01138:7:000000000-A985N:1:2106:5253:14633	AC(12) AC(12)	24			1	7TUVU_35884	CCTGGAAGGAGACAAGAAGGC	7TUVU_07206	TTTGCAGTGTGATTTGCATCC	AC(12)	12	1			4	4	4	1
M01138:7:000000000-A985N:1:1109:12850:11772	TCC(24) TGC(27) TGC(24)	75			0
M01138:7:000000000-A985N:1:1112:12395:2066	AC(12)	12			1	7TUVU_07208	CATGTAAAGGCACATTCCCG	7TUVU_55621	GGGGTATCTCGCATGGTAGC	AC(12)	12	1			5	1	1	1
M01138:7:000000000-A985N:1:1109:8097:20499	TC(12)	12			1	7TUVU_18250	TCCATCTGGGTGCCCTCC	7TUVU_34030	GCCGACAAATAGAGGGGTGG	TC(12)	12	1			1	2	1	1
M01138:7:000000000-A985N:1:2116:18435:1444	TC(16) TC(16)	32			1	7TUVU_03212	TCTTATACACATTCTCCGAGCCC	7TUVU_08287	GCACTGCAAACTCAGTAACCTCC	TC(16)	16	1			303	3	1	1
M01138:7:000000000-A985N:1:1113:12710:4317	AT(14)	14			0
M01138:7:000000000-A985N:1:1107:14421:4523	TC(12)	12			1	7TUVU_29148	ATTTGCACTGTCTGCCAGC	7TUVU_44793	ATCAGATAAGAAACTGTCAAAAGCC	TC(12)	12	1			3	1	1	1
M01138:7:000000000-A985N:1:2104:22620:20870	ATCT(52)	52			1	7TUVU_39750	TGAAGGTCCCTCTGAATGGC	7TUVU_39348	GACCAACCTGGTAACCTTCTATGG	ATCT(52)	52	1			3	1	1	1
M01138:7:000000000-A985N:1:1107:6213:22100	AAAT(24)	24			1	7TUVU_47196	GCGTGTAATTTTCTCGACAGC	7TUVU_04286	GCCTTCAACCATACTGCACC	AAAT(24)	24	1			1	1	1	1
M01138:7:000000000-A985N:1:1112:20720:8656	TC(14) TC(14)	28			1	7TUVU_43917	TTTCAATTCCCCTCTCTCTGG	7TUVU_35347	GCGTGAAGAGCTGTCATAGTCC	TC(14)	14	1			2	2	2	1
M01138:7:000000000-A985N:1:1111:2277:10136	AT(20)	20			1	7TUVU_25963	TGTTGATTTGTGGTTTGCCC	7TUVU_42603	CTTCCATGGCATATAAGATCATCC	AT(20)	20	1			1	3	1	1
M01138:7:000000000-A985N:1:1113:21945:19663	ATT(27) ATT(27)	54			1	7TUVU_55699	CCTCGCTGTTTGTAGCATGG	7TUVU_10036	TTCTTCAGTTCCCATGAGCG	ATT(27)	27	1			2	2	2	1
M01138:7:000000000-A985N:1:1111:12287:16310	AC(14)	14			1	7TUVU_36654	GAGAGGCAGTGCGTGAGC	7TUVU_21225	GTGTTCTGTGTCAGGACCCG	AC(14)	14	1			2	2	1	1
M01138:7:000000000-A985N:1:2102:2547:15467	AT(12) AT(14)	26			1	7TUVU_49397	TTCCTGGCCATAGTTGCTCC	7TUVU_00835	TGCTGACTCCTCTTTGTCGC	AT(12)	12	1			1	1	1	1
M01138:7:000000000-A985N:1:2111:7720:19421	ATT(21)	21			0
M01138:7:000000000-A985N:1:2104:19120:25021	TCC(18)	18			1	7TUVU_24446	AGCAGGAGGAAACAGCATCC	7TUVU_18078	CTCATCCTCGCCATCAAGC	TCC(18)	18	1			12	1	1	1
M01138:7:000000000-A985N:1:1117:5315:22014	AC(12)	12			1	7TUVU_05466	AGCACTGCTTCTGCTTGGC	7TUVU_14391	ACTGCGAATGCCATAAAGGG	AC(12)	12	1			1	2	1	1
M01138:7:000000000-A985N:1:1110:6085:10561	AC(12) AC(12)	24			1	7TUVU_36587	AACCTGATGTGGGTTTCTTGC	7TUVU_49735	GGGTATCTGCTTCTCCAAGGG	AC(12)	12	1			5	4	4	1
M01138:7:000000000-A985N:1:2119:11149:15940	AT(14)	14			1	7TUVU_32967	CAACTTCTTCCCATCACCCC	7TUVU_40348	GCATTTGCATTTGGTGAACG	AT(14)	14	1			1	1	1	1
M01138:7:000000000-A985N:1:1113:4838:17739	TGCC(24)	24			1	7TUVU_42184	GAGTGTGCTCCTTGCTCTGC	7TUVU_39875	CAGAACCTCTGGGGAAGTGC	TGCC(24)	24	1			3	3	1	1
M01138:7:000000000-A985N:1:1103:11645:17708	TCC(39) TCC(30)	69			1	7TUVU_53219	TCCTCCGCCTCCTATGCC	7TUVU_12710	GCAGAGGTGGAGACAGACGC	TCC(39) TCC(30)	69	1			7	3	1	1
M01138:7:000000000-A985N:1:1111:18259:4062	AAC(18)	18			1	7TUVU_40155	TGCCACTGACCTTGAGTTCG	7TUVU_04323	CACACCAAGTTCTATAAACCATGAGC	AAC(18)	18	1			1	3	1	1
M01138:7:000000000-A985N:1:2103:17879:20970	TCC(39) TCC(39)	78			1	7TUVU_25793	GGAGGAGGGGAACCTAAACG	7TUVU_32269	AATTAGGGCTTCTCGAGTCGG	TCC(39)	39	1			2	2	2	1
M01138:7:000000000-A985N:1:2101:9317:22949	TCC(18) TCC(33) TCC(18) TCC(18)	87			0
M01138:7:000000000-A985N:1:1109:14820:17159	AT(12) AT(12)	24			1	7TUVU_05579	AGTATTACTGCACTGAGTACATCTTGGG	7TUVU_44745	ATTAACTTAAAGGGGCATGATTCTAGC	AT(12)	12	1			4	5	4	1
M01138:7:000000000-A985N:1:1102:17203:12890	AC(16) AC(16)	32			1	7TUVU_50160	GGTTTGTCCTGAGGATTGCC	7TUVU_21136	TCCCTGCTCGCAGATAAACC	AC(16)	16	1			3	3	3	1
M01138:7:000000000-A985N:1:1116:22954:17003	TCC(18) TCC(21)	39			1	7TUVU_08179	GCTCCTAGTCCTGTGCCACC	7TUVU_28634	TGATCACACCGTCACACAGC	TCC(18) TCC(21)	39	1			154	1	0	1
M01138:7:000000000-A985N:1:1116:21584:18643	TC(18)	18			0
M01138:7:000000000-A985N:1:1104:8334:12589	AC(14) AC(14)	28			1	7TUVU_39758	GTCCATGCACATCTGTTGGG	7TUVU_20525	CATGCACAGAGACACACCCC	AC(14)	14	1			5	9	3	1
M01138:7:000000000-A985N:1:2103:11036:14542	AC(12) AC(12)	24			1	7TUVU_11479	ATGGAAATGCCGAAGAGTGG	7TUVU_53268	ACACACACACCATCCCAAGC	AC(12)	12	1			1	1	1	1
M01138:7:000000000-A985N:1:1115:10855:20552	CGG(18)	18			0
M01138:7:000000000-A985N:1:2103:16417:19927	AC(12)	12			0
M01138:7:000000000-A985N:1:2110:8880:13942	TC(14) TC(14)	28			1	7TUVU_24112	TCATCCCAATTGGTTTTCCC	7TUVU_53959	TGAGGATGAGGGGCTACAGG	TC(14) TC(14)	28	1			7	5	2	1
M01138:7:000000000-A985N:1:1106:23649:24601	TC(22)	22			1	7TUVU_48056	GCTCTCCCTGCTTCTGTCCC	7TUVU_31030	CCTCTCTTCCCTCGCCCC	TC(22)	22	1			35	11	2	1
M01138:7:000000000-A985N:1:1118:16536:10065	TC(12)	12			1	7TUVU_25649	ACGGTAGAAACAAGGTCGGG	7TUVU_20183	AGCAGATGGAGCTTTCTGGG	TC(12)	12	1			4	2	1	1
M01138:7:000000000-A985N:1:1116:4403:16303	ATT(36) ATT(36)	72			1	7TUVU_10042	TTTGTGACAACCCCTTTCCC	7TUVU_14280	TTGCAGGCACTCTGAAGTGG	ATT(36)	36	1			2	2	2	1
M01138:7:000000000-A985N:1:2117:21475:4785	TC(16) TC(16)	32			1	7TUVU_24831	CCTAGCCCTGTTCAGACATGC	7TUVU_30102	ATCCATTATGCTGCCTTTTGC	TC(16) TC(16)	32	1			4	2	2	1
M01138:7:000000000-A985N:1:1107:9146:5409	AT(12) AT(12)	24	AT		1	7TUVU_42627	GGAGAGGAGGAGAAAAGGGC	7TUVU_22481	TCTGGAAAATCATCCTGGGC	AT(12)	12	1	AT		2	2	2	1
M01138:7:000000000-A985N:1:1101:24366:16898	TC(12)	12			1	7TUVU_25583	TCCCATAACACCTCTTGCCC	7TUVU_41477	CAACATGATCCACTGTCCCG	TC(12)	12	1			3	2	1	1
M01138:7:000000000-A985N:1:2112:25901:7433	TC(12) TC(12)	24	TC		1	7TUVU_22966	AAAGGTTATCCTGGGGTGGC	7TUVU_03823	CATGGACTCAACAGAGACATTGG	TC(12)	12	1	TC		2	2	2	1
M01138:7:000000000-A985N:1:2107:17493:19703	TC(14)	14			1	7TUVU_28067	GAAGCTACGTGCTCTTTAATCCG	7TUVU_27982	GGTGGGGCAGTATGAGAAGC	TC(14)	14	1			1	9	1	1
M01138:7:000000000-A985N:1:1102:23089:15134	TCC(27) TCC(27)	54			0
M01138:7:000000000-A985N:1:1108:11731:3256	AT(14)	14			0
M01138:7:000000000-A985N:1:1106:11611:7051	ATT(18) ATT(18)	36			1	7TUVU_26377	TCGGTCAATGAGTGGTGAGC	7TUVU_52379	AACAAAACCAACCTCGTGGG	ATT(18) ATT(18)	36	1			387	3	1	1
M01138:7:000000000-A985N:1:2107:11017:7789	AC(14)	14			1	7TUVU_21451	GCTATTGAGGGGAGCTGAGG	7TUVU_12697	AGGGTCATTTCGCTACCAGC	AC(14)	14	1			1	1	1	1
M01138:7:000000000-A985N:1:2118:24689:10375	AC(12)	12			1	7TUVU_11956	AACACTTTCCCTCCTTCCCC	7TUVU_12255	GATCTAGGTGGTGGGTACTCTGC	AC(12)	12	1			1	1	1	1
M01138:7:000000000-A985N:1:2116:15856:3542	AC(12) AC(12)	24			1	7TUVU_17367	TTTCGCTCTTATTCTGGAGATGG	7TUVU_03009	CTGTGCTGTCAGCCTTTTGG	AC(12) AC(12)	24	1			3	2	2	1
M01138:7:000000000-A985N:1:1114:23894:6279	TC(12) TC(12)	24			1	7TUVU_08594	CATGGCAAGAAATCATCCTCC	7TUVU_09166	GAGCATTCTCCTCTGAGGGC	TC(12)	12	1			2	2	2	1
M01138:7:000000000-A985N:1:1108:23912:8225	TC(12) TC(12)	24			1	7TUVU_21777	ATGAGATCACCCGCTAACGC	7TUVU_32421	CATTCAAATGAGCTGCAGGG	TC(12) TC(12)	24	1			2	2	2	1
M01138:7:000000000-A985N:1:1113:24094:23605	AT(12) AT(12)	24			1	7TUVU_42933	CTTCTTGCACACCTGCTTGC	7TUVU_33728	TAAGTGCTGCTTGTGGCAGG	AT(12) AT(12)	24	1			12621	5	0	2
M01138:7:000000000-A985N:1:1108:19639:2826	AC(12)	12			1	7TUVU_25906	GTAGCCCTTCGAACAGTGGG	7TUVU_52833	CAACAGCTTTCAGTGCTGGC	AC(12)	12	1			7357	1966891	2007	1
M01138:7:000000000-A985N:1:1102:8100:22984	TCC(27) TCC(27)	54			0
M01138:7:000000000-A985N:1:2105:21111:19264	AC(20)	20			0
M01138:7:000000000-A985N:1:1117:24670:4121	AT(16) AT(16)	32			1	7TUVU_44685	GGGTGAGAAGCAGAGAAGGC	7TUVU_12931	TGTATGGGGCTGTGTTTTGG	AT(16)	16	1			36	26	4	1
M01138:7:000000000-A985N:1:2106:4284:19403	AC(16) AC(16)	32			1	7TUVU_00519	TTGTCTTGCTCCCACTTAGCC	7TUVU_40945	TTTCCTGCTGCTACATCCTCC	AC(16) AC(16)	32	1			3	3	1	1
M01138:7:000000000-A985N:1:1114:20012:14495	TC(14) TC(14)	28			1	7TUVU_30317	CTTCTGTGTGGGAGCAGTGG	7TUVU_40428	CATTGGGACTCTGCTCATGC	TC(14) TC(14)	28	1			31	3	3	1
M01138:7:000000000-A985N:1:1112:9564:6634	AT(14)	14			0
M01138:7:000000000-A985N:1:1113:16456:8853	AC(12)	12			0
M01138:7:000000000-A985N:1:1116:24632:22103	TC(14)	14			1	7TUVU_14368	TGTGACCCTCTGTACTGTTCCC	7TUVU_44410	AAAAGGTGAGACACAGCGAGC	TC(14)	14	1			84	93	8	1
M01138:7:000000000-A985N:1:2117:10699:12136	AC(12) AC(12)	24	AC		1	7TUVU_46073	TTGTGACTTTCCTCCCTGGC	7TUVU_45458	ACACAGAGGCACCCACAGC	AC(12)	12	1	AC		2	3	2	1
M01138:7:000000000-A985N:1:1117:18537:4966	TC(12)	12			1	7TUVU_46040	AGACAGATCACGATCAGCGG	7TUVU_42850	GCCACAGAGGTAGCTGGAGG	TC(12)	12	1			1	2	1	1
M01138:7:000000000-A985N:1:2106:13905:4206	AC(16)	16			1	7TUVU_52312	TTAGGAGGAGCCACGTCTGG	7TUVU_10395	ACATGTGCAAACACACACGC	AC(16)	16	1			1	2	1	1
M01138:7:000000000-A985N:1:2102:13747:19494	TC(12) TC(12)	24			1	7TUVU_13535	AGAAATTTCGGACGGCTGG	7TUVU_18157	TCACACACCTTCCAAGCAGG	TC(12) TC(12)	24	1			5	5	5	1
M01138:7:000000000-A985N:1:1114:6745:12178	TCC(27) TCC(27)	54			1	7TUVU_47986	AGAAGAGGGGCCAGAAGAGG	7TUVU_54612	TGAGTGGTTGTCCCACAAGG	TCC(27)	27	1			3	3	3	1
M01138:7:000000000-A985N:1:2117:3305:15410	TC(14)	14			0
M01138:7:000000000-A985N:1:1113:6262:23468	TC(22) TC(22)	44			1	7TUVU_25373	GCAGGTCCTAGTTGTGTGCC	7TUVU_45242	ACACTCAGGGACAGCCTCG	TC(22) TC(22)	44	1			4	3	2	1
M01138:7:000000000-A985N:1:1113:29321:12467	AC(16)	16			0
M01138:7:000000000-A985N:1:1117:9842:21560	AC(16)	16			1	7TUVU_19991	TGCTTCCTGACTTGTGTGGG	7TUVU_28714	CAGGAAAAGTGAGAGCAAGGC	AC(16)	16	1			1	1	1	1
M01138:7:000000000-A985N:1:1105:15891:21173	TC(12)	12			0
M01138:7:000000000-A985N:1:1117:13387:22151	AT(14) AT(14)	28			1	7TUVU_52116	AACAGAGATTTTGCTGTTTCCC	7TUVU_50444	CCTAATGTTCACCAGGCCC	AT(14) AT(14)	28	1			2	2	2	1
M01138:7:000000000-A985N:1:1108:19472:2202	AC(12)	12			1	7TUVU_19166	GGAAGGTGCTTGAAAATTCCC	7TUVU_02966	ATCATTGACTGCCGTGTTGG	AC(12)	12	1			1	5	1	1
M01138:7:000000000-A985N:1:2103:28462:13068	AT(16)	16			1	7TUVU_03450	GCATACATCTTTTGTTTTAAAAGGGC	7TUVU_23798	TGCAAGTACAATTGAAATACTGAGGG	AT(16)	16	1			1	1	1	1
M01138:7:000000000-A985N:1:1116:10008:3730	AC(12)	12			1	7TUVU_50217	TGGTGGGGATTCACCTCG	7TUVU_27727	CAATAGTGACCCACACACCCC	AC(12)	12	1			1	1	1	1
M01138:7:000000000-A985N:1:2105:24524:12965	AT(14)	14			1	7TUVU_55355	CTACAGCAGCTGAGCAAGGC	7TUVU_35963	TCGTCAGATCACTGTGGCG	AT(14)	14	1			1	3	1	1
M01138:7:000000000-A985N:1:2117:17324:17414	AC(12)	12			1	7TUVU_49815	AAAATTGGGGCGAGTGCC	7TUVU_40970	TTTTCTCCTTTGCAGCCACC	AC(12)	12	1			268	3	1	1
M01138:7:000000000-A985N:1:2111:18409:1164	TC(12) TC(14)	26			1	7TUVU_10864	TGGAGAATTCAACCCTGTGC	7TUVU_40002	CCCAGATTCACCTACCCAGG	TC(12) TC(14)	26	1			1	1	1	1
M01138:7:000000000-A985N:1:2115:11188:5005	ATT(18) ATT(18)	36			1	7TUVU_26130	GCTCAGGCATCAGTCAGTGG	7TUVU_10002	AACTTGTGGGTTGAGACAAGAGC	ATT(18) ATT(18)	36	1			54	4	2	1
M01138:7:000000000-A985N:1:2101:14461:14740	TCC(21) TCC(21)	42			1	7TUVU_00682	CTCCACTGCCTCTGTGGACC	7TUVU_52394	TTCTTTCCCTTAACGCCACG	TCC(21)	21	1			2	2	2	1
M01138:7:000000000-A985N:1:2118:11760:23687	AC(22)	22			0
M01138:7:000000000-A985N:1:2117:24999:12209	ATT(21) ATT(21)	42			1	7TUVU_38265	TGTTTTCGATTCTCCTCCCC	7TUVU_40980	CGTGGTTTAACCCCAGCC	ATT(21)	21	1			261	6843	81	1
M01138:7:000000000-A985N:1:2106:22577:24427	AC(16) AC(16)	32			1	7TUVU_17989	TGCAATTTGTATCGCAAGCC	7TUVU_43574	GGAAATCGAGAAGCAAAGGC	AC(16) AC(16)	32	1			3	4	1	1
M01138:7:000000000-A985N:1:1103:8758:17231	TCC(21)	21			1	7TUVU_43124	TGTTGCAATCTCCTTCTGCC	7TUVU_28689	AACAGGAGACAACAGCGTGG	TCC(21)	21	1			13	3	1	1
M01138:7:000000000-A985N:1:2117:19342:14331	AT(12) AT(12)	24			1	7TUVU_52640	CACTCCTGGGCTTGACTGC	7TUVU_24950	AGCAGAACATATAGGCGGGG	AT(12) AT(12)	24	1			3	1	1	1
M01138:7:000000000-A985N:1:2108:8242:19483	TC(12) TC(12)	24			1	7TUVU_23599	CCTTTCTTTTCCCAACAGTGG	7TUVU_48897	AGAAAACGTGCATGCTCAGG	TC(12)	12	1			2	2	2	1
M01138:7:000000000-A985N:1:1101:4301:6263	TCC(27)	27			1	7TUVU_48303	CTCTGGCTCTCTTTCCCAGC	7TUVU_51856	CCAATCACACCCACAAGAGG	TCC(27)	27	1			875	8	0	1
M01138:7:000000000-A985N:1:2112:14908:19864	TC(20)	20			1	7TUVU_01012	TTTGAGCCATATGATTGTTTTGC	7TUVU_29724	CAAGCGCCAGATTCTCAGG	TC(20)	20	1			1	1	1	1
M01138:7:000000000-A985N:1:2119:14828:21778	AC(12) AC(12)	24			1	7TUVU_29861	TCAGGCATGCTGTCTCATCC	7TUVU_27190	CAGCTAGTGGCATTTTGGGG	AC(12)	12	1			4	2	2	1
M01138:7:000000000-A985N:1:2113:13725:21862	TCC(18) TCC(21) TCC(18) TCC(27)	84			1	7TUVU_35433	TCATATGCCTCCTCCGCC	7TUVU_53819	GCAGAAGAGAAGAGCCTGACG	TCC(18) TCC(21) TCC(18) TCC(27)	84	1			1	25	1	1
M01138:7:000000000-A985N:1:1104:19121:13143	CGG(18) CGG(18)	36			1	7TUVU_31686	AGCTGTATCGGTACTGGCGG	7TUVU_43926	GTTTCATCTGAACTCCGGGC	CGG(18)	18	1			2	2	2	1
M01138:7:000000000-A985N:1:1102:27279:8312	TTCC(28)	28			0
M01138:7:000000000-A985N:1:1112:19745:25112	TGC(33)	33			1	7TUVU_23382	GCTCTACAGCTCGCTCCCC	7TUVU_14339	TTAGGCTGCTCAGACCGACC	TGC(33)	33	1			23	25	1	1
M01138:7:000000000-A985N:1:1101:20654:6685	AC(16) AC(16)	32			1	7TUVU_47104	CACTCAGCACAATTAATCACATGG	7TUVU_50794	TTGAAGTGGGTGTCCATTGC	AC(16) AC(16)	32	1			2	2	2	1
M01138:7:000000000-A985N:1:2115:13249:2394	TC(14)	14			0
M01138:7:000000000-A985N:1:1106:10886:15356	TC(14) TC(14)	28			1	7TUVU_27029	TGATTTTAATGTGGAAGGGTAGGC	7TUVU_06752	CTTCCAACTCCACCAATGCC	TC(14)	14	1			9	9	9	1
M01138:7:000000000-A985N:1:1106:22718:16059	AC(12)	12			1	7TUVU_43105	GAGTCCTCCAGTGTGGGTCC	7TUVU_40807	AAGGGTCAGAAGTGCAAGCC	AC(12)	12	1			4	6	1	1
M01138:7:000000000-A985N:1:2106:21971:4851	AC(12)	12			1	7TUVU_24533	TCCTTAGCTCATGTTTGTAGAGCG	7TUVU_41922	CAGCTACATCTCGCACACCC	AC(12)	12	1			65	1	1	1
M01138:7:000000000-A985N:1:1101:11161:7156	AT(12) AT(12)	24			1	7TUVU_46707	TTTAGTGAATCTGCTGACACCG	7TUVU_33346	GGGGATAGCAGTGATGATCG	AT(12) AT(12)	24	1			1	1	1	1
M01138:7:000000000-A985N:1:1101:26189:4221	AT(16)	16			1	7TUVU_27368	CTACCCAAATGCCTCCTCCC	7TUVU_14187	GCAATCTCTCCTTCAGCAGGC	AT(16)	16	1			1	1	1	1
M01138:7:000000000-A985N:1:2114:27629:12397	AC(14)	14			0
M01138:7:000000000-A985N:1:1106:6720:11947	TC(18)	18			1	7TUVU_36596	CTGTTGTTGCAGAAGCACCC	7TUVU_02269	AATGACCGTTGAAAGGTGCC	TC(18)	18	1			4	1	1	1
M01138:7:000000000-A985N:1:1111:23775:23664	ATT(33) ATT(21)	54			1	7TUVU_55065	GCTGCTTGGGAACTAACTGG	7TUVU_05242	AAAACCCCAAAACTCGAAGG	ATT(33) ATT(21)	54	1			292	1	1	1
M01138:7:000000000-A985N:1:1108:11295:5688	AC(12)	12			0
M01138:7:000000000-A985N:1:1119:23934:7718	AC(16)	16			1	7TUVU_47905	CTGAGGGCTTCCTCATACCG	7TUVU_48782	AAAAGCACGAATCCTCTGGC	AC(16)	16	1			1	1	1	1
M01138:7:000000000-A985N:1:1102:3098:16782	AAAC(28) AAAC(28)	56			1	7TUVU_46132	TGAACCTGAAGCCTCTTAAGCC	7TUVU_21321	CCTGGTGAGCAGGTTTCTCC	AAAC(28) AAAC(28)	56	1			2	2	2	1
M01138:7:000000000-A985N:1:1112:11970:13363	AC(12) AC(12)	24			1	7TUVU_20293	CAGCAGTGCTCCCATATTGC	7TUVU_03474	ATGCTGGAAGCCAAGGTAGC	AC(12)	12	1			3	3	3	1
M01138:7:000000000-A985N:1:2109:24352:14203	TC(12)	12			0
M01138:7:000000000-A985N:1:1116:25760:5543	CGG(21)	21			0
M01138:7:000000000-A985N:1:2115:15611:11161	AT(12)	12			0
M01138:7:000000000-A985N:1:2112:25614:19716	TC(12)	12			0
M01138:7:000000000-A985N:1:2105:6184:8481	CGG(21)	21			0
M01138:7:000000000-A985N:1:2115:6298:6932	AT(14) AT(12)	26			1	7TUVU_12294	ACAAACTTGAGGAGGGAAATGC	7TUVU_19760	TCCACGGATTGCAACATAGC	AT(14) AT(12)	26	1			1	3	1	1
M01138:7:000000000-A985N:1:2103:17523:17968	AT(12)	12			1	7TUVU_51046	TCCACGACTCTTAGTATTTTCTCATCC	7TUVU_55321	GAATCCTGGGAAACAGAGATGC	AT(12)	12	1			1	1	1	1
M01138:7:000000000-A985N:1:2106:22567:12773	AT(12)	12			0
M01138:7:000000000-A985N:1:2116:10208:20326	AC(12)	12			0
M01138:7:000000000-A985N:1:2106:17570:24173	AC(14)	14			1	7TUVU_42234	AAGCCATTTCGCATACTCCC	7TUVU_52160	CAGTTGCTTGAACGAAAGCG	AC(14)	14	1			3	8	1	1
M01138:7:000000000-A985N:1:1104:16607:17414	TGC(33) TGC(33)	66			1	7TUVU_54175	TGCGAGATTTTGCTTTTCCC	7TUVU_44414	GAGCCACCAGGATCAAAACC	TGC(33) TGC(33)	66	1			2	4	2	1
M01138:7:000000000-A985N:1:1102:18343:11535	AC(12)	12			1	7TUVU_16917	AGAGGCCAGTATACGCCACC	7TUVU_16782	AGCGCTACAGGGAGACTTGG	AC(12)	12	1			119	234	10	1
M01138:7:000000000-A985N:1:2115:11267:4476	AC(12)	12			1	7TUVU_44776	GACCTGTACCATAGCTCATGCC	7TUVU_31733	TTACGGAAAACGCAATCAGG	AC(12)	12	1			1	2	1	1
M01138:7:000000000-A985N:1:2102:15229:14568	AC(12) AC(12)	24			1	7TUVU_26819	GCAAAGCTATGCTCTGCGG	7TUVU_31903	TCTCCTTGACAGAGACGCCC	AC(12) AC(12)	24	1			8	4	2	1
M01138:7:000000000-A985N:1:1110:18611:21295	AC(18)	18			0
M01138:7:000000000-A985N:1:1109:2210:16089	AC(12) AC(12)	24			1	7TUVU_30164	TGTGGTTTCAAATGCTTGGG	7TUVU_26788	TTGCCAATAACTCCTGCACC	AC(12)	12	1			5	5	5	1
M01138:7:000000000-A985N:1:2112:8597:13476	TTC(54) TTC(21)	75			1	7TUVU_51254	CAAAGCAAATCAGCTCCTGC	7TUVU_25163	GCACATTTTCAGCCATCTGC	TTC(54) TTC(21)	75	1			1	1	1	1
M01138:7:000000000-A985N:1:2118:21240:24103	AC(20) AC(18)	38			1	7TUVU_18585	CCACACACGTCCATAGTCACC	7TUVU_17758	GTACATCTGTGTGCCTGGGG	AC(20) AC(18)	38	1			19	28	6	4
M01138:7:000000000-A985N:1:2114:14438:1476	ATT(18) AT(12) ATT(18) AT(12)	60			0
M01138:7:000000000-A985N:1:1117:15985:10339	ATT(18) ATT(18)	36			1	7TUVU_47119	AGCTAAGCACCACACAGCCG	7TUVU_52388	ATCACTGCTGGGGCATCG	ATT(18) ATT(18)	36	1			239	89	2	1
M01138:7:000000000-A985N:1:2108:3852:12366	AAAT(32)	32			0
M01138:7:000000000-A985N:1:2113:9422:5090	TC(16)	16			0
M01138:7:000000000-A985N:1:2101:28240:8327	TCC(36)	36			0
M01138:7:000000000-A985N:1:2113:7597:1869	TC(12) TC(12)	24			1	7TUVU_13349	GAGACAGAGAGAGGGTGCGG	7TUVU_11278	CAGCTCTCCTGATTCACCCC	TC(12) TC(12)	24	1			5	4	4	1
M01138:7:000000000-A985N:1:2105:15721:18886	AC(18)	18			1	7TUVU_42202	GCATTTTAAGAGATCTGTTGCACG	7TUVU_15718	AACGTTCAGCATCTTCTTGCC	AC(18)	18	1			1	1	1	1
M01138:7:000000000-A985N:1:2104:23599:8164	TC(12) TC(12)	24			0
M01138:7:000000000-A985N:1:2101:1935:11381	TC(12) TC(12)	24			1	7TUVU_51419	AGGGTGAACATATAAGGAATTGGC	7TUVU_31832	GTGTGACTTCAGTGCCTGCC	TC(12)	12	1			5	5	5	1
M01138:7:000000000-A985N:1:1112:6796:9187	TCC(18)	18			1	7TUVU_31480	CCACCTCATTGTGTTGTCTCC	7TUVU_35869	AGGAGGCAGGAGTGAAAAGC	TCC(18)	18	1			89	2	1	1
M01138:7:000000000-A985N:1:1102:16333:17349	TC(14)	14			1	7TUVU_23969	TGGAAGAAGCTTTTGTTCTATGC	7TUVU_34283	CAGGACATGTGCAACTAAATGG	TC(14)	14	1			1	2	1	1
M01138:7:000000000-A985N:1:2113:8557:18601	AC(12)	12			1	7TUVU_04349	GCCACCTCATCTTCTGCTCC	7TUVU_03521	TGCCTCGAACAGAGATACGC	AC(12)	12	1			1373962	1	0	1
M01138:7:000000000-A985N:1:1106:5788:10476	TCC(27) TCC(27)	54			1	7TUVU_48303	CTCTGGCTCTCTTTCCCAGC	7TUVU_35330	GGAGGTGCGTGCTATCTTCC	TCC(27)	27	1			875	888	204	30
M01138:7:000000000-A985N:1:1101:8292:17289	AAAC(24) AAAC(24)	48			1	7TUVU_15800	CAGAGGACTACAAGATGTTCATTTCC	7TUVU_50476	TGGATATTGGTCCCTCTGTGG	AAAC(24)	24	1			1	2	1	1
M01138:7:000000000-A985N:1:1104:19721:7483	ATT(18)	18			1	7TUVU_54796	TAGGAGGGAGCATAGCCAGG	7TUVU_28292	AGATCCTCCACTGCCACACC	ATT(18)	18	1			7	5	1	1
M01138:7:000000000-A985N:1:1109:22237:15476	AC(12)	12			1	7TUVU_37585	TGCTGCACACAAGTCAGGC	7TUVU_16420	AGACCACCATTCCCTTCAGC	AC(12)	12	1			1	1	1	1
M01138:7:000000000-A985N:1:1114:6145:5142	TC(12)	12			1	7TUVU_42454	CATTCAGAGTATCGGAGGATGG	7TUVU_18193	TTCATTGGCAACCAAAGAGC	TC(12)	12	1			3	1	1	1
M01138:7:000000000-A985N:1:1113:27652:14402	AT(20) AT(20)	40			1	7TUVU_27813	TGGTACATCCAGGTGCAAGC	7TUVU_44927	ATTCCAGTGTGGATCCCTGC	AT(20)	20	1			3	4	3	1
M01138:7:000000000-A985N:1:1111:19900:6870	AC(12) AC(12)	24			1	7TUVU_23539	GTGCACAGGTGTGTGTGTGC	7TUVU_32648	ACACTCCCCATCCCTCACC	AC(12) AC(12)	24	1			3	1	1	1
M01138:7:000000000-A985N:1:2113:25757:9476	ATT(21)	21			0
M01138:7:000000000-A985N:1:2103:16593:8485	TC(12)	12			0
M01138:7:000000000-A985N:1:2108:17545:10205	AT(12) AT(12)	24			1	7TUVU_01192	TGGATTATCTTTCCTGGGGC	7TUVU_49191	CCCTCAAGAGAGTAGGACATTGC	AT(12)	12	1			3	3	3	1
M01138:7:000000000-A985N:1:1118:14823:10376	AC(12)	12			1	7TUVU_32121	CCGTAAGATGCATGGACACC	7TUVU_52657	TTGCCTGCTTCTGAGAGTGG	AC(12)	12	1			1	1	1	1
M01138:7:000000000-A985N:1:1110:22148:11816	AC(12)	12			1	7TUVU_54421	GAGTTACCTGCAATGCCTGC	7TUVU_19183	GGTTTGACTATTGTATTTGTCCCC	AC(12)	12	1			1	1	1	1
M01138:7:000000000-A985N:1:2108:20969:16076	AT(16) AT(12)	28			1	7TUVU_38695	CTAATATCTTTTCCTCTCACCTCCC	7TUVU_21857	CCCTCGAAATTAAACAGGGG	AT(16)	16	1			2	1	1	1
M01138:7:000000000-A985N:1:2110:10305:22372	AAAT(32)	32			1	7TUVU_41617	GTTTTGCTTTCTGGTGCCG	7TUVU_36050	CATCAAGGACTCCACATGCC	AAAT(32)	32	1			1	1	1	1
M01138:7:000000000-A985N:1:2113:9140:22483	TC(18)	18			0
M01138:7:000000000-A985N:1:2107:26310:13319	AC(12) AT(12) AC(12) AT(12)	48			1	7TUVU_46130	ATTTTCTCTCCCCGTCTCCC	7TUVU_49952	AAACGGGTCATATATGTGTGGG	AC(12) AT(12) AC(12)	36	1			1	2	1	1
M01138:7:000000000-A985N:1:1118:26833:11289	AT(12)	12			1	7TUVU_20235	TACTCCCTCTTTTGGGTGCC	7TUVU_13445	TGATTTGAAGTAGTTAATCTTCTTTCGG	AT(12)	12	1			1	1	1	1
M01138:7:000000000-A985N:1:1117:28631:16634	TCC(24) TCC(18) TCC(18)	60			1	7TUVU_30720	CCTTTTGTCTCCTGCTGCC	7TUVU_52083	ATGAGAAGAAGGAGGTGGGG	TCC(18)	18	1			39	1	2	1
M01138:7:000000000-A985N:1:2102:6866:22428	TC(12) TC(12)	24			1	7TUVU_35899	TGGTGGCTTGAGGAGAAAGG	7TUVU_46524	ACAGGGAAATTGTTGCCCC	TC(12) TC(12)	24	1			3	2	2	1
M01138:7:000000000-A985N:1:2106:4256:8623	AC(18)	18			1	7TUVU_00795	AGGGACTTAATGGTAATGTCTCCC	7TUVU_27284	AGACCCAGCTATGTCCTGCC	AC(18)	18	1			5	1	1	1
M01138:7:000000000-A985N:1:2106:23228:11210	AT(12) AT(12)	24			1	7TUVU_22786	TCATACTTGTGCTCCATCTTGTAGG	7TUVU_02090	AGGCACAGGTTTTCATTGCC	AT(12) AT(12)	24	1			4	3	4	1
M01138:7:000000000-A985N:1:1113:10221:7605	AC(12) AC(12)	24			1	7TUVU_18880	GCACACAGATCAAAATGCACC	7TUVU_48578	CAAAGGAGTCCCAGCTCCC	AC(12) AC(12)	24	1			3	2	2	2
M01138:7:000000000-A985N:1:1102:9864:11564	TC(14) TC(14)	28			1	7TUVU_40549	TCTTTCCTTGTCCCTCTGGC	7TUVU_16640	GAGAGTGACAGGACCGAGGC	TC(14)	14	1			138	97	44	7
M01138:7:000000000-A985N:1:1115:24632:10500	AAAC(24) AAAC(24)	48			1	7TUVU_22449	TAACATTCTGGGTTTGGGGC	7TUVU_28896	AGGAATGTGGGACTCTTGTGG	AAAC(24) AAAC(24)	48	1			2	2	2	1
M01138:7:000000000-A985N:1:1103:13863:20842	AC(12)	12			1	7TUVU_14486	CAGAACATATCTCATTATTATTTGGAAGC	7TUVU_17641	ACTGCATTAATTCACTTTGTGGG	AC(12)	12	1			1	5	1	1
M01138:7:000000000-A985N:1:2112:21061:4996	AC(14)	14			1	7TUVU_30071	TGACTAAAATCAAAACTGCGCC	7TUVU_20608	AACTTCAGCTACAGACCAGGGG	AC(14)	14	1			1	1	1	1
M01138:7:000000000-A985N:1:2108:20231:22300	AT(14)	14			0
M01138:7:000000000-A985N:1:2102:3828:19125	AC(12)	12			0
M01138:7:000000000-A985N:1:1117:22088:20308	AC(12) AC(12)	24			1	7TUVU_43654	GTATGTGCATGGCTGTGTGC	7TUVU_55245	ATGCACACTTTAAGCCACGC	AC(12) AC(12)	24	1			7	3	3	1
M01138:7:000000000-A985N:1:2113:9073:11456	TCC(18) TCC(27)	45			1	7TUVU_36581	GGCACAAGAAGATGACAAAGAGG	7TUVU_30027	CTCCTCATGCTGTTGCCTCC	TCC(18)	18	1			4	17	1	1
M01138:7:000000000-A985N:1:2103:10817:25153	AC(12) AC(12)	24			1	7TUVU_28146	AAGCTGCTCAGGAAAGCAGG	7TUVU_10945	TGCTAGTCCTGATGTGCAAGG	AC(12) AC(12)	24	1			4	2	2	1
M01138:7:000000000-A985N:1:2115:15432:9875	AC(12)	12			1	7TUVU_55007	AAAGGATTGTGCGTGTGTGC	7TUVU_15166	GGCCCTTGGGCTTATAGAGG	AC(12)	12	1			1	1	1	1
M01138:7:000000000-A985N:1:2105:10092:6973	AC(12)	12			1	7TUVU_52867	GGAGCAGAAGATGAGGTGGC	7TUVU_27490	CCAGCACTGAAAGCTGTTGC	AC(12)	12	1			1373962	1959806	221054	53
M01138:7:000000000-A985N:1:1115:19521:1208	CGG(18) CG(14)	32			0
M01138:7:000000000-A985N:1:1118:12783:22983	AC(20) AC(20)	40	AC		1	7TUVU_07455	CACTGCTCCTCACAGCAAGG	7TUVU_54393	TTCAAAACACACCGGGTTCC	AC(20)	20	1	AC		2	4	2	1
M01138:7:000000000-A985N:1:2109:17495:13691	AT(12)	12			0
M01138:7:000000000-A985N:1:2101:9411:16025	TCC(33)	33			1	7TUVU_42236	TGACCCATGCACAAAGAAGG	7TUVU_07061	GAGCAGTTGTTGGCACGC	TCC(33)	33	1			32	638	1	1
M01138:7:000000000-A985N:1:2119:23731:21540	AC(14)	14			1	7TUVU_00618	TCATCGACCTCTTGGTCTGC	7TUVU_15150	AGGAAGAGGGTGTGAGCTGC	AC(14)	14	1			4	1	0	1
M01138:7:000000000-A985N:1:1106:13619:3748	AC(12) AC(12)	24			1	7TUVU_44451	GTGAACGTGGAAGTGATGGG	7TUVU_20117	AATGTTTTCCTCTTCTGTGGGG	AC(12)	12	1			4	1	2	1
M01138:7:000000000-A985N:1:2113:7590:20405	AAGC(32) AAGC(32)	64			0
M01138:7:000000000-A985N:1:1107:2939:10220	ATT(18)	18			1	7TUVU_48591	ACTAACTGGGCATTGTCGGC	7TUVU_16347	GTCAGCAGCTAAGCACCACG	ATT(18)	18	1			1	108	1	1
M01138:7:000000000-A985N:1:2103:23274:17250	ATT(27) ATT(27)	54			1	7TUVU_03846	GGATTTAAGCAGTGATTTAAGCAGG	7TUVU_26366	AAAAGACAAGTGATGCACAATGC	ATT(27)	27	1			47	2886	35	1
M01138:7:000000000-A985N:1:2106:24895:13166	AT(16) AT(16)	32			1	7TUVU_06249	TGGATACATAACCTCTGCCCC	7TUVU_18653	TTTCATCTTTTCACTAGACTTCGAGC	AT(16) AT(16)	32	1			2	2	2	1
M01138:7:000000000-A985N:1:2116:16069:21041	AT(12)	12			0
M01138:7:000000000-A985N:1:1106:5898:11830	AC(12)	12			0
M01138:7:000000000-A985N:1:2101:9793:17622	AC(12) AC(12)	24			1	7TUVU_52454	CAGAGGTTCGGGCTATCAGG	7TUVU_54763	CATCTAGCTGGGACCCTTGG	AC(12)	12	1			4	3	3	1
M01138:7:000000000-A985N:1:1105:18064:20703	ATT(18)	18			0
M01138:7:000000000-A985N:1:1119:14888:6788	AC(18)	18			1	7TUVU_46039	AGGTGGAGGACTGGACAACC	7TUVU_29505	TGCCGTAATATTTGTCCTTCCC	AC(18)	18	1			1	1	1	1
M01138:7:000000000-A985N:1:1118:22533:12547	TC(14) TC(14)	28			1	7TUVU_05395	ACATATGGGTCTTTAGCAGGGC	7TUVU_11985	TCTCTCATTCGCAACAACCG	TC(14)	14	1			2	2	2	1
M01138:7:000000000-A985N:1:1115:7702:22062	TCC(24) TCC(24)	48	TCC		1	7TUVU_33793	GTGGAGCGAGAAGAATTCCG	7TUVU_07149	TGGAATAGGATCGGCTGAGG	TCC(24) TCC(24)	48	1	TCC		87	72	15	2
M01138:7:000000000-A985N:1:1101:8084:23281	AC(18) AC(18)	36			1	7TUVU_28309	GCATACTGCTTACTGCTAAATCTGG	7TUVU_07707	TGGAGACATTCTCCCTCCG	AC(18)	18	1			5	6	6	1
M01138:7:000000000-A985N:1:1119:19969:12333	AC(14)	14			1	7TUVU_22197	GGTAGGGTTCGGGGAAGG	7TUVU_43959	CCCACACAACTAACCCACACC	AC(14)	14	1			1	1	1	1
M01138:7:000000000-A985N:1:2104:17416:2979	AC(14) AC(12)	26			0
M01138:7:000000000-A985N:1:1114:15687:15831	TC(12)	12			1	7TUVU_25524	CATCACAGCGACAGAAGCG	7TUVU_03359	GGCAGGAAATACTGTTCGGC	TC(12)	12	1			1	1	1	1
M01138:7:000000000-A985N:1:1111:10258:10795	AT(14)	14			1	7TUVU_54087	TCATTGACAAAGTCAGCTCAAGG	7TUVU_49270	CATTATAAGATGTGAGTAAGCGGTCC	AT(14)	14	1			1	1	1	1
M01138:7:000000000-A985N:1:2114:19601:17716	ATT(21) ATT(21)	42			1	7TUVU_26377	TCGGTCAATGAGTGGTGAGC	7TUVU_29712	GTGGGTTGAGATAAAGACAGTTTAATAGG	ATT(21) ATT(21)	42	1			387	1928	14	1
M01138:7:000000000-A985N:1:2104:16408:19211	ATT(27)	27			1	7TUVU_48474	GCATCTCATGGATGTTGCTACC	7TUVU_17814	GTGGCTCGGGAACTAACTGG	ATT(27)	27	1			4	856	1	1
M01138:7:000000000-A985N:1:1105:14395:7337	AC(12)	12			0
M01138:7:000000000-A985N:1:2117:8846:14347	AC(18)	18			0
M01138:7:000000000-A985N:1:1119:15615:1283	AC(14)	14			1	7TUVU_30411	AAGGCGAATAACGTATGCCG	7TUVU_16123	GGCCCACTGTTCTAAGGGC	AC(14)	14	1			19	1087753	1	1
M01138:7:000000000-A985N:1:2119:28588:17787	AC(12) AC(14)	26			0
M01138:7:000000000-A985N:1:1113:24126:16169	AT(18) AT(18)	36			1	7TUVU_55396	ACACTAGCTCTCTCAAAGACTTAACC	7TUVU_39554	GCAGCTTTTGTCAATTCAGG	AT(18)	18	1			6	6	6	1
M01138:7:000000000-A985N:1:2112:22753:18140	AT(18) AT(18)	36			1	7TUVU_45829	GCTTTGTTGTCGAGGCACC	7TUVU_12862	TAAGGCATGTGTGGGAGTGC	AT(18)	18	1			2	2	2	1
M01138:7:000000000-A985N:1:2117:26235:11552	AC(18)	18			0
M01138:7:000000000-A985N:1:2118:9943:8391	AC(12)	12			0
M01138:7:000000000-A985N:1:1108:14256:8474	TC(12) TC(12)	24			1	7TUVU_42865	GTAGCCTCACGCAGTCATCG	7TUVU_28921	AGCTTTGGTGTTAGCCAGCC	TC(12) TC(12)	24	1			3	2	1	1
M01138:7:000000000-A985N:1:1105:17971:23260	AT(12) AT(12)	24			1	7TUVU_45271	GAAAGAGGTGAGGAGAATAGCTGG	7TUVU_17601	TCCCCATATTCACTGTTTTCTGC	AT(12)	12	1			2	2	2	1
M01138:7:000000000-A985N:1:2110:12786:20841	AC(14) AC(12) AC(12) AC(12)	50			1	7TUVU_41205	CCCTCTCAGACAACGGTGC	7TUVU_48015	GGCTGTGTTAATGTGGGTGC	AC(12) AC(12)	24	1			1	2	1	1
M01138:7:000000000-A985N:1:2118:3812:18261	ATT(18)	18			0
M01138:7:000000000-A985N:1:2117:13968:7759	AT(12)	12			0
M01138:7:000000000-A985N:1:1113:12244:13945	AC(14) AC(14)	28			1	7TUVU_13627	TCTTATCCAGTTTGCCGATGG	7TUVU_03433	TCCTGCGTAGCTCTAATTTCACC	AC(14)	14	1			1	4	1	1
M01138:7:000000000-A985N:1:1109:25115:15786	TGC(21) TGC(27)	48			1	7TUVU_24996	GTCTTCTGCTTCCTCTCCCG	7TUVU_34794	TGTCGGACACACACACTTGG	TGC(21) TGC(27)	48	1			956	6	0	1
M01138:7:000000000-A985N:1:1108:13608:5151	AC(14)	14			1	7TUVU_40207	TTCTTGGTTTGGCAGGGG	7TUVU_37166	CCCGTAGAATCTTTGCCAGG	AC(14)	14	1			4	8	0	1
M01138:7:000000000-A985N:1:1118:10836:12401	TC(12)	12			1	7TUVU_06964	AAAAGGAAAATCGGGCAAGG	7TUVU_50647	GTAGGCAAGGATCCGACTGC	TC(12)	12	1			3	1	1	1
M01138:7:000000000-A985N:1:2105:11840:23877	ATT(45)	45			1	7TUVU_11271	ACACCATGGAACTTCATGCC	7TUVU_40264	TTACTGAACCACAGGTCTGCC	ATT(45)	45	1			4	1	1	1
M01138:7:000000000-A985N:1:1119:23584:20122	TCC(18) TCC(18)	36			1	7TUVU_10592	AGGGGAGAATATCATGAGGAGG	7TUVU_08697	TTGTGTTCTGCTGCTTCATCC	TCC(18) TCC(18)	36	1			9	31	4	1
M01138:7:000000000-A985N:1:1118:28830:16632	AC(14) AC(14)	28			1	7TUVU_17855	AAGTGTCCAGGCTCTCTGCC	7TUVU_15795	AATAGGAGCAAGACACATCCCC	AC(14) AC(14)	28	1			1	1	1	1
M01138:7:000000000-A985N:1:2112:12294:12029	AC(12) AC(12)	24			1	7TUVU_03348	GTCTTGCAGCAGACTGCCC	7TUVU_27823	AAAACAGGGCAAGAAGGGG	AC(12) AC(12)	24	1			4	2	2	1
M01138:7:000000000-A985N:1:2107:27173:12279	AC(18)	18			1	7TUVU_01660	GAGCGCAACACCACATAAGC	7TUVU_10316	TTTCTTGTTCGGAGTCTGTAGCC	AC(18)	18	1			3	2	0	1
M01138:7:000000000-A985N:1:2107:8668:17720	CG(12)	12			0
M01138:7:000000000-A985N:1:2106:16395:18264	TCC(18) TCC(18)	36			1	7TUVU_39106	CGGCTCCTTATCCTCCTGG	7TUVU_39692	GAGAAGAGCATGAGGCAGGG	TCC(18) TCC(18)	36	1			9	4	1	1
M01138:7:000000000-A985N:1:2102:18748:7172	AT(16) AT(16)	32			1	7TUVU_22929	TTGCAACCCTAATAAGGCGG	7TUVU_48351	CTGGGTGTGATTTGACTGCC	AT(16) AT(16)	32	1			2	2	1	1
M01138:7:000000000-A985N:1:1104:8781:3068	AC(12)	12			1	7TUVU_45082	TGCTCCCACATGAAAAGTGC	7TUVU_52867	GGAGCAGAAGATGAGGTGGC	AC(12)	12	1			1777	1373962	551	1
M01138:7:000000000-A985N:1:1101:11070:14960	AAC(18)	18			1	7TUVU_12770	GATCGCTACACTGCCCGC	7TUVU_39501	GAAGAAATCCTCCCTGCCG	AAC(18)	18	1			1	2	1	1
M01138:7:000000000-A985N:1:2118:4849:21394	ATT(21)	21			0
M01138:7:000000000-A985N:1:2115:10276:6189	TC(14)	14			1	7TUVU_30297	AGAGAGAAGCGGCCAGAGG	7TUVU_00791	TCGCCCTACACTTACCTGCC	TC(14)	14	1			4	1	0	1
M01138:7:000000000-A985N:1:2113:14471:10104	AC(12) AC(12)	24			1	7TUVU_21690	ATGTGGCTGCAAGTCTTCCC	7TUVU_12950	TGTTCTGAGAGAGAATCTAGCTTAGGG	AC(12) AC(12)	24	1			3	3	3	1
M01138:7:000000000-A985N:1:1110:26749:12549	AC(14)	14	AC		1	7TUVU_19281	GTCACAGGCTTCCCAAAACC	7TUVU_26664	TCGCCCAGCACTTTTATTCC	AC(14)	14	1	AC		3	1	2	1
M01138:7:000000000-A985N:1:1107:3703:10310	TCC(18)	18			1	7TUVU_42149	GCTCCAGGGAAGCTTATGCC	7TUVU_49015	GGTTTTCACCACCTCTCCCC	TCC(18)	18	1			93	273	0	1
M01138:7:000000000-A985N:1:1111:9960:18631	AC(14)	14			1	7TUVU_43028	TCTCACAGCTACAGCCACCG	7TUVU_38987	GGGTTTGTAGAGGAGCGTCG	AC(14)	14	1			3	1	1	1
M01138:7:000000000-A985N:1:2110:8586:14073	TCC(18) TCC(18)	36			1	7TUVU_08422	CTGCAAATGTCTGAGTGGGG	7TUVU_53899	CAAATGTCCAGCTCAAACGC	TCC(18)	18	1			2	2	2	1
M01138:7:000000000-A985N:1:2108:24277:11339	ATT(30)	30			1	7TUVU_03368	GACCAGTGCGTTGTTGATCC	7TUVU_23827	ATGGTGAGAGCATTCAGGGC	ATT(30)	30	1			3	1	1	1
M01138:7:000000000-A985N:1:2106:10109:18807	AC(12) AT(14)	26			1	7TUVU_44642	TGCCTACAGGGTCAGAATGC	7TUVU_33353	GCTTCCCTTGCAGTTTCTCC	AC(12) AT(14)	26	1			5	3	0	1
M01138:7:000000000-A985N:1:1103:9725:3836	AT(12)	12			1	7TUVU_46273	TGCAGGGTGTTCTTCTCTGG	7TUVU_32367	AAGGCATGAGTGAAAGGTTCC	AT(12)	12	1			4	1	1	1
M01138:7:000000000-A985N:1:2111:15529:10212	TC(18) TC(18)	36			1	7TUVU_40274	AATTCTGGCATGGGATTTGC	7TUVU_21672	CAGCGCACACTTCCTGTCC	TC(18) TC(18)	36	1			4	3	3	1
M01138:7:000000000-A985N:1:1113:20405:24961	AC(12) AC(12)	24			1	7TUVU_36998	TTGATCAAACTGCCACCTGC	7TUVU_34845	ACCAAACCACTTAAATCCCAGG	AC(12)	12	1			5	5	5	1
M01138:7:000000000-A985N:1:2117:8994:3274	TC(12)	12			1	7TUVU_28690	CAGTGTTGCCTTGATCCTGC	7TUVU_47914	CTTCTCCAGGACATCCCTGC	TC(12)	12	1			2	1	1	1
M01138:7:000000000-A985N:1:1113:12104:19752	TC(12)	12			1	7TUVU_14920	TGCTCCGACATGAAAAGTGC	7TUVU_50611	CTACCAAGGAAGGGTGCTGG	TC(12)	12	1			958573	5553	1094	1
M01138:7:000000000-A985N:1:1114:9964:14047	ATT(30) ATT(30)	60			0
M01138:7:000000000-A985N:1:1114:25841:14776	AT(16)	16			1	7TUVU_02757	TGGCAAGCAAAGAAATATGGC	7TUVU_30688	GTATCATGGCCCCTCATTGC	AT(16)	16	1			5	1	2	1
M01138:7:000000000-A985N:1:2103:25888:5125	TCC(30)	30			0
M01138:7:000000000-A985N:1:1102:16137:13857	TC(18) TC(18)	36			1	7TUVU_30816	TTTCCATTTCGGAGCTGACC	7TUVU_46013	TTGGCTACCCTTTCAGAGCC	TC(18) TC(18)	36	1			13	388	2	1
M01138:7:000000000-A985N:1:1108:4198:9290	AT(12) AT(12)	24	AT		0
M01138:7:000000000-A985N:1:2114:22279:14223	AC(12) AC(12) AC(12) AC(12)	48			1	7TUVU_18876	CTGCTGACGAATGCTGACG	7TUVU_09442	TGGATCCTACACGACTTTGAGG	AC(12) AC(12) AC(12) AC(12)	48	1			5	7	1	1
M01138:7:000000000-A985N:1:2104:9140:14548	TC(12)	12			1	7TUVU_52833	CAACAGCTTTCAGTGCTGGC	7TUVU_45303	TTGGAAACACTTGCACAGGC	TC(12)	12	1			1966891	15	9	1
M01138:7:000000000-A985N:1:1115:26650:7789	AC(12)	12			1	7TUVU_10974	GCCACCACACTCTGACTTGC	7TUVU_33963	GAAACTTTCCTGGGCTGTCC	AC(12)	12	1			2	3	1	1
M01138:7:000000000-A985N:1:1119:6980:14565	AC(14) AC(14)	28			1	7TUVU_37601	ACGTACTGCTGTATTTACGTGCG	7TUVU_25595	GCATTATCCAGAGTCATCAAGGC	AC(14) AC(14)	28	1			2	2	2	1
M01138:7:000000000-A985N:1:1104:25670:16026	TCC(18) TCC(39) TCC(24) TCC(36)	117			1	7TUVU_40625	AGACGGAGGCAGAGGAGGC	7TUVU_39898	ACTCTCCCACCGAGCTCACC	TCC(18) TCC(39)	57	1			3	1	1	1
M01138:7:000000000-A985N:1:1111:27734:13935	AC(12)	12			1	7TUVU_36640	CAGTGCTGGCACTTTTCAGG	7TUVU_11871	TCAAACTCCCAGCGATTTCC	AC(12)	12	1			175684	1	1	1
M01138:7:000000000-A985N:1:1116:5431:10221	TGC(18)	18			1	7TUVU_06862	CTGGTGACCATCGAAACAGG	7TUVU_08100	AATCAGCAATATGGCATCGC	TGC(18)	18	1			2	1	1	1
M01138:7:000000000-A985N:1:1107:17502:16869	TGCC(24) TGCC(24)	48			1	7TUVU_07272	GTAGCTGTCTGCTGGACCCC	7TUVU_34916	AGGCTGTGAATGGACAGTGC	TGCC(24)	24	1			10	4	4	2
M01138:7:000000000-A985N:1:1101:22529:10610	AT(12) AT(12)	24			1	7TUVU_39872	GATTACTGTGTGCCTTGGGG	7TUVU_08237	CATCAATTCCTGAATCACTACTGC	AT(12)	12	1			2	6	1	1
M01138:7:000000000-A985N:1:1106:20285:2816	TC(14)	14			0
M01138:7:000000000-A985N:1:1111:9746:20251	AGT(18)	18			1	7TUVU_09157	ACCTGTTTTCTGCCCACACC	7TUVU_55240	TTAGAGCTCTTGGCAGCTTCG	AGT(18)	18	1			4	6	4	1
M01138:7:000000000-A985N:1:2119:22839:24969	AC(12)	12			0
M01138:7:000000000-A985N:1:1112:8096:21292	AT(12)	12			0
M01138:7:000000000-A985N:1:1111:25522:22552	TC(20)	20			1	7TUVU_42894	AAAGAAATCGAAGGCACTGAGG	7TUVU_01726	GCAACTTCCCTGCTGAAACC	TC(20)	20	1			2	5	1	1
M01138:7:000000000-A985N:1:2112:5401:11793	TC(18)	18			1	7TUVU_30721	CATCTAAACAGACGCCCCG	7TUVU_17648	AAAGCGATCCCTACAGCACC	TC(18)	18	1			1	2	1	1
M01138:7:000000000-A985N:1:2116:6786:12897	TCG(18)	18			1	7TUVU_14145	GCCGGGTTTCTGTAGCTAGG	7TUVU_04554	TTTCTCCTCCATTCGCTTCC	TCG(18)	18	1			444	1	0	1
M01138:7:000000000-A985N:1:2114:11220:22258	AC(22) AC(22)	44			0
M01138:7:000000000-A985N:1:2111:20054:21776	TC(12) TC(12)	24			1	7TUVU_44202	GGTTCCCTGAACCAGAAGGG	7TUVU_40351	GAAAGACTTGCGCTCCAAGC	TC(12) TC(12)	24	1			6	2	2	1
M01138:7:000000000-A985N:1:1102:10408:3215	TC(12)	12			1	7TUVU_03964	TGTGATGCCGAAGTGAGACC	7TUVU_19735	ATAGACTCCCAACCCTCCCG	TC(12)	12	1			1	7	1	1
M01138:7:000000000-A985N:1:1117:23431:14080	TGC(18) TTC(18) TGC(18) TTC(18)	72			1	7TUVU_45760	GGTTGTTTCTCTCGCATCCC	7TUVU_20311	GGAGCTCCAGTGAGGAGAGG	TGC(18) TTC(18)	36	1			43	99	7	1
M01138:7:000000000-A985N:1:1116:18779:6679	AC(14) AC(14)	28			1	7TUVU_41487	CATTAGGCACTACCCCACCC	7TUVU_01821	GTAGTGCATTTCCCATTTCCC	AC(14) AC(14)	28	1			112	64	28	1
M01138:7:000000000-A985N:1:1113:15266:11579	AT(14) AT(14)	28			1	7TUVU_12335	TGCTCTCAAAACAAATCTGCC	7TUVU_22031	TGGTCAGTTTAGGCAGCACC	AT(14) AT(14)	28	1			5	3	0	1
M01138:7:000000000-A985N:1:1115:5019:22078	AT(12) AT(12)	24			1	7TUVU_19144	CTGCCTAATGAAGGCAGGG	7TUVU_29532	AGCAGCCCTCAGAAAATTGG	AT(12) AT(12)	24	1			1	2	1	1
M01138:7:000000000-A985N:1:1119:6994:12984	AC(12) AC(12)	24			1	7TUVU_00064	TGATAACTCTGTTTTGAAGATGAGTGC	7TUVU_20231	TCACAGATGATCCTCAGCCC	AC(12)	12	1			2	2	2	1
M01138:7:000000000-A985N:1:2112:14729:15469	TCC(21) TCC(21)	42			1	7TUVU_21739	AAAAGGAGGTGGGAGATGGC	7TUVU_02731	CTTTCCGTTGATGGGTGTCC	TCC(21) TCC(21)	42	1			120	67	19	10
M01138:7:000000000-A985N:1:1101:14067:24852	AC(14) AC(14)	28			1	7TUVU_53917	AGGGCAATCTGAAATCCTCG	7TUVU_22467	GGCTAGCTCAAAGCATGTGG	AC(14) AC(14)	28	1			2	2	2	1
M01138:7:000000000-A985N:1:2116:25692:9698	TCC(18) TCC(18)	36			1	7TUVU_22877	TTGTCCTATTTCCTGGCATGG	7TUVU_10344	TTCCAGTAATCGCCCAGTCC	TCC(18) TCC(18)	36	1			3	5	1	1
M01138:7:000000000-A985N:1:1117:23908:12996	AT(12) AT(12)	24			1	7TUVU_40361	AAGCACACACAAACATGCACC	7TUVU_31276	TTTGAAAGCACAAGCAGAATAAGG	AT(12)	12	1			4	4	3	1
M01138:7:000000000-A985N:1:1102:5914:13597	TC(14)	14			1	7TUVU_01209	CTGTGCCTTTGTCAAGCAGC	7TUVU_24840	TCTGCAGTGGAAAATGCTGG	TC(14)	14	1			3	1	1	1
M01138:7:000000000-A985N:1:1113:9051:21809	TCC(21) TCC(21)	42			1	7TUVU_48303	CTCTGGCTCTCTTTCCCAGC	7TUVU_24763	GGAGGTGCGTGGTATCTTCC	TCC(21)	21	1			875	350	6	2
M01138:7:000000000-A985N:1:1119:10783:19918	TC(12) TC(12)	24			1	7TUVU_11259	AACAGAGAGATACTACTTCCCCATTCC	7TUVU_35298	CTGGAGGAGTGCAAGAAGCC	TC(12)	12	1			4	115	4	1
M01138:7:000000000-A985N:1:1101:18446:5512	AC(14) AC(14)	28			1	7TUVU_36405	AGCTGGCACAGCTCCTCC	7TUVU_51011	CAGACCGCCTCACAAAACC	AC(14)	14	1			2	3	2	1
M01138:7:000000000-A985N:1:1115:19261:14088	AC(12) AC(12)	24			1	7TUVU_08836	GTGGCAGGAGGAAATCTTGC	7TUVU_53705	TCCAAGGTGCCACTGAAGG	AC(12)	12	1			2	2	2	1
M01138:7:000000000-A985N:1:2108:11617:7392	TGC(21) TGC(27) TCC(24) TGC(18) TGC(27) TCC(24)	141			1	7TUVU_32778	GGCCATAAGCACTGACCGC	7TUVU_32310	AGGGCCACCAGGAGGAGG	TGC(21) TGC(27) TCC(24) TGC(18) TGC(27) TCC(24)	141	1			43	100	23	3
M01138:7:000000000-A985N:1:1110:25769:14085	AT(12)	12			0
M01138:7:000000000-A985N:1:2101:21237:22484	AC(14)	14			0
M01138:7:000000000-A985N:1:1101:29218:12761	TCC(18) TCC(21) TCC(69)	108			0
M01138:7:000000000-A985N:1:2106:27424:16737	TCC(21) TCC(21)	42			1	7TUVU_33762	GAATACAGGCCGAGCAGTCC	7TUVU_30784	CTTTTGGGTGTGATGGGTCC	TCC(21)	21	1			1183	365	121	3
M01138:7:000000000-A985N:1:1105:23940:22300	TC(18) TC(18)	36			1	7TUVU_03519	TGGCTTTTCTCTCACAGGGC	7TUVU_34841	TGGCAGTCTGATGGATGAGG	TC(18)	18	1			2	1	1	1
M01138:7:000000000-A985N:1:2117:11397:19604	AT(12)	12			1	7TUVU_45597	AGTACCGCATGTTTCTGAATGC	7TUVU_05969	TGTAAAGTAGGACTTGCGCAGC	AT(12)	12	1			3	4	3	1
M01138:7:000000000-A985N:1:2111:11177:6202	TCC(18)	18			1	7TUVU_33762	GAATACAGGCCGAGCAGTCC	7TUVU_48303	CTCTGGCTCTCTTTCCCAGC	TCC(18)	18	1			1183	875	7	13
M01138:7:000000000-A985N:1:2106:22780:11593	TC(14) TC(14)	28			1	7TUVU_22080	TGGGGATGCTGAATTATGTCC	7TUVU_09410	TTTATGTTTAGCTCCAATAAAACTCTGC	TC(14) TC(14)	28	1			9	1	1	1
M01138:7:000000000-A985N:1:1113:4304:20386	AC(12) AC(16) AC(16)	44			1	7TUVU_20870	TACTACGGGTTCTGCCGTCC	7TUVU_30369	AAAATTCCCGAACTCCCTCG	AC(12) AC(16) AC(16)	44	1			1	1	1	1
M01138:7:000000000-A985N:1:1117:23215:9908	ATT(18)	18			1	7TUVU_50078	CAGCTAAGCACCCCACAGC	7TUVU_07332	TAGAAAGGAGCATAGCCGGG	ATT(18)	18	1			6	1	1	1
M01138:7:000000000-A985N:1:1103:13190:7764	ATC(18)	18			0
M01138:7:000000000-A985N:1:2112:13912:14433	AC(12)	12			1	7TUVU_43777	GTCTTCACTCTGCTGAACCTGC	7TUVU_18098	CTGAGGGAAGAAGCAGCACC	AC(12)	12	1			3	5	1	1
M01138:7:000000000-A985N:1:2119:11840:16069	TCC(24) TCC(18)	42			1	7TUVU_05484	AGACAAGAGCATGCTGAGGC	7TUVU_17205	TCCTCCTGGACTTCTTCTTCC	TCC(18)	18	1			39	51	1	1
M01138:7:000000000-A985N:1:2106:6227:6620	AC(12)	12			1	7TUVU_24014	TTTGTTTTGTTGGCTCTGGG	7TUVU_34831	CCAAAAGCCTGGTGTCTGC	AC(12)	12	1			1	1	1	1
M01138:7:000000000-A985N:1:2113:18688:23504	AC(16) AC(16)	32			1	7TUVU_15550	TCTTAGTCTTCATCCAAGAATTGCC	7TUVU_19288	CCTGGGGAGTATTAAAGTACAACACC	AC(16) AC(16)	32	1			4	4	4	1
M01138:7:000000000-A985N:1:1102:12860:24135	TC(12) TC(12)	24			1	7TUVU_05319	TCAGAAGGGCTCTGTTGTGC	7TUVU_02699	TTTAAGGAGTGAAAGCGGGG	TC(12) TC(12)	24	1			1	1	1	1
M01138:7:000000000-A985N:1:1102:11590:13102	AC(12)	12			1	7TUVU_55337	ATTTTGGCTAGGCATGCACC	7TUVU_47242	TTTGAAAGCTCATGGAATCTGC	AC(12)	12	1			3	1	1	1
M01138:7:000000000-A985N:1:2110:25270:4702	AC(12)	12			1	7TUVU_55222	ATCTGGGTGTGCATCTGGG	7TUVU_27647	ACACACATGGGGACACACG	AC(12)	12	1			9	2	1	1
M01138:7:000000000-A985N:1:2105:19402:20726	AC(12)	12			0
M01138:7:000000000-A985N:1:2104:5399:15047	TC(12)	12			1	7TUVU_16703	TGACAAGCTTTCACAACCTTCC	7TUVU_16851	CAGAGAGGTCCCAATCCAGG	TC(12)	12	1			2	1	1	1
M01138:7:000000000-A985N:1:2103:26296:17612	TC(18) TC(18)	36			1	7TUVU_35892	TTGATGTTTGCTTGTTCGGG	7TUVU_05924	GTCCAGAGAATGTTGCACGC	TC(18) TC(18)	36	1			3	2	2	1
M01138:7:000000000-A985N:1:1103:20161:6843	AC(12) AC(12)	24			1	7TUVU_35612	CAATTCCATACCACGCTTGC	7TUVU_42862	AATTCATCTTTTCCTGCTGTCG	AC(12)	12	1			3	5	3	1
M01138:7:000000000-A985N:1:1114:17147:15171	TCC(21) TCC(21)	42			1	7TUVU_33762	GAATACAGGCCGAGCAGTCC	7TUVU_01740	GGAAGATACCACGCACCTCC	TCC(21) TCC(21)	42	1			1183	350	7	22
M01138:7:000000000-A985N:1:1112:21920:4187	AC(12) AC(12)	24			1	7TUVU_41874	CCTCAAACCACTGAGTGACCC	7TUVU_14853	GTTCCAGGTCTGAGCTGACG	AC(12)	12	1			2	3	2	1
M01138:7:000000000-A985N:1:2110:25856:18008	TC(14)	14			0
M01138:7:000000000-A985N:1:2105:19816:25082	AC(12)	12			1	7TUVU_14872	ACAGCTTTTGGTAGGCAGGG	7TUVU_43678	AGCAGTCGGTGTTGAACTGG	AC(12)	12	1			2	1	1	1
M01138:7:000000000-A985N:1:2103:20875:18405	AT(12)	12			1	7TUVU_31250	AACCAGGGTTCCTCTTAATCCC	7TUVU_02347	TTTCATGGAACCCCACTGC	AT(12)	12	1			3	1	1	1
M01138:7:000000000-A985N:1:1114:12699:10171	TC(12)	12			1	7TUVU_07649	TTGACAGGCTGGTTTGTTCC	7TUVU_41516	CCTACAACGGTCACTTTGTGC	TC(12)	12	1			3	2	2	1
M01138:7:000000000-A985N:1:1110:28343:8307	AT(12)	12			0
M01138:7:000000000-A985N:1:1109:26272:14562	AC(12) AC(12)	24			1	7TUVU_04099	GACTGACTGGCTGACTGGGG	7TUVU_43813	TCAGTCACTCATGTTGCGGC	AC(12)	12	1			2	2	1	1
M01138:7:000000000-A985N:1:1118:12916:22630	AT(12) AT(12)	24			0
M01138:7:000000000-A985N:1:1113:12094:3460	TCC(24) TCC(24)	48			0
M01138:7:000000000-A985N:1:2109:17966:2632	AC(14)	14			1	7TUVU_53935	CAGGGTGGACTTCCTTCACC	7TUVU_22801	ATGCAGACCCCGTCCTAGC	AC(14)	14	1			1	1	1	1
M01138:7:000000000-A985N:1:2105:14059:5092	TGC(21) TGC(21) TGC(21) TGC(21)	84			1	7TUVU_14848	CTGCTCCACCGTTAACCTCC	7TUVU_07260	GAGTGAGGTGGTGAGAGGGC	TGC(21) TGC(21)	42	1			1351	886	671	2
M01138:7:000000000-A985N:1:1114:5005:12710	TCC(18)	18			1	7TUVU_08445	CTTGTCAGGGCTCCTGTGG	7TUVU_07997	TTAACCTTGGCCAGAAACCG	TCC(18)	18	1			189	2	1	1
M01138:7:000000000-A985N:1:2103:27349:14268	AC(12)	12			1	7TUVU_27201	CTTTGGTTAAGCTTCAAATCGG	7TUVU_43641	AAGATATTTTCGTTAAGTCTCATCTGC	AC(12)	12	1			2	1	1	1
M01138:7:000000000-A985N:1:2106:17468:6959	AC(12)	12			1	7TUVU_16981	GAGTGATGCTGCTTGCTTGG	7TUVU_43696	AGGCCTCTTTCAGAAACCCC	AC(12)	12	1			3	4	1	1
M01138:7:000000000-A985N:1:1113:10807:3547	TCC(24)	24			1	7TUVU_05841	CAGGAGAGAACAAATACGGAGG	7TUVU_19189	TCCCTCTCCACCTCATGG	TCC(24)	24	1			1	6	1	1
M01138:7:000000000-A985N:1:1102:25083:19758	TC(12)	12			1	7TUVU_14046	CAATATGCTACCCAGTGCCC	7TUVU_07266	TTCTGGTACCTTGTTAGCTGGG	TC(12)	12	1			2	3	1	1
M01138:7:000000000-A985N:1:1102:20056:16172	TCC(18) TCC(18)	36			1	7TUVU_04100	TCGTCTAGTGGTGTGGCTCC	7TUVU_22103	AATTCTCCTCGCTCCACAGG	TCC(18)	18	1			7	15	5	2
M01138:7:000000000-A985N:1:1107:9446:13595	AT(12)	12			0
M01138:7:000000000-A985N:1:1108:25545:13578	AT(16) AT(16)	32			1	7TUVU_28427	TATGATGGACTTTGCGCAGC	7TUVU_48946	AGGAGGAGGGAGGTGAATCC	AT(16)	16	1			5	6	5	1
M01138:7:000000000-A985N:1:2111:17899:1860	AC(12) AC(12)	24			1	7TUVU_06042	GCCTTGCTAGTCAGTGCAGC	7TUVU_09427	GGGCTATATCTGAACCACAGCC	AC(12)	12	1			5	6	5	2
M01138:7:000000000-A985N:1:2116:21816:5264	AC(14) AC(14)	28			1	7TUVU_03584	AACCACAAAAGGACTGACTCCC	7TUVU_53758	TTCCTGTCTTTCTCCCACCC	AC(14)	14	1			2	2	2	1
M01138:7:000000000-A985N:1:2116:6942:7862	TCC(18) TCC(18) TCC(21)	57			1	7TUVU_53070	TCTCCCTTCCTCATCTGACTCC	7TUVU_05448	GAGGCATCAGGAGACAACAGC	TCC(18) TCC(18) TCC(21)	57	1			8	49	0	1
M01138:7:000000000-A985N:1:2103:5942:18940	AC(16) AC(14)	30			1	7TUVU_16326	GATCTGTCCAGGCAAGAGGC	7TUVU_04507	GGGAGTGAAACCATCCTTGC	AC(14)	14	1			51	11	3	2
M01138:7:000000000-A985N:1:1101:24391:19996	TCC(24)	24			0
M01138:7:000000000-A985N:1:1106:13862:6571	TCC(18)	18			1	7TUVU_53906	TCTTTTCCTCCTCGTGGTGC	7TUVU_08216	GCTCAGAGAGAATGCCTGCC	TCC(18)	18	1			2	86	1	1
M01138:7:000000000-A985N:1:2106:18399:20323	AC(12)	12			1	7TUVU_21616	GGCTGTGACCCAGTACCTCC	7TUVU_39239	TTTGCTATAATCAACACTACAAAGTTTCC	AC(12)	12	1			1	40	1	1
M01138:7:000000000-A985N:1:2107:14141:5554	TCC(18)	18			1	7TUVU_00750	AGAGGAGGAGGAAACTCTCGC	7TUVU_32701	AGGCAGCAGGAGACAAAAGC	TCC(18)	18	1			12	12	1	1
M01138:7:000000000-A985N:1:1109:14442:16316	AAAT(32)	32			1	7TUVU_49142	TTCACATTTATGAGCAACAACTCG	7TUVU_48886	TTCCCTTCACTTTTCCCACG	AAAT(32)	32	1			1	1	1	1
M01138:7:000000000-A985N:1:2117:22061:5246	TCC(18) TCC(18)	36			1	7TUVU_39465	TTCCTTCTTCTCTTCGTCATGC	7TUVU_19646	TTAGCCCCAAACCTCAAACC	TCC(18) TCC(18)	36	1			4	2	2	1
M01138:7:000000000-A985N:1:1101:22608:7688	AT(16)	16			0
M01138:7:000000000-A985N:1:2107:6062:4449	AC(14) AC(14)	28			1	7TUVU_35407	TAGCTCCCTTTGTGGGTTGG	7TUVU_30528	GATGTTTCACGACAGCTCGG	AC(14) AC(14)	28	1			1	3	1	1
M01138:7:000000000-A985N:1:2106:9106:23153	ATT(21)	21			0
M01138:7:000000000-A985N:1:2101:12537:24332	ATT(24) ATT(24)	48			1	7TUVU_21533	GCACTGAGCACATCATCAGC	7TUVU_52886	TTCAGTTCAGTACTTGCAAAGAGC	ATT(24)	24	1			3	2	2	1
M01138:7:000000000-A985N:1:2110:12517:8772	ATT(18)	18			1	7TUVU_52219	CTTCTTGGGGTTGCTGAAGG	7TUVU_35762	GTCTGCAGTGCCAGGATCG	ATT(18)	18	1			2	3	1	1
M01138:7:000000000-A985N:1:2114:13103:4386	ATT(18)	18			0
M01138:7:000000000-A985N:1:2102:4394:19384	TGC(18)	18			1	7TUVU_20223	GGGAGTCTCCATCCTGCTGC	7TUVU_43826	GGGCGATCATGGGGTAGC	TGC(18)	18	1			1	1	1	1
M01138:7:000000000-A985N:1:2109:16770:11123	AAAG(28)	28			1	7TUVU_32033	TACTCTCCCCACAACCCTCC	7TUVU_12604	TCGGGTCAATAGACTGCTGC	AAAG(28)	28	1			1	1	1	1
M01138:7:000000000-A985N:1:2101:9741:17433	AC(12) AC(12)	24			1	7TUVU_50228	CACAGGATCTCGCTCAACTCC	7TUVU_07023	ACGTTTCCCCTGTGTGTTCC	AC(12) AC(12)	24	1			4	3	2	1
M01138:7:000000000-A985N:1:2104:19303:22684	AC(14)	14			1	7TUVU_53094	TGCATGCACTGAACTATTGCC	7TUVU_41574	ATGGTTGTACAGTGTGGAAAATAACC	AC(14)	14	1			1	1	1	1
M01138:7:000000000-A985N:1:2118:24963:9831	TC(12) TC(12)	24	TC		1	7TUVU_50851	TCTCTCAGACCGGCCATACC	7TUVU_40243	CCTTGAACTGGCAGAAAGTGG	TC(12)	12	1	TC		2	2	2	1
M01138:7:000000000-A985N:1:1112:26193:11426	ATT(18) ATT(18)	36			0
M01138:7:000000000-A985N:1:1101:16198:22825	AT(18) AT(18)	36			1	7TUVU_07193	GCTTTGTGTAATCCACATCAGTCC	7TUVU_08817	GATGACCATCCTGCACAAGG	AT(18) AT(18)	36	1			2	1	1	1
M01138:7:000000000-A985N:1:1105:12490:15761	ATT(21)	21			1	7TUVU_42605	TGTGCATCACTGGTTCCCC	7TUVU_08051	CCCAGTGGGGTGAGGAGG	ATT(21)	21	1			48	2994	15	1
M01138:7:000000000-A985N:1:1115:23154:15929	AC(16)	16			0
M01138:7:000000000-A985N:1:2114:23969:14108	AC(12) AC(12)	24			1	7TUVU_29599	AAGTAAGCCACCTCCCCAGG	7TUVU_41496	GTACGCTGACGTTGCAGTGG	AC(12) AC(12)	24	1			2	3	2	1
M01138:7:000000000-A985N:1:2102:13902:21289	ATT(18)	18			1	7TUVU_29236	ACAGCTGACCCGAACTAGCC	7TUVU_44626	GAACATGGCTTCGCTAAGGG	ATT(18)	18	1			1253	1	1	1
M01138:7:000000000-A985N:1:1107:17649:5591	TC(22)	22			1	7TUVU_37797	ACTTAGCAGAGGTCTCCCGC	7TUVU_54251	CTTTTCACCACACAGGCACC	TC(22)	22	1			1	1	1	1
M01138:7:000000000-A985N:1:2102:9802:12835	AC(14)	14			1	7TUVU_01823	CTGATCCGTGAAGATGTGCC	7TUVU_01594	TTTAGCCACCAACCTCAGCC	AC(14)	14	1			1	1	1	1
M01138:7:000000000-A985N:1:1116:28989:16343	AT(12)	12			1	7TUVU_06397	TTGACCATTTATCCCACTCCC	7TUVU_24343	CCACAAGTCATATGCGAGGC	AT(12)	12	1			1	2	1	1
M01138:7:000000000-A985N:1:2102:7408:8956	ACC(18) ACC(18)	36			1	7TUVU_38315	GAAACCCGTTTTAGCCATGC	7TUVU_26453	AAGACAGAGGGACCGACTGC	ACC(18) ACC(18)	36	1			2	2	2	1
M01138:7:000000000-A985N:1:1108:13175:22005	AC(16)	16			0
M01138:7:000000000-A985N:1:1110:24513:4951	TCTG(36)	36			0
M01138:7:000000000-A985N:1:1110:7279:9548	AC(14) AC(14)	28			1	7TUVU_36158	CACCAAGAGACACACTGGGC	7TUVU_05379	GATTTTAGGGCGTGGTTTGG	AC(14)	14	1			2	2	1	1
M01138:7:000000000-A985N:1:1106:13247:20260	ATT(36)	36			1	7TUVU_04011	TGACTCAACCACTTCCCTGG	7TUVU_21202	TTCGCTACTTCAGTATGCCAGC	ATT(36)	36	1			1970	1	1	1
M01138:7:000000000-A985N:1:1104:24932:19416	AC(12) AT(14) AC(12) AT(14)	52			1	7TUVU_36389	TGCTCAGACACCGAATCTGC	7TUVU_34866	GCACCCAAACTAAGGGCTCC	AC(12) AT(14)	26	1			4	4	4	1
M01138:7:000000000-A985N:1:1111:17118:14503	TC(12) TC(12)	24			1	7TUVU_18767	AGAAGCCCATGGAATGCG	7TUVU_19875	GGGGTCTGCAGAGTTGTTCC	TC(12) TC(12)	24	1			2	27	2	1
M01138:7:000000000-A985N:1:1112:7147:6686	AT(14)	14			1	7TUVU_38448	AAATGTTTCCAGTTTTCTGGGG	7TUVU_35286	TCAATACATACTTTATTTCAACTGAACTCC	AT(14)	14	1			3	2	2	2
M01138:7:000000000-A985N:1:2117:3818:13933	AC(12)	12			1	7TUVU_04341	ACAGTGTGCATCTTGCCCC	7TUVU_27198	CCACGATGACTGATTACGGC	AC(12)	12	1			2	1	1	1
M01138:7:000000000-A985N:1:1115:14996:14917	ATT(27)	27			1	7TUVU_54514	TGACCCGAACTAGCCAAAGG	7TUVU_45673	CACGTGCACCCATAAAATGC	ATT(27)	27	1			2937	1	0	1
M01138:7:000000000-A985N:1:1105:22991:3912	AC(18) AC(12) AC(14)	44			1	7TUVU_38743	GTGTGTGTACAGGCATGGGG	7TUVU_29731	ACACTTGCACCCCTGTCTCC	AC(12) AC(14)	26	1			1	1	1	1
M01138:7:000000000-A985N:1:1109:8717:8458	AAAT(28) AAAT(28)	56			1	7TUVU_19220	CTTCTCCCAGTGCTTTTGCC	7TUVU_28562	CTTTTGCCTGCTGTTCAACG	AAAT(28)	28	1			2	2	2	1
M01138:7:000000000-A985N:1:2118:8980:15433	TC(14)	14			1	7TUVU_53790	ATGTCCCAGTGTTCAGACGG	7TUVU_42524	GGAGGCAGAGAACATACTGGC	TC(14)	14	1			3	3	0	1
M01138:7:000000000-A985N:1:2104:22198:6403	TCC(24) TCC(24)	48			1	7TUVU_48993	ATGCAAATGACCTGGGAAGG	7TUVU_52955	CTGGCCACTGTATGTGCTCC	TCC(24)	24	1			34	24	21	2
M01138:7:000000000-A985N:1:1109:15193:5114	TCC(24)	24			0
M01138:7:000000000-A985N:1:2108:5619:5725	AT(12)	12			1	7TUVU_44256	TGTCAGCATTTCCCTCATGG	7TUVU_23611	CATCCCTCTATGGGAGTAGGAGG	AT(12)	12	1			2	1	1	1
M01138:7:000000000-A985N:1:1119:12440:6918	TC(12)	12			1	7TUVU_46598	TGTGGATTGCTGGAAAATGG	7TUVU_25546	TGCAATGCAAAACTATGCAGG	TC(12)	12	1			3	1	1	1
M01138:7:000000000-A985N:1:2103:21183:6636	AC(14)	14			0
M01138:7:000000000-A985N:1:1112:6295:6527	ATT(21) ATT(21)	42			1	7TUVU_21691	AACTAAGCACCACGCAGCC	7TUVU_34132	CTGCTCGGGAACTAACTGGG	ATT(21) ATT(21)	42	1			3697	809	5	1
M01138:7:000000000-A985N:1:1104:13918:8756	AC(16)	16			0
M01138:7:000000000-A985N:1:1106:11564:5926	ATT(27) ATT(27)	54			1	7TUVU_08627	ACGAGTTCTGCCTTCTTTCCC	7TUVU_47933	CCCTCACTCCCTGTCCCC	ATT(27)	27	1			203	41	10	1
M01138:7:000000000-A985N:1:2116:14482:8351	TC(12)	12			1	7TUVU_21081	GGGAAACTCCAGAAACACAGC	7TUVU_10392	CAACACTCGCTCAGAACTTGC	TC(12)	12	1			3	1	1	1
M01138:7:000000000-A985N:1:2114:9675:20176	TCC(18) TCC(18)	36			1	7TUVU_27391	TCCTTTGGGATCTCTCAGCC	7TUVU_46740	TCCATGTCACACCTTCTGCC	TCC(18)	18	1			20	25	5	3
M01138:7:000000000-A985N:1:1110:23756:6673	TGC(18) TGC(18) TGC(18) TGC(18)	72	TGC		1	7TUVU_14848	CTGCTCCACCGTTAACCTCC	7TUVU_23153	GAGGACCTCGAGTGAGGTGG	TGC(18) TGC(18)	36	1	TGC		1351	907	9	80
M01138:7:000000000-A985N:1:1105:17425:2670	AT(12)	12			0
M01138:7:000000000-A985N:1:1119:3334:14306	TCC(27)	27			1	7TUVU_00904	AGGGAGCAGCAGCAGAGG	7TUVU_37513	GTCCTTCAGGGACAACCTGC	TCC(27)	27	1			40	43	3	2
M01138:7:000000000-A985N:1:2108:21218:24320	TCC(18) TCC(18)	36			1	7TUVU_29877	GTCTAGCAGAGCCCACCACC	7TUVU_05338	GTCTTGGCTGTTGCAGAACG	TCC(18) TCC(18)	36	1			1	2	1	1
M01138:7:000000000-A985N:1:2117:14466:7362	AC(14)	14			0
M01138:7:000000000-A985N:1:2104:18762:23023	AC(20)	20			0
M01138:7:000000000-A985N:1:2112:6171:13407	AC(12) AC(12)	24			1	7TUVU_14034	CATGGATTTCTGCTGATGGC	7TUVU_19525	TTTCTAGGATCCCTTTCCTTGC	AC(12)	12	1			2	3	1	1
M01138:7:000000000-A985N:1:1109:2291:13884	AC(12)	12			1	7TUVU_23729	GCTGGAAAAGGGAAGTTTTGC	7TUVU_30110	CGGGTGTTCTTCATGTAAGCC	AC(12)	12	1			1	1	1	1
M01138:7:000000000-A985N:1:2107:23173:8334	AT(12) AT(12)	24			1	7TUVU_47687	GGTCCTAAATTACTTGACAGTGTCCC	7TUVU_54610	TCAAAGGATTCATGCTAAAAGGG	AT(12)	12	1			2	2	2	1
M01138:7:000000000-A985N:1:1113:18405:11325	TC(12) AT(12)	24			1	7TUVU_04443	AAGTCAGAAGTGCCGTTGCC	7TUVU_23047	AACCAAGAGCAGGACTCCCC	TC(12) AT(12)	24	1			1	1	1	1
M01138:7:000000000-A985N:1:2105:9464:22703	AT(12)	12			1	7TUVU_08777	AGAGGAACCAGACATTCAAGG	7TUVU_41165	CCTCAGCACACAGAAAATCC	AT(12)	12	1			1	3	1	1
M01138:7:000000000-A985N:1:1110:20851:20124	AC(12) AC(12)	24			1	7TUVU_51420	ACGAAAATTTGGCAACTGGC	7TUVU_01445	CGTCAGAGAGAAGGAACCGC	AC(12) AC(12)	24	1			161	78	0	2
M01138:7:000000000-A985N:1:1106:13982:9375	TCC(21) TCC(21)	42			1	7TUVU_01700	CGTCCTGCAGACACTATGGG	7TUVU_35711	CTTTGTGACACCCAGCGG	TCC(21)	21	1			9	31	3	1
M01138:7:000000000-A985N:1:1101:9298:19431	TC(12) TC(12)	24			1	7TUVU_37994	TCCACTGACATTGCAGTCCC	7TUVU_02972	TACGCGTGTGTGACAGTTGG	TC(12) TC(12)	24	1			1	3	1	1
M01138:7:000000000-A985N:1:2108:15057:9162	AT(12) AT(12)	24	AT		1	7TUVU_06902	GGAGGAAGATGACACTGGGG	7TUVU_00529	GTCTTTCCCTTTTGGCCTCC	AT(12)	12	1	AT		2	3	2	1
M01138:7:000000000-A985N:1:2106:4662:10372	AC(12)	12			1	7TUVU_53038	GCATTTAGATGCACGCTGG	7TUVU_50592	CGAAGTACCCAACGACATGG	AC(12)	12	1			4	1	1	1
M01138:7:000000000-A985N:1:2114:4694:15648	ATT(30) ATT(30)	60			1	7TUVU_44937	CGCAAGAAAAGACAAGTGATGC	7TUVU_20467	GGTGGATCGCTGCTCAGG	ATT(30)	30	1			25	233	4	1
M01138:7:000000000-A985N:1:1113:19838:15560	AC(14) AC(14)	28			1	7TUVU_29608	GGGGTGGAGATTGTATTGGG	7TUVU_01027	TGGAGAGACAGCCTTGATGC	AC(14)	14	1			161	951	52	2
M01138:7:000000000-A985N:1:1118:13432:17211	TCC(21)	21			0
M01138:7:000000000-A985N:1:1116:5531:12705	AC(16) AC(16)	32			1	7TUVU_40918	ACAGCTGGGATCTGAGGAGC	7TUVU_52359	TAGCGCTACATTTCCCCTCC	AC(16) AC(16)	32	1			2	6	1	1
M01138:7:000000000-A985N:1:2116:13150:14925	AC(12) AC(12)	24			1	7TUVU_13841	CACCAGATGTCAGAGCAGCC	7TUVU_03740	TGTACAGACACATGCACACGC	AC(12) AC(12)	24	1			2	4	2	1
M01138:7:000000000-A985N:1:2117:15933:21613	AT(12)	12			0
M01138:7:000000000-A985N:1:1110:16086:2637	AC(24) AC(32)	56			1	7TUVU_03688	GATGCATTTGCTTGAGCAGC	7TUVU_29174	GGATTAACCAGGGACAAGAATGC	AC(24) AC(32)	56	1			2	1	1	1
M01138:7:000000000-A985N:1:2106:23935:18672	AAC(21) AAC(21)	42			1	7TUVU_07585	CGTGAGTCCAGATGACACAGC	7TUVU_47204	TGCTCCAGATTTGGAAACCC	AAC(21) AAC(21)	42	1			27	14	7	1
M01138:7:000000000-A985N:1:2111:7976:20226	TCC(24)	24			1	7TUVU_34930	AAAGCAGCAGGAGACAAGAGC	7TUVU_48665	TACTGCCTCCTCCTCTGCC	TCC(24)	24	1			8	1	1	1
M01138:7:000000000-A985N:1:1113:23631:9102	AC(14)	14			0
M01138:7:000000000-A985N:1:2103:23704:10371	ATCT(32) ATCT(32)	64			1	7TUVU_03181	TCCTCATTCCAGATCTGTCCC	7TUVU_48496	TTGAGAGAATGCCAGTAACATGC	ATCT(32) ATCT(32)	64	1			2	2	2	1
M01138:7:000000000-A985N:1:2111:22165:14132	ATT(18)	18			0
M01138:7:000000000-A985N:1:1105:17150:6906	TCC(33) TCC(33)	66			1	7TUVU_28465	GGAGATAGTAGCATGAGGATCAGG	7TUVU_29054	TTATCTCCTGGTGTCTTCTCTTCC	TCC(33) TCC(33)	66	1			1	35	1	1
M01138:7:000000000-A985N:1:1118:14867:18247	TCC(18) TCC(18)	36			1	7TUVU_32816	CATAATGTTGGCTCCTGCTGC	7TUVU_04900	ACAGTACCTGGTTGGTGGGG	TCC(18)	18	1			4	8	1	1
M01138:7:000000000-A985N:1:2105:26408:7042	AC(18)	18			0
M01138:7:000000000-A985N:1:2108:12065:14940	AC(16)	16			1	7TUVU_09828	GATGTAACACGAAACCCCGC	7TUVU_18547	AAGGAAACCTCCCTCATGCC	AC(16)	16	1			1	4	1	1
M01138:7:000000000-A985N:1:1103:8562:11132	AC(12) AC(12)	24			1	7TUVU_49012	GCATCAATTACTTGCGCTGC	7TUVU_44566	AACAAACCTCATTGCTGCCC	AC(12)	12	1			3	3	3	1
M01138:7:000000000-A985N:1:1105:6373:13840	AT(22) AT(22)	44			1	7TUVU_12277	TTGAAGGGAAGGAATACAAATGC	7TUVU_51306	AGAAGCCAAGGTGTCATCCC	AT(22)	22	1			2	2	2	1
M01138:7:000000000-A985N:1:1111:7577:7590	TGC(21) TGC(21)	42			1	7TUVU_17636	AACTGAGCTTTTGTGTGCGG	7TUVU_50951	GGAATTGGACACAGGCAGC	TGC(21) TGC(21)	42	1			1	2	1	1
M01138:7:000000000-A985N:1:2115:11130:24581	TCC(21) TCC(18)	39			1	7TUVU_00492	AAGGAAGATGAGGTGGCAGC	7TUVU_44049	CTCATCCTGTGGTGTCCTGC	TCC(21) TCC(18)	39	1			142	1	1	1
M01138:7:000000000-A985N:1:2108:22163:15932	AC(12) AC(12)	24			1	7TUVU_18134	CTTGCATTTTCCCTCCATCC	7TUVU_16691	TTTTCCTGTTAGGGGCTTGC	AC(12) AC(12)	24	1			4	8	4	2
M01138:7:000000000-A985N:1:2116:10746:9739	AC(12) AC(12)	24			1	7TUVU_37859	AAGAAAACACACGGGAAGGC	7TUVU_46440	AGGTAGGACTGCAGCTTGGG	AC(12) AC(12)	24	1			1	1	1	1
M01138:7:000000000-A985N:1:2109:27378:5479	ATT(18)	18			0
M01138:7:000000000-A985N:1:2114:25950:16808	AT(14) AT(14)	28			0
M01138:7:000000000-A985N:1:1119:8125:18134	AC(12) AC(12)	24			1	7TUVU_20498	ACTGAGGATGCCTGAAGTGG	7TUVU_12045	AAAATTGTTTGCCCACAAGC	AC(12)	12	1			6	6	6	1
M01138:7:000000000-A985N:1:1115:22756:10927	AC(14)	14			1	7TUVU_16793	AAGTATAGGCCGGTGATCCG	7TUVU_13430	CGTTTTACCGCTCGTAAGGG	AC(14)	14	1			67	1	0	1
M01138:7:000000000-A985N:1:2101:15171:4554	AT(12)	12			1	7TUVU_36381	TTTTGATGCTATTTGCAGGG	7TUVU_55278	AATGCCCTTATTAGGCTTCG	AT(12)	12	1			1	1	1	1
M01138:7:000000000-A985N:1:1111:18607:22398	AC(14)	14			0
M01138:7:000000000-A985N:1:1118:20013:9019	AC(16)	16			1	7TUVU_09930	TCCCCTGTGTCCTGTATCCC	7TUVU_45224	AGCATCCTTCTTCCCTGATCC	AC(16)	16	1			2	2	2	1
M01138:7:000000000-A985N:1:2105:14917:11575	AT(12) AT(12)	24			1	7TUVU_08824	GGCATCTTCAGGCACCTAGC	7TUVU_06226	GCTTTCAATCTTGTGCACCG	AT(12)	12	1			4	4	4	2
M01138:7:000000000-A985N:1:1113:28411:11068	AC(14)	14			1	7TUVU_08141	GTGGCGAAAAGGCTGTATCC	7TUVU_03020	AGAGTGCTTCAATAAAAGGTGGC	AC(14)	14	1			1	2	1	1
M01138:7:000000000-A985N:1:2118:16121:24221	AT(12) AT(12)	24			1	7TUVU_42470	TTTAGGCCTTGTTCTTGTGCC	7TUVU_30619	TGAAGGCATTCAGAGATCGG	AT(12)	12	1			4	4	4	2
M01138:7:000000000-A985N:1:2103:7314:24369	TGC(21) TGC(27) TGC(21) TGC(27)	96			1	7TUVU_15946	GAGGTCCTCTTCTTCTGCCG	7TUVU_29637	TCGGCCACTAAAGTAAAGAGAGC	TGC(21) TGC(27)	48	1			904	8	5	1
M01138:7:000000000-A985N:1:2112:8621:9433	AT(14) AT(14)	28	AT		0
M01138:7:000000000-A985N:1:1107:5898:8419	TC(12) TC(12)	24			1	7TUVU_40645	TTTCAGAGACACACCGACCG	7TUVU_23075	AAAGGGCTTCCAAGGAAAGG	TC(12) TC(12)	24	1			10	399	5	4
M01138:7:000000000-A985N:1:1107:12585:9916	AT(16) AT(16)	32			1	7TUVU_38454	CCTCCAGAAAGCATCTCAAGC	7TUVU_12617	GTACGTGTTGCACATTTATCGC	AT(16)	16	1			6	3	3	1
M01138:7:000000000-A985N:1:2117:18061:7676	AC(22) AC(16)	38			0
M01138:7:000000000-A985N:1:1103:5660:11506	ATC(21) ATC(21)	42			1	7TUVU_27140	GAGAGGGAGGAAGGTTTCCC	7TUVU_45669	CCTCGTCCTCAAGAGCAGC	ATC(21)	21	1			2	2	2	1
M01138:7:000000000-A985N:1:1113:16043:24552	AT(14)	14			1	7TUVU_53407	TGGCAGAGCTTCCTAGAGCC	7TUVU_36793	TCCAAGCCTCCTCTAGCACC	AT(14)	14	1			204	204	1	2
M01138:7:000000000-A985N:1:1110:10386:17249	TCC(21) TCC(21)	42			1	7TUVU_44265	TCCATGGTCTCCCTGAATCC	7TUVU_27352	ACGAAACTCTCCCAAGAGCG	TCC(21) TCC(21)	42	1			2	4	3	1
M01138:7:000000000-A985N:1:2102:17931:18684	AC(28) AC(28)	56	AC		1	7TUVU_28468	CACCATTGACATCACCTGGG	7TUVU_10957	TGTGTGTGTGCTTTCCTCCC	AC(28)	28	1	AC		5	2	2	1
M01138:7:000000000-A985N:1:1112:24400:9018	AT(14)	14			1	7TUVU_09626	ATCCTGTGTCCTCTGTGAAGC	7TUVU_40552	TCACGAAGATCCACTTTCCC	AT(14)	14	1			1	1	1	1
M01138:7:000000000-A985N:1:1117:25930:17719	ATT(18)	18			1	7TUVU_31004	CATTGTGCATCACTGGTTGG	7TUVU_21691	AACTAAGCACCACGCAGCC	ATT(18)	18	1			169	3697	21	1
M01138:7:000000000-A985N:1:1101:8007:11557	TC(12)	12			1	7TUVU_25029	TCAACACCGCAAGTGTAGCC	7TUVU_26532	AAGATCAGGAGCCCCATCG	TC(12)	12	1			3	1	0	1
M01138:7:000000000-A985N:1:2112:15702:14830	AC(12) AC(12) AC(12)	36			1	7TUVU_44054	CACTTGTGCACACACATGGC	7TUVU_54960	GGTGGCAGGGATCTGAGC	AC(12)	12	1			4	1	1	1
M01138:7:000000000-A985N:1:1109:13131:16186	AC(12) AC(16)	28			1	7TUVU_24135	AGGCAAACTTTTGCGAGGC	7TUVU_49465	TTTCCCACCACCTCCAGC	AC(12)	12	1			1	2	1	1
M01138:7:000000000-A985N:1:1119:7440:3927	TC(12)	12			1	7TUVU_33482	TGGGCTCTGAAATGTGTTGG	7TUVU_43238	CTAGCCAGTTGCGCACTACG	TC(12)	12	1			1	1	1	1
M01138:7:000000000-A985N:1:2118:6777:21616	AC(12) AC(12)	24			1	7TUVU_11492	TGGAGATGCCCAACAGAGG	7TUVU_45831	GTGTGACACCCATCAAGTTGC	AC(12) AC(12)	24	1			1	2	1	1
M01138:7:000000000-A985N:1:2111:26378:15597	ATT(42) ATT(42)	84			1	7TUVU_38257	TGCATCACTTGTCTTTCTTGGG	7TUVU_37246	GCAACTAGGCACCACACAGC	ATT(42) ATT(42)	84	1			292	32	2	1
M01138:7:000000000-A985N:1:2107:16204:14461	TC(12)	12			0
M01138:7:000000000-A985N:1:1101:21489:23223	TC(12)	12			1	7TUVU_52694	CGATAGAGCCAATGCCAGC	7TUVU_01667	GTCACAGCATCCTTTGGGC	TC(12)	12	1			638	112	2	1
M01138:7:000000000-A985N:1:2102:28339:14162	TC(14) TC(14)	28			1	7TUVU_53229	AAGAGAAGCATTGACATCTGCC	7TUVU_54291	CTGGAGCTCTCTTCACTGTGC	TC(14) TC(14)	28	1			51	54	9	1
M01138:7:000000000-A985N:1:1104:21183:23190	TCC(18)	18			1	7TUVU_02709	GCTGCACTTCTCTGCTATGCC	7TUVU_05069	CAGCATGATAGGAGGAGGCG	TCC(18)	18	1			2	1	1	1
M01138:7:000000000-A985N:1:2116:14422:12819	AC(14)	14			0
M01138:7:000000000-A985N:1:2108:10678:6634	TC(14)	14			1	7TUVU_52833	CAACAGCTTTCAGTGCTGGC	7TUVU_14920	TGCTCCGACATGAAAAGTGC	TC(14)	14	1			1966891	958573	834267	18
M01138:7:000000000-A985N:1:2113:11241:6951	AC(12)	12			0
M01138:7:000000000-A985N:1:2114:9742:19568	TGC(36) TGC(21) TGC(18)	75			1	7TUVU_07319	GATCCCATCTCTGCATCACG	7TUVU_52028	GTGCTCTGGTCTGCTGCG	TGC(36) TGC(21) TGC(18)	75	1			8	4	1	1
M01138:7:000000000-A985N:1:2110:23026:17222	TC(12) TC(12)	24			1	7TUVU_20044	TTCAAACCTTTACTTCTGCCCC	7TUVU_19564	TTCATTCACATTGGGGAAATACC	TC(12)	12	1			2	2	2	1
M01138:7:000000000-A985N:1:1114:18216:2269	AC(12) AC(12)	24			1	7TUVU_45998	AGTGCCAACTCTGAGGAGCC	7TUVU_12731	ATTTTGGGGAGATGCAGTGG	AC(12)	12	1			5	4	4	1
M01138:7:000000000-A985N:1:1119:10526:24164	TC(26)	26			1	7TUVU_47853	ATGAAATGTGCATGCAGTGG	7TUVU_03987	ACAGAAACACAATGGGACATACC	TC(26)	26	1			1	1	1	1
M01138:7:000000000-A985N:1:1108:21549:11462	TCC(18) TCC(18)	36			1	7TUVU_21258	ACAGGAGGGTGCTGTGAAGG	7TUVU_55319	CGACATAGCTTTGGCTTCCC	TCC(18)	18	1			2	2	2	1
M01138:7:000000000-A985N:1:2106:7473:7809	TCC(24) TGC(27) TGC(21) TCC(24) TGC(27) TGC(21)	144			1	7TUVU_32310	AGGGCCACCAGGAGGAGG	7TUVU_32778	GGCCATAAGCACTGACCGC	TCC(24) TGC(27) TGC(21) TCC(24) TGC(27) TGC(21)	144	1			100	43	23	3
M01138:7:000000000-A985N:1:1115:13214:23124	AC(12)	12			1	7TUVU_16813	GCAAGAAGGGGTAAAATAGGGG	7TUVU_04339	TGGAATTATTTAGCCAGGGAACC	AC(12)	12	1			5	1	1	1
M01138:7:000000000-A985N:1:2118:25013:19400	AT(12)	12			0
M01138:7:000000000-A985N:1:1104:16705:18147	AC(12)	12			1	7TUVU_30747	GTGGTGAGTGATTGCCTTCG	7TUVU_39802	CAGCCGTTTACTCACTCCCC	AC(12)	12	1			3	4	3	1
M01138:7:000000000-A985N:1:2117:20202:24843	ATC(33) ATT(18)	51			1	7TUVU_43635	TCAAATCCTAGTGTAAGCAGTCATCC	7TUVU_13677	AGCTCTCTAGGGCCTGAGCC	ATC(33) ATT(18)	51	1			3	4	1	1
M01138:7:000000000-A985N:1:2117:15127:20315	AC(12) AC(12)	24			1	7TUVU_50897	TAGGCTGCAGAAGACAGCCC	7TUVU_25802	GTACCAGGAGTGGGCAGAGG	AC(12)	12	1			225	201	55	17
M01138:7:000000000-A985N:1:2101:9297:7126	AT(14) AT(14)	28			1	7TUVU_41489	TGGGGAGTTTAGCCTTGTGC	7TUVU_14246	GACTCTTTGTGGCAGTTGCG	AT(14) AT(14)	28	1			2	2	2	1
M01138:7:000000000-A985N:1:1119:9280:18359	AT(14)	14			1	7TUVU_25207	TCCTCCCTGTTGCTACTGACC	7TUVU_11463	ATCACGTTCAGTCCCCTTGG	AT(14)	14	1			1	1	1	1
M01138:7:000000000-A985N:1:1119:19714:15503	ATT(45) ATT(21)	66			1	7TUVU_08748	TTGTTGCAGGTGCTGTATTTCC	7TUVU_36748	TAGGCTAAGGGCTGTGGTCG	ATT(45) ATT(21)	66	1			1	1	1	1
M01138:7:000000000-A985N:1:1115:9591:4851	ACC(18)	18	ACC		1	7TUVU_33066	CACCCTGTGGTCTCCTTTCC	7TUVU_00004	GTGTTTGCAGCATGAGAGGC	ACC(18)	18	1	ACC		1	4	1	1
M01138:7:000000000-A985N:1:2110:27350:10784	AC(12) AC(12)	24			0
M01138:7:000000000-A985N:1:2107:18488:2498	TCC(24) TCC(24)	48			1	7TUVU_20694	TGTGTCTTGCTGCCTGTTCC	7TUVU_52584	TCTGCATGACAAGAAGGAGGG	TCC(24)	24	1			7	35	5	1
M01138:7:000000000-A985N:1:2110:27574:16220	AC(28)	28			0
M01138:7:000000000-A985N:1:2109:19963:12843	AAAC(24)	24			1	7TUVU_39864	TCCACATTTGTACCTTTCTACTTGC	7TUVU_17380	GTCAACTGTAAAGCTGTTCTGCC	AAAC(24)	24	1			1	5	1	1
M01138:7:000000000-A985N:1:2101:13942:1926	AC(24)	24			0
M01138:7:000000000-A985N:1:1119:27382:20337	AC(12)	12			1	7TUVU_40668	CTCTGTCTTGTGCTCTGGGC	7TUVU_46660	TGAGAGTCATCGGAGAAGCC	AC(12)	12	1			1	1	1	1
M01138:7:000000000-A985N:1:2106:15668:10032	TC(14)	14			1	7TUVU_23183	AACGAGCTGCTTGCTTTCG	7TUVU_03380	GCGATTTGGAAGTGGTAGGC	TC(14)	14	1			1	3	1	1
M01138:7:000000000-A985N:1:1113:10221:15929	AT(12)	12			0
M01138:7:000000000-A985N:1:1110:18957:18271	AT(12)	12			0
M01138:7:000000000-A985N:1:1103:7249:11611	ATT(18)	18			1	7TUVU_11568	GTCAGCAACTCAGCACCACG	7TUVU_35143	CTAACTGGGCATCGGTCAGC	ATT(18)	18	1			782	2101	41	1
M01138:7:000000000-A985N:1:1108:7892:8149	TCTG(36) TCTG(36)	72			1	7TUVU_24986	CACACACCAACTCAACGTGC	7TUVU_44221	CAGATCGGTGCAGTTTGTCC	TCTG(36) TCTG(36)	72	1			1	3	1	1
M01138:7:000000000-A985N:1:2110:12367:5230	AC(14)	14			1	7TUVU_31043	CCATACAGTTACTGCAGGAGTTCG	7TUVU_27505	TCCCTCCATCTCAACACTGC	AC(14)	14	1			1	1	1	1
M01138:7:000000000-A985N:1:1101:19544:12384	TC(12) TC(12)	24			1	7TUVU_01787	AACATTTTGGCTTGCTCATCC	7TUVU_42220	CTAAGAACCCGAGGGCAGG	TC(12)	12	1			1	1	1	1
M01138:7:000000000-A985N:1:1108:13083:2467	TTC(24)	24			1	7TUVU_34781	TCCACACACTGCAGTCCTCC	7TUVU_23350	CAATCAGCAACTGTGGTAGCG	TTC(24)	24	1			75	4	1	1
M01138:7:000000000-A985N:1:1103:7782:18007	AT(20)	20			0
M01138:7:000000000-A985N:1:1108:5173:7746	AC(12)	12			1	7TUVU_36768	TACACTGAAAGCGCACTGGC	7TUVU_00667	TGCATCCGAAGCATTTTGC	AC(12)	12	1			3	1	1	1
M01138:7:000000000-A985N:1:2107:7864:13106	AC(16)	16			1	7TUVU_04304	TCTCATTATCTCCAGGCTTTGC	7TUVU_45229	CTCCTGAATCCCACATCAGC	AC(16)	16	1			4	2	2	1
M01138:7:000000000-A985N:1:2110:5251:16836	AC(14) AC(14)	28			1	7TUVU_18007	CTCTCCGGCACGATCTCTCC	7TUVU_00344	GTGTTGTCCCTGTTCGCCC	AC(14)	14	1			2	1	1	1
M01138:7:000000000-A985N:1:1119:17551:11684	TC(12)	12			1	7TUVU_50291	TCTTGCAGTGGGAATGATGG	7TUVU_39423	GTCATCCCAAGGACAGAGGG	TC(12)	12	1			2	2	2	1
M01138:7:000000000-A985N:1:2119:16149:23235	AC(16) AC(14) AC(14) AC(14)	58			1	7TUVU_36460	GCCTGGCACTAACAAAAGGC	7TUVU_39127	TCTGGTGATGCTGGGAAGC	AC(16) AC(14) AC(14) AC(14)	58	1			3	2	2	1
M01138:7:000000000-A985N:1:1111:21057:4186	AC(12) AC(12)	24			1	7TUVU_25802	GTACCAGGAGTGGGCAGAGG	7TUVU_11544	GGAGATGTTGCTGTAGGCTGC	AC(12)	12	1			201	223	42	2
M01138:7:000000000-A985N:1:1105:14145:1934	TTC(18)	18			1	7TUVU_11384	ACACGCATGTTCCCAAAGC	7TUVU_08412	CATCAGAGAGGCTGTGTGCC	TTC(18)	18	1			3	3	2	2
M01138:7:000000000-A985N:1:1110:5221:8676	AC(12) AC(12)	24			1	7TUVU_22384	AATGTGCTGGTGCATTTTCC	7TUVU_54920	CGATTAAGCTTACCTCATCAGCC	AC(12) AC(12)	24	1			5	9	6	1
M01138:7:000000000-A985N:1:1114:23427:6088	TGC(18) TGC(21) TGC(21)	60			1	7TUVU_14848	CTGCTCCACCGTTAACCTCC	7TUVU_33752	ACTAAAAGCTTCCCTGGCCC	TGC(18) TGC(21) TGC(21)	60	1			1351	1	0	1
M01138:7:000000000-A985N:1:1106:6846:6492	ATT(27)	27			0
M01138:7:000000000-A985N:1:2118:21096:1613	AC(12)	12			0
M01138:7:000000000-A985N:1:1113:14649:10750	AAAC(24)	24			1	7TUVU_04196	TGAAAATTAGGCAGCTGGGG	7TUVU_40537	GCAGAGCTAGGACAATCTCTTGG	AAAC(24)	24	1			3	1	1	1
M01138:7:000000000-A985N:1:1108:11102:23687	TC(12) TC(12)	24			1	7TUVU_42557	TGCACATAGCAGAAGGAATGG	7TUVU_19202	GTGCATCTTGAACTCAGCGG	TC(12) TC(12)	24	1			2	1	1	1
M01138:7:000000000-A985N:1:1111:25922:22655	AC(12)	12			1	7TUVU_05688	TCGGTGGAGACTTGTTGTCC	7TUVU_16659	AAATACCCGTGGCTTGTTGG	AC(12)	12	1			1	1	1	1
M01138:7:000000000-A985N:1:1104:19397:6567	TCC(21) TCC(21)	42			1	7TUVU_22589	CATACCCACTCCAGGGAAGC	7TUVU_39130	ATACGGTCGGCTGAGGAGG	TCC(21) TCC(21)	42	1			6	11	6	1
M01138:7:000000000-A985N:1:2108:9991:25230	ATT(18)	18			1	7TUVU_53065	GAATGGGGAGGAGCATTGG	7TUVU_13443	ATGCTCTGCCAGAAAGCAGG	ATT(18)	18	1			4	35	1	1
M01138:7:000000000-A985N:1:2102:10100:18048	ATT(30)	30			0
M01138:7:000000000-A985N:1:1102:23874:21448	AC(14) AC(14)	28			1	7TUVU_42226	TGCGGACCCCTTAGTAGTGC	7TUVU_36830	GCTATCTGGCGGTATCTGGG	AC(14) AC(14)	28	1			64	113	2	6
M01138:7:000000000-A985N:1:1114:19837:17723	TC(14) TC(14)	28			1	7TUVU_17529	GGTCTTGGCAAATCAGGTCC	7TUVU_33585	GGTTGGTCAGAGGAAAGAAAGG	TC(14)	14	1			4	4	4	1
M01138:7:000000000-A985N:1:2118:10535:2417	AC(12)	12			1	7TUVU_27474	GTGTCCAGCTTGCCGTGG	7TUVU_09333	AACCAATCTAACACAGCCGCC	AC(12)	12	1			234	1	1	1
M01138:7:000000000-A985N:1:2118:17304:14048	TCTG(24)	24			0
M01138:7:000000000-A985N:1:1103:4785:5277	AC(14) AC(14)	28			1	7TUVU_02958	TTGGATGGCTGAAAGTGTGG	7TUVU_25226	ACCACAATATAGAGTGACCATTCCC	AC(14)	14	1			2	2	2	1
M01138:7:000000000-A985N:1:1108:9394:7820	AC(14)	14			0
M01138:7:000000000-A985N:1:1103:14577:3790	AGGG(28)	28			0
M01138:7:000000000-A985N:1:1115:16408:4749	ATT(18) ATT(18)	36			1	7TUVU_38675	CCTTTATCTCAACCCACAAGGC	7TUVU_47403	GTCGCAGTATAAGCCCAGCC	ATT(18)	18	1			3	2	2	1
M01138:7:000000000-A985N:1:2107:10602:19258	TGC(21) TGC(18) TGC(21)	60			1	7TUVU_46791	AAAACCAAACTCCTGGGTGG	7TUVU_36446	CCCTCTCACCACCTCACTCC	TGC(21) TGC(18) TGC(21)	60	1			490	3	1	1
M01138:7:000000000-A985N:1:1116:28467:18659	AT(14) AT(14)	28			1	7TUVU_29251	CGTAGCACTTTGCAAGCAGG	7TUVU_17725	TGGATTCACAGTGGTCCTGG	AT(14) AT(14)	28	1			3	3	1	1
M01138:7:000000000-A985N:1:1110:24304:16654	TC(14)	14			0
M01138:7:000000000-A985N:1:1106:17915:13863	TC(14)	14			0
M01138:7:000000000-A985N:1:2115:21779:11087	TCC(27) TCC(27)	54	TCC		1	7TUVU_21970	CTGGCAGCAAATAAAAGGGG	7TUVU_34383	GGCTACCCTGGGTGCTAGG	TCC(27)	27	1	TCC		4	4	4	2
M01138:7:000000000-A985N:1:1108:6238:6212	TCC(24) TCC(18) TCC(24)	66			1	7TUVU_00401	ATCTTCCTCGTTCTCGTCGC	7TUVU_41573	AGAAGGCAGGAGAGAGCAGC	TCC(24) TCC(18)	42	1			10	14	4	1
M01138:7:000000000-A985N:1:2109:24675:6026	AAC(18)	18			1	7TUVU_33443	AGTAATGCTTGTATCAGAGCCCC	7TUVU_39915	GCACCATGCAAAATCAGTCC	AAC(18)	18	1			3	1	1	1
M01138:7:000000000-A985N:1:1102:14394:9799	TCC(21) TCC(18)	39			1	7TUVU_08236	CCTCCTCCTCGTCATCAAGC	7TUVU_24593	AGGCACCTGGAGACAACAGC	TCC(21) TCC(18)	39	1			23	83	2	1
M01138:7:000000000-A985N:1:1112:5421:15314	AC(12) AC(12)	24			1	7TUVU_28788	TGCTTTTCCATCATTCTGGG	7TUVU_48404	GAAATGGTGTTTCCATCCCC	AC(12)	12	1			2	2	2	1
M01138:7:000000000-A985N:1:1109:4622:17936	AC(14) AC(14)	28			1	7TUVU_36228	TTTTGGCACAGTGATGAGTGC	7TUVU_39733	TATGCACAGGCTCATTTCGC	AC(14)	14	1			2	4	2	1
M01138:7:000000000-A985N:1:2113:18152:5975	AC(14)	14			1	7TUVU_11920	AGCTTCTTGTGGTGGCTTGC	7TUVU_46201	ACAGAAGCCTGAGCCAGAGG	AC(14)	14	1			1	2	1	1
M01138:7:000000000-A985N:1:2101:15630:9317	AC(12)	12			1	7TUVU_14514	GGAGCTTGGACTTCAAATGGC	7TUVU_52329	ATCCGCTCCAACACTTCTGC	AC(12)	12	1			3	1	1	1
M01138:7:000000000-A985N:1:2117:18238:11881	AC(12) AC(12)	24			1	7TUVU_05382	GTGTGTGTGAGCTCCAAGGG	7TUVU_41045	CTGTCATGTGGGGTAGCAGC	AC(12)	12	1			4	2	2	1
M01138:7:000000000-A985N:1:2113:21287:24602	TC(12)	12			1	7TUVU_09112	TGACAAGGATCATCTCAGAAAGC	7TUVU_38504	GACTGCTCCATCCCTGTGG	TC(12)	12	1			2	1	1	1
M01138:7:000000000-A985N:1:1108:16378:11352	TGC(33) TGC(33)	66			1	7TUVU_16710	CAGCAGTTGTGGTTGCTTGG	7TUVU_20376	TCTCCTTCCCAAAGAGCAGC	TGC(33) TGC(33)	66	1			5	5	3	1
M01138:7:000000000-A985N:1:2106:4252:13402	AC(12) AC(12)	24			1	7TUVU_38538	TACCTGCCATGAAGGCAACC	7TUVU_13041	AGCAGTCATTTACGGCAGGG	AC(12) AC(12)	24	1			1	2	1	1
M01138:7:000000000-A985N:1:1103:2288:16650	AC(12)	12			1	7TUVU_17702	GAGTCCACTTGGTGCTCAGG	7TUVU_25904	ACAGGGATGGGAAACTCTCG	AC(12)	12	1			1	1	1	1
M01138:7:000000000-A985N:1:2118:22149:18004	TCC(21)	21			1	7TUVU_23780	CCCTCACCTGTTCTTCCTCC	7TUVU_25636	ATAACGCTGGCGAGAGAAGG	TCC(21)	21	1			1	1	1	1
M01138:7:000000000-A985N:1:1115:15538:4319	TCC(18)	18			1	7TUVU_44624	AACCAGGTTGTGATGACCCC	7TUVU_08179	GCTCCTAGTCCTGTGCCACC	TCC(18)	18	1			106	154	6	4
M01138:7:000000000-A985N:1:1119:10188:20117	TGC(18) TGC(21) TGC(18) TGC(21)	78			1	7TUVU_42103	CTTTACTTTAGCGGCCGACG	7TUVU_54196	ACTAGAAGCTTCCCTGGCTCC	TGC(18) TGC(21) TGC(18) TGC(21)	78	1			949	826	17	7
M01138:7:000000000-A985N:1:2117:9310:6597	TCC(33) TCC(33)	66	TCC		1	7TUVU_16807	GGTAGCGCCTCTGTGATAGC	7TUVU_48692	ACCCCACTCCTCACTGTAGC	TCC(33) TCC(33)	66	1	TCC		418	2	1	1
M01138:7:000000000-A985N:1:2102:22661:19995	AT(12) AT(12)	24			1	7TUVU_24320	GTCACGTTGTCCAAGATGGG	7TUVU_45746	CAGAATTCATGGCTCAACCC	AT(12)	12	1			2	1	2	1
M01138:7:000000000-A985N:1:2112:24482:22187	AC(12) AT(16) AC(12) AC(12) AC(14)	66			1	7TUVU_04557	GCTGATAGGTGTCCAAGCAGG	7TUVU_13086	AGAGCTAGTCTTGGCCGTGC	AC(12) AT(16) AC(12) AC(12) AC(14)	66	1			5	3	1	1
M01138:7:000000000-A985N:1:1118:9820:8974	AC(12)	12			0
M01138:7:000000000-A985N:1:1110:25754:15646	AC(12) AC(12)	24			1	7TUVU_52014	TTCCAATGTGTGTGTGTGAAGG	7TUVU_06672	GGGGAAAATACATTCCTTGGC	AC(12) AC(12)	24	1			1	2	1	1
M01138:7:000000000-A985N:1:2105:9102:2945	AC(12)	12			0
M01138:7:000000000-A985N:1:2108:22890:18271	TC(12) TC(12)	24			1	7TUVU_17432	CAAGAGCAATTTCTAAGTTTTCAGC	7TUVU_36980	AAGGTCCTGCAGCTATGTCG	TC(12) TC(12)	24	1			2	4	2	1
M01138:7:000000000-A985N:1:1102:23994:13338	TGC(75) TGC(75)	150			1	7TUVU_12755	AAAGGGGTGAGCTACCAGGG	7TUVU_13872	CTGCTTTCAAAGGGGTCTGG	TGC(75)	75	1			7	9	3	1
M01138:7:000000000-A985N:1:2117:15157:20036	AC(18) AC(18)	36			1	7TUVU_43036	CTGTGCTTCCAGACCAGGC	7TUVU_44748	ACAGGTCAGGTGCTCACAGG	AC(18) AC(18)	36	1			3	5	3	1
M01138:7:000000000-A985N:1:1117:8650:11033	ATT(21) ATC(27)	48			0
M01138:7:000000000-A985N:1:2109:22963:3102	TC(12) TC(12)	24			1	7TUVU_01026	GAGGGATGGAACACCTCTCC	7TUVU_06717	AAAACTGTTGCCCCTTGTCC	TC(12) TC(12)	24	1			703	193	9	1
M01138:7:000000000-A985N:1:1110:24111:19353	AAC(48) AAC(18) AAC(21) AAC(24) AAC(18)	129			1	7TUVU_27545	AAGACATCCATCAGCGTCCC	7TUVU_14006	CACGCATGAAGACACAGTGC	AAC(21) AAC(24) AAC(18)	63	1			3	2	3	1
M01138:7:000000000-A985N:1:2102:7804:15256	AT(12)	12			1	7TUVU_30230	TCCGATGCTTAAAATAAAAGACAGG	7TUVU_34840	GAACTGCTGGCAACATCACC	AT(12)	12	1			1	2	1	1
M01138:7:000000000-A985N:1:1115:7460:20714	AT(12) AT(12)	24			1	7TUVU_03292	GTTCGCAAGTTGCAGTCAGC	7TUVU_13879	TTGATACGGCTGCCTCTGG	AT(12)	12	1			5	3	4	2
M01138:7:000000000-A985N:1:1113:8912:19107	AC(14) AC(12)	26			0
M01138:7:000000000-A985N:1:2113:25463:15819	TCC(18)	18			0
M01138:7:000000000-A985N:1:2110:24196:14395	TCC(21) TCC(21)	42			1	7TUVU_00664	AGACACCTTTTGGCTCTGCC	7TUVU_50669	AGGTGGAAGATAGCCCGACC	TCC(21) TCC(21)	42	1			57	2	0	1
M01138:7:000000000-A985N:1:2101:9477:25099	TC(14)	14			1	7TUVU_49079	TTCACAGAATTGTGGTGGGG	7TUVU_46439	GCGTTCCACCTATTTCAGTCC	TC(14)	14	1			1	1	1	1
M01138:7:000000000-A985N:1:1114:17331:11648	ATT(18)	18			0
M01138:7:000000000-A985N:1:1112:3337:7262	AT(14) AT(14)	28			1	7TUVU_50688	TGGAGGCTTGCTCAATTCG	7TUVU_45298	TTGCAAGTCACCTAACAGAAACG	AT(14)	14	1			1	1	1	1
M01138:7:000000000-A985N:1:1108:26028:8006	AC(12)	12			0
M01138:7:000000000-A985N:1:1112:23447:8407	ATT(21)	21			0
M01138:7:000000000-A985N:1:2106:20509:5152	AT(16) AT(16)	32			1	7TUVU_53619	CCCATACACTGTCTGCATTTCC	7TUVU_11921	AGTGACTGACTTCTCAGGTTTTGG	AT(16)	16	1			2	2	2	1
M01138:7:000000000-A985N:1:2107:3717:18861	AC(14)	14			1	7TUVU_27963	GATGTAGAAGCGTGATGCCG	7TUVU_27511	ACAACCTCCACCCAAACAGG	AC(14)	14	1			31	63	2	2
M01138:7:000000000-A985N:1:1119:10011:22063	TCG(21) TCG(21)	42			1	7TUVU_09715	CCAGGCTGGACTTGACTCG	7TUVU_16552	CGCTATCCTTAGTGTGTACTTTGCC	TCG(21) TCG(21)	42	1			67	537	9	1
M01138:7:000000000-A985N:1:2118:25839:16158	AT(16) AT(16)	32			1	7TUVU_03355	CATTCTTCTGAAACTGAAATTACTTACCC	7TUVU_00957	CCTAGCAAGTTTTCCACACAGG	AT(16) AT(16)	32	1			3	3	3	1
M01138:7:000000000-A985N:1:2103:11434:16534	AC(20)	20			0
M01138:7:000000000-A985N:1:1115:19205:19405	AT(12)	12			0
M01138:7:000000000-A985N:1:1110:26924:15733	AC(12) AC(12)	24			1	7TUVU_13726	GTCCGGTTACAAGCCACAGG	7TUVU_35752	GCTGCACATGCCTTTACACG	AC(12) AC(12)	24	1			1	2	1	1
M01138:7:000000000-A985N:1:1107:9003:22993	TCC(21)	21			0
M01138:7:000000000-A985N:1:2107:15389:13160	AC(12)	12			1	7TUVU_07714	GTACCATATGGGCTGCCAGG	7TUVU_00201	CATTTGCCTAACTTATGGCGG	AC(12)	12	1			4	1	0	1
M01138:7:000000000-A985N:1:1117:14159:8236	TCC(18)	18			1	7TUVU_34671	CTGCTCCATCTCTTTTCTCCC	7TUVU_21484	TCAGCATCCATGTACAGAGCC	TCC(18)	18	1			158	90	1	1
M01138:7:000000000-A985N:1:2117:21225:12879	AT(12) AT(12)	24			1	7TUVU_50692	GCAAAATTTCATTGTTCAAAGGC	7TUVU_52408	GGATTGGTGTAACCATGACGG	AT(12) AT(12)	24	1			1	1	1	1
M01138:7:000000000-A985N:1:1104:4302:14452	AC(14) AC(14)	28			1	7TUVU_02341	GAGTGTATGCCAGTGTGGGG	7TUVU_00033	AAGGAAGGAAATGCATTCGG	AC(14)	14	1			12	16	11	1
M01138:7:000000000-A985N:1:2108:13824:10569	AC(12)	12			1	7TUVU_25093	TTCTCATGCAAACCAATGGC	7TUVU_21517	CCCCTGTCATTAGAAGTAGGTGC	AC(12)	12	1			2	1	2	1
M01138:7:000000000-A985N:1:2107:16160:16080	TC(14) TC(14)	28			1	7TUVU_45678	GGGAAGCAGAGAAGAGCTGG	7TUVU_43690	TCCCACCTGTTTGGTTTTACC	TC(14)	14	1			8	8	8	1
M01138:7:000000000-A985N:1:2102:18719:13496	AAC(21) AAC(21)	42			1	7TUVU_12503	GGGAGGAGGTACTTGTAGTCCG	7TUVU_17170	TTCACTGCTTCTTTCTCTCCCC	AAC(21) AAC(21)	42	1			2	1	2	1
M01138:7:000000000-A985N:1:1111:9499:21354	AT(16) AT(16)	32			1	7TUVU_48225	TGAAAGCATTTTGGGGAACC	7TUVU_28394	CTTTCCGCAAGGTCTGAAGG	AT(16) AT(16)	32	1			2	2	2	1
M01138:7:000000000-A985N:1:1109:12455:13523	CGG(18) CG(14) CGG(18) CG(14)	64			1	7TUVU_43758	GAACGGCGACAAAACGGC	7TUVU_35642	CTTCCTCTTCTCCCCGAGCC	CGG(18) CG(14) CGG(18)	50	1			69	64	29	8
M01138:7:000000000-A985N:1:2115:16294:13087	TC(16)	16			1	7TUVU_38176	AAATAATTGTGGCATTCTTCTCCC	7TUVU_10760	CCTTCATCTTCATTAATCCTATCTTGC	TC(16)	16	1			2	1	1	1
M01138:7:000000000-A985N:1:1119:10768:22087	AC(12)	12			1	7TUVU_46709	TGTCATTCCAACCAGATGGG	7TUVU_54073	TGTGGTGGACTTGTATGGGC	AC(12)	12	1			4	5	0	1
M01138:7:000000000-A985N:1:1105:9537:18112	TCC(21) TCC(21)	42			0
M01138:7:000000000-A985N:1:2118:11386:6951	AGGG(24) AGGG(24)	48			1	7TUVU_38705	AAGCACGATTCCTGAGGAGC	7TUVU_28305	TTGGTACAACTGGGCTACGC	AGGG(24)	24	1			3	3	3	1
M01138:7:000000000-A985N:1:2112:5893:20640	AC(12) AC(12)	24			1	7TUVU_06478	GTACGTGCCGTACAAATGGG	7TUVU_11650	AAATTCTGACAAGGTCTTCCCG	AC(12) AC(12)	24	1			1	1	1	1
M01138:7:000000000-A985N:1:1109:26082:17822	AC(12) AC(12)	24			1	7TUVU_25268	ATCAGATCAGGCCCAACAGG	7TUVU_06500	AGCAACTTTTGAACCGAGGC	AC(12) AC(12)	24	1			2	2	2	1
M01138:7:000000000-A985N:1:2102:27514:7340	AC(20) AC(20)	40			1	7TUVU_18878	CCAGCTATTGTATCATGCCGC	7TUVU_46565	CAGATAATGGCAGGACATGGG	AC(20) AC(20)	40	1			2	3	2	1
M01138:7:000000000-A985N:1:1106:12039:19380	AC(12) AC(12)	24			1	7TUVU_47344	CACACTCACAGACAAACCTTGTAGC	7TUVU_40874	TTCATGCAGATAAGTCAACGTGC	AC(12)	12	1			2	2	2	1
M01138:7:000000000-A985N:1:2109:16804:16519	ATT(18) ATT(18)	36			1	7TUVU_28236	AACCCACAAGTTTTACCTTCTTTCC	7TUVU_52478	GATGGGGAGGAGAATTGGG	ATT(18)	18	1			85	461	14	1
M01138:7:000000000-A985N:1:2104:16847:24919	AT(12) AT(12)	24			1	7TUVU_03538	TGAGCAATTGAGGATGCAGG	7TUVU_03280	CACGTCCTATGGCTTCCTCC	AT(12) AT(12)	24	1			7	4	3	2
M01138:7:000000000-A985N:1:1114:21947:11828	TCC(18)	18			0
M01138:7:000000000-A985N:1:2109:22006:6970	AC(12) AC(12)	24			1	7TUVU_49293	TGCTGCTGTCTGCATATCCC	7TUVU_50462	CTGAGGCACACTGAAATGGG	AC(12)	12	1			2	2	2	1
M01138:7:000000000-A985N:1:2118:7183:18850	AC(14)	14			1	7TUVU_48435	AGCCTGGCACTCTGAACTCC	7TUVU_17923	GCTGGCATAAATCCAGAGGG	AC(14)	14	1			3	2	1	1
M01138:7:000000000-A985N:1:1106:15721:19364	AT(30)	30			1	7TUVU_42395	TCAGCTGGATGTTGTAGCGG	7TUVU_08172	CCAGCACTCTTTACCCAGGC	AT(30)	30	1			3	2	1	1
M01138:7:000000000-A985N:1:1118:4630:12446	TCC(18) TCC(18)	36			1	7TUVU_46556	ACAGCACGTTGAGGAACAGG	7TUVU_18707	TGCTGTTGTCTCCTTCTGCC	TCC(18) TCC(18)	36	1			25	24	5	2
M01138:7:000000000-A985N:1:2117:27545:19610	AAAC(24)	24			1	7TUVU_49243	CCTACTTAACTACAGCAATGTTTTCC	7TUVU_45477	GTGCAAAGTGTGATTCCCC	AAAC(24)	24	1			1	1	1	1
M01138:7:000000000-A985N:1:1107:25110:19748	AT(12)	12			1	7TUVU_29283	CAGCAACAAATCCAGATGCC	7TUVU_07521	TTACCAAATGGCAGCAAACG	AT(12)	12	1			3	1	1	1
M01138:7:000000000-A985N:1:2113:17479:7182	TC(12)	12			1	7TUVU_10056	AAGCCACCTCGTTGTCTTGG	7TUVU_24900	AGTGAGCATGCTGTTTTCTTGG	TC(12)	12	1			2	1	1	1
M01138:7:000000000-A985N:1:1117:11313:22529	ATC(18)	18			0
M01138:7:000000000-A985N:1:2119:15694:8617	AC(14) AT(14)	28			1	7TUVU_36560	AGCTAGTGCATGGAGCTGGG	7TUVU_09575	GCAATGACTTCTGGTTCCTGC	AC(14) AT(14)	28	1			1	1	1	1
M01138:7:000000000-A985N:1:2102:13602:3030	AC(16)	16			0
M01138:7:000000000-A985N:1:1111:27165:8107	TCC(24)	24			1	7TUVU_24805	AGCTCAAAGAACAGGGCAGC	7TUVU_38259	ACCCTCTCCTAGCCGAAAGC	TCC(24)	24	1			16	1	1	1
M01138:7:000000000-A985N:1:2117:24949:22726	AC(20) AC(18)	38			1	7TUVU_19016	GGAGAGCGGGCTAACTTGG	7TUVU_40939	GTCCTCATTATTCCTGGCCG	AC(20)	20	1			1	1	1	1
M01138:7:000000000-A985N:1:2104:15763:14579	ATT(39)	39			1	7TUVU_19771	TTGTCTTTTCTTGGGTGGGG	7TUVU_48360	GTTCCCCTGTGTTTTGAGCC	ATT(39)	39	1			10	5	1	1
M01138:7:000000000-A985N:1:2112:17630:17628	TC(12) TC(12)	24			1	7TUVU_10929	GGAGTGCTCAAGAAATGGGG	7TUVU_28839	AAGAAGACGACCAAAAGCGG	TC(12) TC(12)	24	1			48	2	2	1
M01138:7:000000000-A985N:1:1107:18569:6662	AC(12) AC(12)	24			1	7TUVU_33938	TCAGCCTCATGACTGTGTGC	7TUVU_38375	AAAATCAAGTCGCTTTGGGG	AC(12) AC(12)	24	1			3	5	2	1
M01138:7:000000000-A985N:1:2112:15928:23168	TC(12) TC(12)	24			1	7TUVU_06931	TTTCACAGGGGTCACTTTGG	7TUVU_01446	TGAAACAAAACTTCAATTGGTGG	TC(12) TC(12)	24	1			2	2	2	1
M01138:7:000000000-A985N:1:2110:9298:7691	AAAC(28)	28			1	7TUVU_43847	GGGTGCTTTTGTGGTCGG	7TUVU_44214	TTTTAATGAGCAGGCCAGGG	AAAC(28)	28	1			3	1	1	1
M01138:7:000000000-A985N:1:1105:23967:13219	ATT(18)	18			0
M01138:7:000000000-A985N:1:1103:15231:1584	TGC(18)	18			1	7TUVU_14848	CTGCTCCACCGTTAACCTCC	7TUVU_51206	TGTGAGATGATGCCAGGAGC	TGC(18)	18	1			1351	1	0	1
M01138:7:000000000-A985N:1:1114:29145:9425	TC(14)	14			1	7TUVU_15317	CAATCTCCAGCAGTTGTGGC	7TUVU_10969	CCACACAATCATGCAGGTCC	TC(14)	14	1			4	1	1	1
M01138:7:000000000-A985N:1:1108:19383:13889	TC(18) TC(18)	36			1	7TUVU_55462	CCACACACCATCTCTCCTGC	7TUVU_17739	GGCCATCACTCTAACGTGTCC	TC(18)	18	1			19	4	4	1
M01138:7:000000000-A985N:1:2116:5702:12064	TC(12)	12			0
M01138:7:000000000-A985N:1:1107:15731:15429	AC(14) AC(14)	28			1	7TUVU_08893	GCTCTGTTTCTCTCACAGGGC	7TUVU_01341	TGTTAGCAGGCAATTGTGGC	AC(14) AC(14)	28	1			3	1	1	1
M01138:7:000000000-A985N:1:1106:15470:18511	TC(14)	14			0
M01138:7:000000000-A985N:1:2112:5053:7866	AC(12)	12			1	7TUVU_46470	AGCTTGGCAGAAGAACAGGG	7TUVU_48130	TCCGTCATCCACACACTGC	AC(12)	12	1			3	1	1	1
M01138:7:000000000-A985N:1:2107:5538:9690	AC(12) AC(14)	26			1	7TUVU_08233	ATGGGAATGGGAGGTGGG	7TUVU_22179	ACACACAAACACGGAGCAGG	AC(12)	12	1			2	1	1	1
M01138:7:000000000-A985N:1:2109:4984:22067	AC(12) AC(12) AC(12) AC(12)	48			1	7TUVU_33871	GGCCGTGCTTACAGTCATCC	7TUVU_13137	CACAAATTCATGTGCGACAGC	AC(12) AC(12)	24	1			3	3	3	1
M01138:7:000000000-A985N:1:1119:22466:8632	AT(12) AT(12)	24			1	7TUVU_17116	GCTGAAAGTATTATTCTCAAGTCCTGG	7TUVU_39510	AATCACACACAGAATCTTTCATATAGCC	AT(12)	12	1			4	4	4	1
M01138:7:000000000-A985N:1:2114:17289:23240	TC(14)	14			1	7TUVU_07113	CTGTGCTCACAGAACAGGGC	7TUVU_26601	CGCCTATCTCCAACACTACCG	TC(14)	14	1			72	84	0	2
M01138:7:000000000-A985N:1:2108:25843:19462	AT(12) AT(14)	26			0
M01138:7:000000000-A985N:1:1111:15972:17387	TC(12)	12			1	7TUVU_36738	TGAAACTTTTCAATTATGAGGAGCC	7TUVU_29882	TTCTGTAAACAACTTCTGTTGAAGGG	TC(12)	12	1			3	1	1	1
M01138:7:000000000-A985N:1:2111:23326:22665	AC(12)	12			1	7TUVU_44385	AATCCCCTCACACCTACCCC	7TUVU_27095	GGGGCTACACGGCTAGGG	AC(12)	12	1			3	1	2	1
M01138:7:000000000-A985N:1:2106:17214:5823	ATT(24) ATT(24)	48			1	7TUVU_21691	AACTAAGCACCACGCAGCC	7TUVU_52555	GGGCGTTAGGGTGTTAGAGG	ATT(24) ATT(24)	48	1			3697	1	0	1
M01138:7:000000000-A985N:1:2112:5495:7866	ATT(18)	18			0
M01138:7:000000000-A985N:1:2101:15903:12859	AT(12)	12			1	7TUVU_41685	CCTTTTGAATCTGGGAAGCC	7TUVU_51490	CAGTACTGTGGTTTCACGTTGC	AT(12)	12	1			3	1	1	1
M01138:7:000000000-A985N:1:1111:6786:17079	TCC(21) TCC(21)	42			1	7TUVU_38489	CGCCTGCTGCTCTTGTACC	7TUVU_24763	GGAGGTGCGTGGTATCTTCC	TCC(21)	21	1			20	350	2	1
M01138:7:000000000-A985N:1:2109:24274:22606	AC(12) AC(12)	24			1	7TUVU_01409	GCCTCAGACAGACCCATTCC	7TUVU_29387	TGATTCCACTTCTCCTCCAGC	AC(12)	12	1			2	1	1	1
M01138:7:000000000-A985N:1:2111:11144:17073	AC(14) AC(14)	28			1	7TUVU_32573	GTCCACAGTCCTGAGGAGGC	7TUVU_08771	TCTCCCTTATGCACGGAACC	AC(14) AC(14)	28	1			2	4	2	1
M01138:7:000000000-A985N:1:2119:20185:21421	AC(12)	12			1	7TUVU_34723	CCAGGAGTAAAGAGCCCACG	7TUVU_05905	CAGGCTTTGACAGTGGTTGC	AC(12)	12	1			3	2	1	1
M01138:7:000000000-A985N:1:1102:16779:22703	AC(18)	18			0
M01138:7:000000000-A985N:1:1106:21992:5362	AT(16)	16			0
M01138:7:000000000-A985N:1:1115:21053:2949	TCC(21)	21			1	7TUVU_04900	ACAGTACCTGGTTGGTGGGG	7TUVU_06041	TGCATTCTCTTGCTGCATCC	TCC(21)	21	1			8	1	1	1
M01138:7:000000000-A985N:1:1112:27254:15407	TCC(18) TCC(18)	36	TCC		1	7TUVU_42201	AGTAGGCGGAGGCAGAGG	7TUVU_48525	TCAACCTGTCTCTTATACACCGC	TCC(18)	18	1	TCC		5	1	1	1
M01138:7:000000000-A985N:1:1113:28677:7933	ATCT(24) ATCT(24)	48			1	7TUVU_33744	ACCCAAACTGCACTGTCACC	7TUVU_31299	TTATCACCAACAGAAATCCAACC	ATCT(24)	24	1			2	2	2	1
M01138:7:000000000-A985N:1:2108:24390:16046	AC(12) AC(12)	24			1	7TUVU_12333	AAGCAGAACTGGCAAACAGC	7TUVU_07345	TTTATGTTTTCCCACCTTTCCC	AC(12)	12	1			3	4	3	1
M01138:7:000000000-A985N:1:1115:17733:15690	TGC(18) TGC(30)	48			1	7TUVU_51323	CACCATTAACCTCCATGGGC	7TUVU_22900	CAGGTGCTTCTCAATGGTGC	TGC(18) TGC(30)	48	1			452	509	1	1
M01138:7:000000000-A985N:1:2105:17220:13329	AC(14) AC(14)	28			1	7TUVU_48326	TCCATGAAGTGCCCCTTACC	7TUVU_14980	TTGCCTTTGCTTCAGATTGC	AC(14) AC(14)	28	1			1	3	1	1
M01138:7:000000000-A985N:1:1111:11038:21608	ATC(18) ATC(18)	36			1	7TUVU_12875	GGTAAGGCACACCAGGAACC	7TUVU_03618	GTAAGGATCCCACAGCTGCC	ATC(18)	18	1			2	4	2	1
M01138:7:000000000-A985N:1:1112:21638:10026	AAAC(24)	24			1	7TUVU_24602	AAGACCAGAGCTGTGTGGAGC	7TUVU_16685	AAAGTTGCTGTGCCTCCTGG	AAAC(24)	24	1			1	4	1	1
M01138:7:000000000-A985N:1:1109:22687:4178	TC(12) TC(12)	24			1	7TUVU_51023	AAGAAGAGCCACCTTTCCCC	7TUVU_42347	CCTCAGAGGCCAGTGCTACC	TC(12) TC(12)	24	1			2	4	2	1
M01138:7:000000000-A985N:1:2111:23409:20273	TC(26) TC(24)	50			1	7TUVU_04488	TGAATCGCTCTCAGTGCTGC	7TUVU_16891	AGTGCCAAGGTTGGTTTTGC	TC(24)	24	1			4	1	2	1
M01138:7:000000000-A985N:1:2105:8531:8223	AC(12)	12			1	7TUVU_18383	GCTCCGAGATGAAAAGTGCC	7TUVU_52833	CAACAGCTTTCAGTGCTGGC	AC(12)	12	1			1049	1966891	793	1
M01138:7:000000000-A985N:1:1115:8170:13829	TC(12) TC(12)	24			1	7TUVU_06938	GATGACCCTTCCTGCTTTGC	7TUVU_01255	TTTGGGTACCGTTCAGCTCC	TC(12) TC(12)	24	1			34	5	0	2
M01138:7:000000000-A985N:1:1110:19123:24994	AC(14)	14			1	7TUVU_15081	GGCACCTCCCATCGTTAGC	7TUVU_35087	GCAAATGATCAGATCCTCCCC	AC(14)	14	1			3	1	1	1
M01138:7:000000000-A985N:1:2116:4930:6859	TC(18)	18			0
M01138:7:000000000-A985N:1:2106:19986:11219	AC(14)	14			1	7TUVU_41795	AGGAGGTTGGTTTGTTTGGC	7TUVU_15190	GACCGATAATTAAGACCGTGCC	AC(14)	14	1			2	1	1	1
M01138:7:000000000-A985N:1:1118:5953:15873	TCC(21)	21			1	7TUVU_02413	GAAGCCTGGAGTCTTCTGCG	7TUVU_11549	AGGACCCTTTCACCTCTCCG	TCC(21)	21	1			7	1	0	1
M01138:7:000000000-A985N:1:1103:4521:21260	AC(20) AC(18)	38			1	7TUVU_15424	GTCCTGCTCCTCACGACACC	7TUVU_20865	TCTTTCTTCAGCTCCGTGGC	AC(20)	20	1			32	1	1	1
M01138:7:000000000-A985N:1:2113:18326:3910	ATT(18) ATT(18)	36			1	7TUVU_18353	AGCACCACACAGCCTCTTCC	7TUVU_35329	CTTTCCTCCTCCCCACCC	ATT(18)	18	1			8	662	4	1
M01138:7:000000000-A985N:1:2116:17349:13334	ATT(21)	21			1	7TUVU_15899	ACGTCTTCTTTGCTCCAGCC	7TUVU_04116	ATTGCATTGTGCCTCACTGG	ATT(21)	21	1			136	29	3	1
M01138:7:000000000-A985N:1:2110:11219:22234	AC(14) AC(14)	28			1	7TUVU_46717	ATCCTCCTCCTGCTGCCG	7TUVU_02794	ACAAACGTGCACACTCACGC	AC(14) AC(14)	28	1			3	2	2	1
M01138:7:000000000-A985N:1:1110:6909:22391	AC(12)	12			0
M01138:7:000000000-A985N:1:1116:9606:4115	TCC(18) TCC(18)	36			1	7TUVU_55071	TGCATGACAAGAAGGAGGAGG	7TUVU_20535	TGCTGTGTTGTCCTGTTGCC	TCC(18) TCC(18)	36	1			13	10	6	2
M01138:7:000000000-A985N:1:1118:20171:17692	ATT(21)	21			1	7TUVU_33266	CCAGCCAGCAACTAAGCACC	7TUVU_19724	TAGGGGTTTAGGGGTTTCGG	ATT(21)	21	1			4846	5	0	1
M01138:7:000000000-A985N:1:2107:19980:2454	TCC(30)	30			1	7TUVU_46163	TTTGAAGAACGAGGATCGGG	7TUVU_12900	GTCTCCTCTGGGCTCTTTCG	TCC(30)	30	1			766	1	0	1
M01138:7:000000000-A985N:1:2112:3609:16592	TC(14)	14			1	7TUVU_00497	AATTCCAGGGCTTAAAGTGGG	7TUVU_19478	GTGGTTCTGGGGAAATAGCC	TC(14)	14	1			1	1	1	1
M01138:7:000000000-A985N:1:2113:5286:18463	AC(18)	18			1	7TUVU_00396	TTCTCACAAGAAGCTCAGTGCC	7TUVU_55231	TGTACTCACTCACACTCACCAATCC	AC(18)	18	1			1	1	1	1
M01138:7:000000000-A985N:1:1111:21626:10748	ATT(21) ATT(21)	42			1	7TUVU_32516	TGTTTCCCACAGCTCTCAGG	7TUVU_15218	AGGTCTAGCCTGACACTCATTCC	ATT(21) ATT(21)	42	1			5	4	3	1
M01138:7:000000000-A985N:1:1116:26987:6202	TCC(21) TCC(18) TCC(18)	57			1	7TUVU_08673	GAGGCACAATGAGACAACAGC	7TUVU_28077	TCTACCTCTGGCTCCTCATGC	TCC(18) TCC(18)	36	1			1	1	1	1
M01138:7:000000000-A985N:1:2104:2346:13096	AC(14)	14			0
M01138:7:000000000-A985N:1:1113:12372:5776	TCC(18)	18			0
M01138:7:000000000-A985N:1:1101:11229:15888	AC(18) AC(18)	36			1	7TUVU_44432	TACCGCTATCCAGTCAGCCC	7TUVU_35742	CCCTACCCCTCATGTCAAGG	AC(18)	18	1			3	2	2	1
M01138:7:000000000-A985N:1:2101:19915:22622	AC(12)	12			1	7TUVU_29249	ATTAGGTTTGTGCTTGGCGG	7TUVU_48833	TATATGCACACACCCACCCC	AC(12)	12	1			1536	1	1	1
M01138:7:000000000-A985N:1:2103:20176:18944	TCC(24)	24			0
M01138:7:000000000-A985N:1:1108:20311:12795	TC(12) TC(12)	24			1	7TUVU_04347	TGTTGCTTGCTCTTCCCTACC	7TUVU_43421	TGCAATCAAATGAGCCTTGG	TC(12)	12	1			2	2	2	1
M01138:7:000000000-A985N:1:2104:22349:20659	AC(14)	14			1	7TUVU_12064	GCTGACAAATGCTGACAAAGG	7TUVU_22295	CATGAGGTTCAGAATGGACCC	AC(14)	14	1			35	50	1	1
M01138:7:000000000-A985N:1:2112:6256:11675	AC(14) AC(14)	28			1	7TUVU_48072	AGCAGCTCAGCTTTTCCAGC	7TUVU_03470	ATCAAGCCCTCATTCAAGCC	AC(14) AC(14)	28	1			2	2	2	1
M01138:7:000000000-A985N:1:2105:20393:16207	TCC(33)	33			1	7TUVU_26673	CCTCATGCTGTTGACTCCTGC	7TUVU_08229	AGGCAGCGGAGGAAGAGG	TCC(33)	33	1			3	5	1	1
M01138:7:000000000-A985N:1:1117:11087:22124	ATT(18)	18			0
M01138:7:000000000-A985N:1:2109:14243:16902	AC(12) AC(12)	24			1	7TUVU_04852	TTGCAAGTTCAACCAGCAGC	7TUVU_28080	GACCAGCTGTGTTGGTGTCC	AC(12) AC(12)	24	1			4	4	4	1
M01138:7:000000000-A985N:1:1101:11743:2315	TC(14) TC(14)	28			1	7TUVU_33972	TGAGCAACCAGAAATTTGAAGG	7TUVU_52096	TGGAAACATTTTCTTTTCATGCC	TC(14)	14	1			8	7	7	1
M01138:7:000000000-A985N:1:2101:23122:1430	AC(14)	14			1	7TUVU_49640	CTCTGACACCAGCGAAGTCC	7TUVU_05282	GTACCGTCAGACCCCACTCC	AC(14)	14	1			1	1	1	1
M01138:7:000000000-A985N:1:1105:26312:4540	AC(14)	14			0
M01138:7:000000000-A985N:1:2119:26138:20359	AC(12) AC(12)	24			1	7TUVU_28854	CTCTTGCTGGAGAGACAGCC	7TUVU_31146	CAAGGCAGTCTAAATCTGAGGC	AC(12)	12	1			2	3	2	1
M01138:7:000000000-A985N:1:2106:28487:13303	AT(16)	16			0
M01138:7:000000000-A985N:1:1104:9597:18975	CG(16) CG(16)	32			1	7TUVU_47158	TGTGTGAGTCATTCCCAGCC	7TUVU_17403	CGAGATACAAGGCCAAAGGC	CG(16)	16	1			4	4	3	2
M01138:7:000000000-A985N:1:1118:8847:5263	AAAC(32)	32			1	7TUVU_12687	TAAAGGGCCAAACTGCAAGC	7TUVU_46761	TTGCATGCCAAATTTGTTTACC	AAAC(32)	32	1			3	1	1	1
M01138:7:000000000-A985N:1:1118:24465:20950	TCC(30)	30			1	7TUVU_53551	GGAAACGTTGGAGGAATGC	7TUVU_40174	AATACTTCGGAAGATAGCACGC	TCC(30)	30	1			206	508	8	1
M01138:7:000000000-A985N:1:2102:7683:4082	AC(12) AC(12)	24			1	7TUVU_49798	GCTTAGACACCCCATCCAGC	7TUVU_37113	ACACCAGTACATCCCAGGGC	AC(12)	12	1			3	3	3	1
M01138:7:000000000-A985N:1:2117:22294:19860	TC(12)	12			1	7TUVU_03761	GTGGCAGATCCGATTCAAGC	7TUVU_54563	CCATGTTCTGTTGGGAAATGC	TC(12)	12	1			1	4	1	1
M01138:7:000000000-A985N:1:2114:5981:18777	AC(14)	14			1	7TUVU_47765	AAAGGAACCTGCCACTCACC	7TUVU_00415	ATGAACAAGTTCCTGCACCG	AC(14)	14	1			4	3	0	1
M01138:7:000000000-A985N:1:1102:25004:23386	AC(12)	12			1	7TUVU_27767	TCATCTTTTCCAAAAGGGAAGG	7TUVU_48426	CAATCCAGCACTTTCTTGTGC	AC(12)	12	1			4	5	2	2
M01138:7:000000000-A985N:1:2105:28155:17641	AC(12)	12			1	7TUVU_39303	TTGCAACACCCTGCTATTGG	7TUVU_23897	TCAAGACCAATTACCTATGAAACACC	AC(12)	12	1			4	1	1	1
M01138:7:000000000-A985N:1:2104:12050:24610	ATT(39) ATT(39)	78			1	7TUVU_21450	GGGAGTTGACCTGGGAGC	7TUVU_34928	CTCACCACCTGCTGACCG	ATT(39)	39	1			9	1561	4	1
M01138:7:000000000-A985N:1:1116:22633:1524	AC(14) AC(14)	28			1	7TUVU_04935	CAACACAGGGTGTCAGTCTGG	7TUVU_52144	CTCTTACACACCTTTGACGATGC	AC(14)	14	1			2	1	1	1
M01138:7:000000000-A985N:1:1105:18639:6476	AC(14)	14			0
M01138:7:000000000-A985N:1:2117:3504:18949	AC(14)	14			0
M01138:7:000000000-A985N:1:2113:11350:2140	AC(12)	12			1	7TUVU_05056	AAAGACAAACATGTGGTTGAAAGC	7TUVU_17681	ATCCAAGCCTTCGTGTCAGG	AC(12)	12	1			2	1	1	1
M01138:7:000000000-A985N:1:2112:9866:14770	CG(12)	12			0
M01138:7:000000000-A985N:1:2107:12694:24145	AT(20)	20			1	7TUVU_45581	TCACATGACCTCTCTTACACTTTGG	7TUVU_46246	GCCAACGGGGTACAGTGC	AT(20)	20	1			3	5	1	1
M01138:7:000000000-A985N:1:1111:20780:12398	AAAC(24)	24			1	7TUVU_40801	GCTGGAATAAATGGTGGAAGC	7TUVU_14783	TTTCCCTGAATGACTGTGGG	AAAC(24)	24	1			3	4	3	2
M01138:7:000000000-A985N:1:2102:23954:23671	AC(12)	12			1	7TUVU_52730	GCAGGAAGTCACACATCTCCC	7TUVU_35558	CCCTTATCAAAGGGCCTGC	AC(12)	12	1			1	1	1	1
M01138:7:000000000-A985N:1:1103:14976:25053	AT(12) AT(12)	24			0
M01138:7:000000000-A985N:1:1109:7865:6335	AC(12)	12			0
M01138:7:000000000-A985N:1:1118:27973:11954	TCC(33)	33			1	7TUVU_10117	AGGCCATTTTGACTAGGTGC	7TUVU_23432	GATTAGGACCGATCACACCC	TCC(33)	33	1			1434	1	1	1
M01138:7:000000000-A985N:1:2104:21205:15921	AC(12) AC(12)	24			1	7TUVU_39562	AGCTGAAAGGGATCGTGTCG	7TUVU_26660	CTAAACGGTGAGGACCGTCG	AC(12)	12	1			5	3	3	1
M01138:7:000000000-A985N:1:1109:17714:4225	AT(12)	12			0
M01138:7:000000000-A985N:1:2116:8053:7732	TCC(18) TCC(18)	36			1	7TUVU_00584	GGAGACAACAGCATGAGGAGG	7TUVU_08697	TTGTGTTCTGCTGCTTCATCC	TCC(18)	18	1			232	31	11	2
M01138:7:000000000-A985N:1:2106:22413:24330	AC(12) AC(18)	30			1	7TUVU_22489	CCGGTAGGATTTCTTTCCTGC	7TUVU_09667	ATAAAACCCAGCGCTGTTGC	AC(12)	12	1			4	1	1	1
M01138:7:000000000-A985N:1:1108:13270:1958	AT(18) AT(18)	36			1	7TUVU_17776	GAGCATTGTGTCAAAGAGCG	7TUVU_42153	TGGATTTTGTTAATTACATGAAGGC	AT(18)	18	1			1	1	1	1
M01138:7:000000000-A985N:1:2116:21890:1445	TCC(18)	18			1	7TUVU_36821	AAGTGAAAGACCCAGGTGGC	7TUVU_22713	TCTTCACACACGCCTTCCC	TCC(18)	18	1			1	2	1	1
M01138:7:000000000-A985N:1:1107:10731:4422	TGC(18) TGC(21) TGC(18) TGC(21)	78			1	7TUVU_29041	CACCACCTCACTCGAGGTCC	7TUVU_50439	AAGAAAGCGGGAGAGGAAGC	TGC(18) TGC(21)	39	1			904	1	0	1
M01138:7:000000000-A985N:1:2116:19894:23290	AC(12) AC(12)	24			1	7TUVU_31278	CTGATCCCAACCAAGTGGC	7TUVU_37449	GGATCGCCTGTCTTCTTTGC	AC(12) AC(12)	24	1			3	2	2	1
M01138:7:000000000-A985N:1:2119:21500:17547	AC(12) AC(12)	24			1	7TUVU_31863	TGGGGTGAATTACTCCATGC	7TUVU_11065	GATATAGACACACATGTGCACGC	AC(12)	12	1			4	4	4	2
M01138:7:000000000-A985N:1:2112:13003:22689	AT(12) AT(12)	24			1	7TUVU_25564	TGACTTCACTGGAAGAAATGGC	7TUVU_45281	TGCTTTCAAGTCAGAGATAGTCTGG	AT(12) AT(12)	24	1			4	2	2	1
M01138:7:000000000-A985N:1:2114:4562:18677	TC(12) TC(12)	24			1	7TUVU_00022	TCCCACTGAACTTCTTGGTGC	7TUVU_05337	GGCAGAGATGGTGGAAATGG	TC(12)	12	1			3	3	3	1
M01138:7:000000000-A985N:1:1112:20693:10487	AC(12) AC(12)	24	AC		1	7TUVU_09134	GTGTGTGTGTGTTCCCTCGC	7TUVU_44246	GTTTTCAGTTTGTTGGGGCG	AC(12)	12	1	AC		3	4	3	1
M01138:7:000000000-A985N:1:2103:20745:1945	AC(12)	12			1	7TUVU_36704	CCTGCTGCGTTTGTATGAGC	7TUVU_55397	CAGGAGGCTCATCATCTTTTCC	AC(12)	12	1			3	3	1	1
M01138:7:000000000-A985N:1:2115:1932:15603	TC(14) TC(14)	28			1	7TUVU_24749	GCTAATGACCAGAGCGGACC	7TUVU_13322	TGTCTCACCAGCTCACAGGC	TC(14)	14	1			1	2	1	1
M01138:7:000000000-A985N:1:2103:7576:24240	AC(14)	14			1	7TUVU_13815	TGTTCAAAACCAAAGCACCC	7TUVU_43886	ATCATGGGAATTCGGGTAGG	AC(14)	14	1			3	1	1	1
M01138:7:000000000-A985N:1:2111:18538:18894	TCC(33) TCC(21)	54			0
M01138:7:000000000-A985N:1:2116:20098:14184	TC(12)	12			1	7TUVU_07166	TGAACTGAACACAGAGACCTACGG	7TUVU_54403	CTGGTTTGTCTGTGATTGGGG	TC(12)	12	1			1	4	1	1
M01138:7:000000000-A985N:1:1118:5271:14161	AAAG(24)	24			1	7TUVU_34546	GCGCATCTTTCCACTTACCC	7TUVU_23746	ATGAACAGAGGTGCTGTGGG	AAAG(24)	24	1			11	40	0	1
M01138:7:000000000-A985N:1:1115:24179:20336	ACC(18)	18			1	7TUVU_22910	CTCCATCCTTCTGGGTCAGG	7TUVU_38605	AAAATGTCACCTTGGCCAGC	ACC(18)	18	1			5	1	0	1
M01138:7:000000000-A985N:1:2115:19010:5401	AC(14)	14			1	7TUVU_11389	GAAGCACGCTCACAGATTGC	7TUVU_51746	TTAACTGCGTGTTTTCCTGGG	AC(14)	14	1			1	1	1	1
M01138:7:000000000-A985N:1:2107:6635:8075	TCC(18)	18			0
M01138:7:000000000-A985N:1:1114:27353:7087	ATT(18) ATT(18)	36			1	7TUVU_37260	TTCCCGATTCTCCTCCCC	7TUVU_41517	CACCTCTCCCCTGCTCCC	ATT(18)	18	1			974	12	3	1
M01138:7:000000000-A985N:1:1111:20946:25191	TC(12)	12			0
M01138:7:000000000-A985N:1:1102:14238:1537	AT(12) AT(12)	24			1	7TUVU_04436	AGGACCAACCAGTAGCGAGG	7TUVU_47785	ATGTGCTCTTTGTGCATGGG	AT(12)	12	1			2	3	2	1
M01138:7:000000000-A985N:1:2115:7936:3432	AC(12) AC(12)	24			1	7TUVU_25095	CAAGGAATCCCAACACCTCC	7TUVU_18957	TGCACTTGGTAAAATTTGGGG	AC(12) AC(12)	24	1			4	2	2	1
M01138:7:000000000-A985N:1:1104:23464:15644	ATT(33)	33			1	7TUVU_17896	TGTGCCACGATAACTCAGGC	7TUVU_18492	GGTGAGCAGTTGCATTGTGC	ATT(33)	33	1			2	217	1	1
M01138:7:000000000-A985N:1:2107:19323:16611	TC(22)	22			0
M01138:7:000000000-A985N:1:1109:23657:11676	ATT(24) ATT(24)	48			1	7TUVU_25782	CATGTCCAAGACCTCCTACG	7TUVU_11852	ATGGATGTTTTCCTCTCTTGC	ATT(24) ATT(24)	48	1			2	2	2	1
M01138:7:000000000-A985N:1:2116:7478:6835	AC(14) AC(14)	28			1	7TUVU_28718	TCTGCTTCCACAACCCTGG	7TUVU_21541	CAGACCCTGTTCTCCACGC	AC(14) AC(14)	28	1			5	2	2	1
M01138:7:000000000-A985N:1:2107:19872:14174	AC(12) AC(12)	24			1	7TUVU_51926	TTCCACATGACTTTGCCAGC	7TUVU_05935	CTGTGTCTGCTTGGAATCCG	AC(12)	12	1			2	2	2	1
M01138:7:000000000-A985N:1:1102:23678:13413	AC(12)	12			0
M01138:7:000000000-A985N:1:2111:15192:10165	TCC(18)	18			1	7TUVU_31819	CTATCCCAGCCAAAAGCAGG	7TUVU_50856	TGTGAAGAACAACGATCGGG	TCC(18)	18	1			179	7	1	1
M01138:7:000000000-A985N:1:2108:13074:8823	TCC(18)	18			1	7TUVU_39954	GGGAAATATCTCAGCGTGCC	7TUVU_11346	GATCTGTGCCTTGGCTTGC	TCC(18)	18	1			40	39	1	1
M01138:7:000000000-A985N:1:2114:16918:6782	AC(12)	12			1	7TUVU_21488	GGATGCATTTTGTTCCAGTCC	7TUVU_46150	TTCCTTGGGGAGTTTTCTTCC	AC(12)	12	1			1	1	1	1
M01138:7:000000000-A985N:1:1118:15874:7276	TCC(18)	18			0
M01138:7:000000000-A985N:1:2115:9025:20762	AC(12) AC(12)	24			0
M01138:7:000000000-A985N:1:1118:29043:11090	TC(12) TC(12)	24			1	7TUVU_25366	AGCTCATCCGTTTGCTCTGG	7TUVU_00305	TGGCAGCTGTCTCTCTCTGC	TC(12)	12	1			2	2	2	1
M01138:7:000000000-A985N:1:2103:12751:18207	AC(12)	12			1	7TUVU_14344	CCCAAGCCTATGAACAGCG	7TUVU_31572	ACCCTTGACAGGTACAGCGG	AC(12)	12	1			1	2	1	1
M01138:7:000000000-A985N:1:2104:4991:13837	TCG(27) TCG(27)	54			1	7TUVU_55561	GCCTCTGGAAGAGACGACG	7TUVU_01221	TTGCTTCTTCTGTCGCCG	TCG(27) TCG(27)	54	1			722	6	6	1
M01138:7:000000000-A985N:1:2112:14743:21584	AAAG(28)	28			1	7TUVU_50450	TGAGGCACAGAGTAGCAATGG	7TUVU_38006	CTGGCTCTGTCTGTCATGGG	AAAG(28)	28	1			1	4	1	1
M01138:7:000000000-A985N:1:2117:4800:11969	TCC(18)	18			1	7TUVU_23524	TTCTGGTGTGGCTTCTCTGC	7TUVU_39780	TCTAACATCAGGCTTTGCCG	TCC(18)	18	1			4	1	1	1
M01138:7:000000000-A985N:1:2104:22776:4985	AC(12) AC(12)	24			1	7TUVU_44686	TGTAGACAACTTGCTGACGTGC	7TUVU_49086	CATGTCAGTGTGCGTGTGC	AC(12) AC(12)	24	1			19	3	7	1
M01138:7:000000000-A985N:1:1103:11915:2874	TCC(18) TCC(18)	36			1	7TUVU_41708	GGATGACGTCAAGGAGGAGG	7TUVU_29333	TGTTGTCTCTTGGTGCGTCC	TCC(18)	18	1			6	8	6	1
M01138:7:000000000-A985N:1:1113:25705:22126	TC(18) TC(18)	36	TC		1	7TUVU_31550	GAGGCAAAATGATCGTTCCC	7TUVU_13492	GTTGCCCATAACCACCTTGG	TC(18)	18	1	TC		1	2	1	1
M01138:7:000000000-A985N:1:1102:6612:8610	AC(14) AC(14)	28			1	7TUVU_43230	TTTAACCTAGCCGTGTCGGG	7TUVU_17958	TTGGTTAATTATACATGCGTGCG	AC(14) AC(14)	28	1			2	3	1	1
M01138:7:000000000-A985N:1:1101:17033:21090	AC(12) AC(12)	24			1	7TUVU_46999	GATCCAGCCTCTTGGTTTGG	7TUVU_45333	ACACAGGAAGGGACACTGGG	AC(12) AC(12)	24	1			3	2	2	1
M01138:7:000000000-A985N:1:1110:23278:14059	TTC(18)	18			0
M01138:7:000000000-A985N:1:2119:10903:13887	TC(14)	14			1	7TUVU_52867	GGAGCAGAAGATGAGGTGGC	7TUVU_27490	CCAGCACTGAAAGCTGTTGC	TC(14)	14	1			1373962	1959806	221054	53
M01138:7:000000000-A985N:1:2106:24301:23232	TCG(36) TCG(24) TCG(18)	78			1	7TUVU_12223	CTTTCTTCTTCTGTCGCCGC	7TUVU_25554	CTGGTGTGGCGTATCTAGCG	TCG(36) TCG(24) TCG(18)	78	1			564	1	1	1
M01138:7:000000000-A985N:1:1114:16250:7510	TCTG(24)	24			1	7TUVU_33279	GAAAATTTGCCCCAGTCAGG	7TUVU_08458	AAAGTTGGGCAAAACGAAGG	TCTG(24)	24	1			5	1	1	1
M01138:7:000000000-A985N:1:2117:10638:11360	TC(16) TC(16)	32			1	7TUVU_28032	CAGCACAGAGTGTTTTGGGG	7TUVU_50632	CTTTCCTAAACCCACCACGC	TC(16)	16	1			1	1	1	1
M01138:7:000000000-A985N:1:2107:26771:21210	TC(12)	12			1	7TUVU_28835	GGAGAAATGCCTTGTTTCGC	7TUVU_37594	TCTGGAACACACCCCTAAACC	TC(12)	12	1			2	1	1	1
M01138:7:000000000-A985N:1:1101:9383:7905	TCC(21) TCC(21)	42			1	7TUVU_06819	GAGGAGGAGAAGGCAACACG	7TUVU_51503	TCCTCCTCCTTGTTATGCTGC	TCC(21)	21	1			44	101	6	1
M01138:7:000000000-A985N:1:1117:17554:13763	TCC(30) TCC(30)	60			1	7TUVU_48425	GATGTGGAGGAGCAGAAGGC	7TUVU_53474	TTCATTCTGTTGTCTGCCGC	TCC(30)	30	1			37	16	7	2
M01138:7:000000000-A985N:1:1110:22506:7275	AC(12) AC(12)	24			1	7TUVU_12112	AGAACGACAGGCTCTTTGCC	7TUVU_48544	AGGGTGAGTTTATGACCTTCGG	AC(12) AC(12)	24	1			2	2	2	1
M01138:7:000000000-A985N:1:2118:11445:9934	TCC(18) TCC(21) TCC(21)	60			1	7TUVU_07923	GGACAGAGCAGAAGAGAAGAGCC	7TUVU_36985	CACTCTCCGTCCCACCCC	TCC(18) TCC(21)	39	1			1	1	1	1
M01138:7:000000000-A985N:1:2114:25262:12622	AC(18) AC(18)	36	AC		1	7TUVU_25560	CTGGACTTCAAGGCTTTCGG	7TUVU_51725	GACCTACCCTGGCTGTCTGC	AC(18)	18	1	AC		1	1	1	1
M01138:7:000000000-A985N:1:1111:23934:7518	TCC(39)	39			0
M01138:7:000000000-A985N:1:1104:26753:18748	CGG(21)	21			1	7TUVU_39529	TCAGCAGCGAGTAGGTGACG	7TUVU_34081	GGTGACCTCCTGCCTCTCC	CGG(21)	21	1			1	1	1	1
M01138:7:000000000-A985N:1:1113:13583:19569	CGG(24) CGG(24)	48			1	7TUVU_27058	ACCACCTTGGCCACCAGC	7TUVU_53548	GTGGACGAGAACGACAACGC	CGG(24) CGG(24)	48	1			5	14	3	2
M01138:7:000000000-A985N:1:2101:8656:23101	TCC(18)	18			0
M01138:7:000000000-A985N:1:2115:7618:10960	TC(24) TC(24)	48			1	7TUVU_06480	CAACATGCAGAGTGCCTTGG	7TUVU_13945	GCCAGAGGTCAATGGAAAGC	TC(24) TC(24)	48	1			5	6	5	1
M01138:7:000000000-A985N:1:2115:10544:10627	AC(16) AC(16)	32	AC		1	7TUVU_33812	TGAGGAGACTGGGATCTGGG	7TUVU_18975	ACAATGTGGATCCCTCCAGC	AC(16)	16	1	AC		4	7	4	2
M01138:7:000000000-A985N:1:1114:25712:17393	TCC(18) TCC(24)	42			1	7TUVU_15073	CGTTGACAAGAGGAAAGGGC	7TUVU_15977	CTTTTCCCTGTCTGGCTTCC	TCC(18)	18	1			39	1	1	1
M01138:7:000000000-A985N:1:2117:2499:11321	AT(14)	14			1	7TUVU_18554	AGTCCCATCGAAAGCAACG	7TUVU_04814	TGCCTATGGAAATGCAATGG	AT(14)	14	1			1	1	1	1
M01138:7:000000000-A985N:1:2119:21623:19896	AAC(21) AAC(21)	42			1	7TUVU_52808	AGCTGCAGTTGGTATGGTGG	7TUVU_53089	GCAATAGTGAGCCTCTCCCC	AAC(21) AAC(21)	42	1			3	3	3	1
M01138:7:000000000-A985N:1:2110:8952:8611	AT(12)	12			0
M01138:7:000000000-A985N:1:2110:16346:23136	AAC(18) AAC(18)	36			1	7TUVU_01819	TTTGGTGGTTAAAATCCTGCC	7TUVU_43125	AAAGGAGTGAAACCTTGGGG	AAC(18) AAC(18)	36	1			3	3	3	1
M01138:7:000000000-A985N:1:1110:11471:4469	AC(18)	18			0
M01138:7:000000000-A985N:1:1116:10214:24803	AC(14) AC(14)	28			1	7TUVU_37502	TGTGTTCATAATCTGCGTGCG	7TUVU_17001	GTACCTCAGCGTCAGGCTCC	AC(14)	14	1			3	3	3	1
M01138:7:000000000-A985N:1:1107:15876:8921	AC(20)	20			0
M01138:7:000000000-A985N:1:1101:11966:10968	AC(16)	16			1	7TUVU_20838	GAACTCTGTCCCGCCTGC	7TUVU_37085	CATCATGTTCCCTGATTGCC	AC(16)	16	1			1	1	1	1
M01138:7:000000000-A985N:1:2101:6602:20030	AT(12)	12	AT		1	7TUVU_03691	TCATGACGATACCCCTGACG	7TUVU_42930	CTTATGGCCAACAGCTCTTCC	AT(12)	12	1	AT		1	1	1	1
M01138:7:000000000-A985N:1:2101:15449:16600	ATCT(40) ATCT(40)	80			1	7TUVU_45354	TGAGGTGAGTCACTGTGAGAAGC	7TUVU_34273	AGCTTGTTCACCTAGCCATGC	ATCT(40) ATCT(40)	80	1			1	2	1	1
M01138:7:000000000-A985N:1:1103:6127:20337	AT(12)	12			0
M01138:7:000000000-A985N:1:2118:10929:4298	AC(12)	12			0
M01138:7:000000000-A985N:1:2101:14493:12024	AC(12)	12			1	7TUVU_52721	CAGCAAGCTTGGCTATGTGG	7TUVU_23443	CTCCAGTACCCCAAACGAGC	AC(12)	12	1			4	1	0	1
M01138:7:000000000-A985N:1:2104:5981:5911	AC(14)	14			1	7TUVU_53295	AAGCATGGGAGTTAGATACAGGC	7TUVU_24433	ACTCATCCACTTCAATGGGC	AC(14)	14	1			4	1	1	1
M01138:7:000000000-A985N:1:2105:28207:8885	TCC(30) TCC(30)	60			1	7TUVU_10422	AGCTGTATCACCTCCCCACC	7TUVU_18761	ACCAGTTCTGTGGGGTTTGG	TCC(30)	30	1			1	2	1	1
M01138:7:000000000-A985N:1:1110:20222:2874	AT(12)	12			1	7TUVU_30129	GATCTGCTCCTCATCCACCC	7TUVU_18852	CCCTCCTTTTCTGATGTGCC	AT(12)	12	1			1	3	1	1
M01138:7:000000000-A985N:1:2112:24646:11564	TC(56) TC(18) TC(14)	88			1	7TUVU_43825	GGGCTTTTGAGAGCACAAGG	7TUVU_48243	CATCCCACAGCTCCTCTTCC	TC(18) TC(14)	32	1			1	1	1	1
M01138:7:000000000-A985N:1:1111:25909:15697	AC(12) AC(12)	24			1	7TUVU_20225	TAGAGCCAACGGTTTCCTGC	7TUVU_44856	GATTGCAGACAGAAAATGGGC	AC(12)	12	1			2	2	2	1
M01138:7:000000000-A985N:1:1114:9293:7980	AT(14) AT(14)	28			1	7TUVU_02344	AACATCTTGGCTTTAGCGGC	7TUVU_44394	TCATTGGATCTGGCACAAGG	AT(14)	14	1			2	2	2	1
M01138:7:000000000-A985N:1:1101:11210:18476	AC(12) AT(12) AC(12) AT(12)	48			1	7TUVU_06736	TACTCAAAGCGTGCAGTGGG	7TUVU_09006	TCCAGTTCCACACATAGCGG	AC(12) AT(12)	24	1			2	3	2	1
M01138:7:000000000-A985N:1:1105:6986:9828	ATT(18) ATT(18)	36			1	7TUVU_06257	CAGCTCTGGCATCAGTCAGC	7TUVU_28035	GAAACAGCGATGCATAACGC	ATT(18)	18	1			54	1	1	1
M01138:7:000000000-A985N:1:1103:14981:12616	TCC(18) TCC(18)	36			1	7TUVU_16443	TTCATTTCTCTCCAACTCCCC	7TUVU_08074	GCAAGGAGAAACAGAGGATGG	TCC(18) TCC(18)	36	1			4	2	2	1
M01138:7:000000000-A985N:1:2101:20855:1752	ACC(18) ACC(18)	36			1	7TUVU_51711	AGTGGAACAGCTGGGTGAGG	7TUVU_19970	CTGCTTTCAGCAGCATGGC	ACC(18) ACC(18)	36	1			4	4	3	1
M01138:7:000000000-A985N:1:2112:19335:1949	AC(12)	12			1	7TUVU_15954	CCTTGAACGCAGCAGAGTAGC	7TUVU_44596	GTCTGACTTGCTGGAAGGGG	AC(12)	12	1			1	1	1	1
M01138:7:000000000-A985N:1:1108:8805:9098	AC(14)	14			1	7TUVU_51798	AACTGTCAATCAGCAAGCCG	7TUVU_32189	ATTCAGGTGCTAAGCCCACC	AC(14)	14	1			3	1	1	1
M01138:7:000000000-A985N:1:2115:15325:5890	TC(12)	12			1	7TUVU_36336	CAAGTGAGAGAGCCGACACG	7TUVU_01068	CCAAAGGGTGGTAGAGTGGG	TC(12)	12	1			3	1	1	1
M01138:7:000000000-A985N:1:1117:10576:15944	TC(12)	12			0
M01138:7:000000000-A985N:1:1103:8717:13407	TC(12)	12			1	7TUVU_45846	GAGGTGATGTGAAAATACTTCAATAGC	7TUVU_23489	TTTGCAGCTGTCCTACTGGC	TC(12)	12	1			2	1	1	1
M01138:7:000000000-A985N:1:1112:17718:20678	TC(12) TC(12)	24			1	7TUVU_41311	ATTGCAGAAGTACGGGTGGG	7TUVU_21112	AAGGGAGCTTTCTTCAGGTGC	TC(12) TC(12)	24	1			50	80	1	4
M01138:7:000000000-A985N:1:1105:5865:6589	CG(12) CG(12)	24			1	7TUVU_17745	GCTACCTGGTTGATCCTGCC	7TUVU_03053	TCGCAGTTTCACTGTACCGC	CG(12)	12	1			245	325	88	36
M01138:7:000000000-A985N:1:2103:21665:6985	AC(12)	12			1	7TUVU_20574	CGTATCTTTCATGTCACTTGTGC	7TUVU_07418	CAGTGATATCCTTCTCCTCTTTGC	AC(12)	12	1			1	1	1	1
M01138:7:000000000-A985N:1:1118:11465:18886	AT(12)	12			1	7TUVU_07722	GATTCCCTTTGCAGTCAGGC	7TUVU_01155	ATCTTGAATCCTTGCAGCCG	AT(12)	12	1			2	3	1	1
M01138:7:000000000-A985N:1:1104:25831:22469	AC(14) AC(14)	28			1	7TUVU_34279	AATTTGTAAGAAATAACCGTTGGC	7TUVU_55258	GAATTAGAAATTGCTGTGATGGG	AC(14)	14	1			2	2	2	1
M01138:7:000000000-A985N:1:2106:26250:11292	TC(12) TC(12)	24			1	7TUVU_55259	GCTGAAGTGAAATGGGAGGG	7TUVU_02450	CAGACTGGAGTCCGAGATTTCC	TC(12) TC(12)	24	1			4	2	2	1
M01138:7:000000000-A985N:1:2113:9119:2477	AC(14) AT(14) AC(14) AT(14)	56			0
M01138:7:000000000-A985N:1:1114:18556:14882	AATG(24)	24			1	7TUVU_46371	TGAGCATTTGGAATGGATGG	7TUVU_04112	AATTACTTGGCTCTGAGGGAGC	AATG(24)	24	1			1	4	1	1
M01138:7:000000000-A985N:1:2107:7087:16510	TC(30) TC(30)	60			1	7TUVU_21725	TGCAAAGCAAGAACTGTCACG	7TUVU_52155	ACAAACCCACACCAAAACCC	TC(30) TC(30)	60	1			17	40	3	1
M01138:7:000000000-A985N:1:1101:14178:18538	AAC(18) AAC(18)	36			1	7TUVU_34735	GCCTGCGTCTTTGCAACC	7TUVU_49582	ACCCTAAGGCAGCTCTTCCC	AAC(18) AAC(18)	36	1			1	3	1	1
M01138:7:000000000-A985N:1:2109:24954:16253	AC(16) AC(16)	32			0
M01138:7:000000000-A985N:1:2102:22829:19375	TC(12) TC(12)	24			1	7TUVU_19274	GCATGCTTTCTTTAATCTGTAGAGTGG	7TUVU_11510	AACACGGCCACTATTGTACATCC	TC(12) TC(12)	24	1			2	1	2	1
M01138:7:000000000-A985N:1:2109:15922:15875	ATC(24)	24			0
M01138:7:000000000-A985N:1:1114:28513:14786	AT(14) AC(12) AT(14) AC(12)	52	AT		1	7TUVU_37319	CCAATTGCCCCATATAGTTTCC	7TUVU_23581	CGGGCATGTATGTTTATGTGG	AC(12) AT(14)	26	1	AT		3	3	3	1
M01138:7:000000000-A985N:1:1105:26919:7130	TC(14)	14			0
M01138:7:000000000-A985N:1:2117:11083:17416	AC(24)	24			0
M01138:7:000000000-A985N:1:2112:18659:13529	AC(14) AC(14)	28			1	7TUVU_20579	GTGTTCGTCTCTGGCTGTGC	7TUVU_33180	CACACTGAGGGTAAACCTGTTCC	AC(14)	14	1			2	2	2	1
M01138:7:000000000-A985N:1:2109:12773:10160	TCC(18) TCC(18)	36			1	7TUVU_29390	TGCTCTTGTCTTCTTCTGATTCC	7TUVU_02804	AACAGCATGAAAAGGAGGAGG	TCC(18)	18	1			6	7	1	1
M01138:7:000000000-A985N:1:2101:5018:6185	AC(12)	12			1	7TUVU_45551	GTCACCCATTCCATCAGTGC	7TUVU_40198	TGCCAAGATCCAGTGAGAGG	AC(12)	12	1			1	2	1	1
M01138:7:000000000-A985N:1:1108:10926:9165	TGC(18)	18			1	7TUVU_50749	CTCCGAATAAAGGCACTGGC	7TUVU_42908	CGCTGGTAAACGCACACC	TGC(18)	18	1			1	1	1	1
M01138:7:000000000-A985N:1:2110:2445:8961	TC(14) TC(14)	28			1	7TUVU_00547	CTTGGCTTTTGCTGTGAACC	7TUVU_23499	AAAAGGGCAGGCTACTTTGC	TC(14) TC(14)	28	1			99	16	6	1
M01138:7:000000000-A985N:1:1102:10215:4529	AC(12) AC(12)	24			1	7TUVU_16413	CACACTTCGGATGGGAAAGG	7TUVU_15763	CTCCAATAGGTGCCACAGGC	AC(12)	12	1			6	6	6	1
M01138:7:000000000-A985N:1:2102:8440:6909	TCC(18) TCC(18) TCC(18) TCC(18)	72			1	7TUVU_16364	GACGATGAGGAAAAGAAGGTGG	7TUVU_02469	TGCTGTTGTCTCCTGCTTCC	TCC(18) TCC(18) TCC(18)	54	1			38	77	2	2
M01138:7:000000000-A985N:1:1112:10526:3880	AC(12)	12			1	7TUVU_07776	TGCAGCAGGGAACTCAAGG	7TUVU_51197	GGGTAGATGCTTTCCTCCCC	AC(12)	12	1			3	1	1	1
M01138:7:000000000-A985N:1:2114:9269:6951	AC(12) AC(12)	24			1	7TUVU_21696	GCCCGTACCTTCTAAACATGG	7TUVU_40544	TCAACAGCAGTTCTATTACCTCTGG	AC(12)	12	1			3	3	3	1
M01138:7:000000000-A985N:1:2116:20894:22940	AT(18)	18			1	7TUVU_52255	CAGGAATTGGCAGTATCGGG	7TUVU_44125	TGCTCTCAACTTCAGCCAGC	AT(18)	18	1			5	1	1	1
M01138:7:000000000-A985N:1:1116:3743:11789	AT(18)	18			0
M01138:7:000000000-A985N:1:1115:25411:16860	AC(14) AC(14)	28			1	7TUVU_05277	TGGGAAAATGTTTACAAGATGGG	7TUVU_33171	GCCATTTCACTTCACAAACAGC	AC(14)	14	1			3	3	3	1
M01138:7:000000000-A985N:1:1114:20731:23803	TCC(18) TCC(18)	36			1	7TUVU_45283	CCTTGTCATCAAGCTTTTGTCC	7TUVU_19529	AGGAGGCAGCAAAAGACACC	TCC(18) TCC(18)	36	1			5	92	3	1
M01138:7:000000000-A985N:1:1110:5628:21508	TC(12)	12			1	7TUVU_47127	AGGCCCACTGTTCTAAGGGC	7TUVU_04349	GCCACCTCATCTTCTGCTCC	TC(12)	12	1			1059028	1373962	110978	1
M01138:7:000000000-A985N:1:2103:16848:10559	AC(26)	26			1	7TUVU_22191	AAAGCAGGCACTCTTCTTTTGG	7TUVU_32730	GCAAATTGGCCTAATATCCCC	AC(26)	26	1			1	2	1	1
M01138:7:000000000-A985N:1:2101:23101:2759	TCC(21)	21			0
M01138:7:000000000-A985N:1:1116:24626:16130	TC(14)	14			0
M01138:7:000000000-A985N:1:1109:22487:7016	TCC(18)	18			0
M01138:7:000000000-A985N:1:1115:13814:2676	AC(12)	12			1	7TUVU_52181	CTTCAGGGAACGTAGGGTCG	7TUVU_46530	AGAGGCCTTCACATTGCTCC	AC(12)	12	1			1	3	1	1
M01138:7:000000000-A985N:1:2113:3832:9215	TCC(27)	27			1	7TUVU_06109	AAGTTGAAGAATGAGGATCGGG	7TUVU_08445	CTTGTCAGGGCTCCTGTGG	TCC(27)	27	1			101	189	3	1
M01138:7:000000000-A985N:1:1106:10457:8973	AT(12) AT(12)	24			1	7TUVU_48178	AAGTTTTCGCAAGCAGGTCC	7TUVU_35576	GCCGTCCTTCTCTTTTGTGC	AT(12)	12	1			2	2	2	1
M01138:7:000000000-A985N:1:2116:14036:4239	TC(12)	12			1	7TUVU_27942	GCAACTGAAGCTAGATCAGAATTATAGG	7TUVU_33301	CCCCAAAACATGAAGAATAAAACC	TC(12)	12	1			1	2	1	1
M01138:7:000000000-A985N:1:2101:25696:22315	AC(12) AC(12)	24			1	7TUVU_13709	AAAACGAAGATGTTTTCTTTGCC	7TUVU_45878	TTCCCATGTAATGGAGAAATGC	AC(12) AC(12)	24	1			1	4	1	1
M01138:7:000000000-A985N:1:1110:6923:9123	ATT(27) ATT(27)	54			1	7TUVU_33645	AACTAGGGGAAAGGTTGGCG	7TUVU_08385	GCTGGGAGAACGAGAATTGG	ATT(27) ATT(27)	54	1			1	1	1	1
M01138:7:000000000-A985N:1:2110:4032:16445	TCC(18)	18			1	7TUVU_17563	GCTCCGAAAGGAGACTGAGC	7TUVU_47768	CTAGCGTTCTGTGTCCAGGG	TCC(18)	18	1			3	1	1	1
M01138:7:000000000-A985N:1:1104:10520:12797	AC(14) AC(14)	28			1	7TUVU_44131	CCTCCTCTAAAGCCAGACAGG	7TUVU_35145	GTGCTAAGTTTTATCCAGATCATCC	AC(14)	14	1			2	2	2	1
M01138:7:000000000-A985N:1:2119:15092:10437	AC(12) AC(12)	24			1	7TUVU_39101	TACGAAGGTGTGGAAATTCG	7TUVU_33673	TGGCTGCAGTTTAGTTACGG	AC(12)	12	1			2	2	2	1
M01138:7:000000000-A985N:1:2104:7433:20300	TC(14) TC(14)	28			1	7TUVU_35499	AAGTCCTTCGCTGTGTGTGC	7TUVU_36164	TGGGAGATGATGTTCATGGC	TC(14)	14	1			2	4	2	1
M01138:7:000000000-A985N:1:2106:27743:16187	AC(16) AC(16)	32			1	7TUVU_08252	GCATTACAAGTTTGTGTTGTGGG	7TUVU_29973	TGTAGCTCACTTGGCTAACGC	AC(16)	16	1			2	2	2	1
M01138:7:000000000-A985N:1:1110:17991:14978	AC(20) AC(12)	32			1	7TUVU_09960	AACCTGTATTGCTACGGCGG	7TUVU_53972	AGCATCAGTGCTCCTTCACG	AC(12)	12	1			3	4	3	2
M01138:7:000000000-A985N:1:2115:2102:11912	TC(14)	14			0
M01138:7:000000000-A985N:1:2101:11921:19501	TC(14) TC(14)	28			1	7TUVU_16619	CCCACCTAGTTCAGCAAACG	7TUVU_08833	GCACAGTTCCACCCTCACC	TC(14)	14	1			3	3	3	1
M01138:7:000000000-A985N:1:1104:16063:14621	AC(14)	14			1	7TUVU_23472	CTGCAGCCTCAATCAAGTGC	7TUVU_30814	TCACAAATTTTGCTGGCAGG	AC(14)	14	1			2	1	1	1
M01138:7:000000000-A985N:1:1101:26239:14101	TCC(24)	24			1	7TUVU_33872	ACAGAAAGTCGCAAATCCCC	7TUVU_53669	TGTAGCATTGAGCACAGCCC	TCC(24)	24	1			1149	866	2	2
M01138:7:000000000-A985N:1:1106:25303:4842	AC(14)	14			1	7TUVU_11347	AAGGATGTAAGGGCAATGGG	7TUVU_43277	TCTGAAAAGCTCACCTTGATGG	AC(14)	14	1			1	1	1	1
M01138:7:000000000-A985N:1:1115:19576:5801	AT(14)	14			1	7TUVU_38799	TCTGTTGATGGCATTAGCCC	7TUVU_52375	CAGAGCAGCTTCACTGATTGC	AT(14)	14	1			1	1	1	1
M01138:7:000000000-A985N:1:1104:16906:7500	AC(40) AC(40)	80			1	7TUVU_37955	TTTTGGTTTCGATAGACAATACG	7TUVU_46646	TTAAACACATACGACTCTCCAGC	AC(40)	40	1			96	1	1	1
M01138:7:000000000-A985N:1:1106:13995:3792	TCG(21) TCG(21)	42			1	7TUVU_35502	CGGCCCAACCTAAATACTGG	7TUVU_39981	GTTTCTGTAGCTACGGGGCG	TCG(21) TCG(21)	42	1			244	7	2	2
M01138:7:000000000-A985N:1:2111:14615:24920	AT(16)	16			0
M01138:7:000000000-A985N:1:1101:8455:13267	TCC(18) TCC(33)	51			1	7TUVU_47341	ACAGCAGAGCAGTTGTTGGC	7TUVU_33762	GAATACAGGCCGAGCAGTCC	TCC(18) TCC(33)	51	1			7	1183	3	2
M01138:7:000000000-A985N:1:1105:24834:17988	TC(12)	12			1	7TUVU_30553	CCCTGCAGAAAGAGAGGGG	7TUVU_03186	TCCTCCATCGAAAGTGGAGC	TC(12)	12	1			3	3	2	1
M01138:7:000000000-A985N:1:1101:9611:4819	AT(12) AT(12)	24			1	7TUVU_07753	TTGCTTTTATGATGTTTTCTTCTGC	7TUVU_37190	GCACACATATCATTCATGACCC	AT(12)	12	1			3	3	3	1
M01138:7:000000000-A985N:1:2119:2683:14083	AAAG(28)	28			0
M01138:7:000000000-A985N:1:2114:7010:4861	AT(12) AT(12)	24			1	7TUVU_33419	TATCCTGTTAGTTGGCGGGG	7TUVU_54047	CATTAGCATTCAGAAAGGCAGC	AT(12)	12	1			2	2	2	1
M01138:7:000000000-A985N:1:1110:5236:15656	AT(12)	12			0
M01138:7:000000000-A985N:1:2106:28688:11867	TC(12) TC(12)	24			1	7TUVU_32647	TTTGAGGGTGTGCTTGTTGC	7TUVU_47172	GCCATAGCTTTGCTGTGTGG	TC(12)	12	1			4	2	2	1
M01138:7:000000000-A985N:1:2117:24153:11154	AC(12)	12			0
M01138:7:000000000-A985N:1:1109:20157:3863	AT(14) AT(14)	28	AT		1	7TUVU_11377	ACAGTTTCAGGCGTTTCTGC	7TUVU_51540	GGTAGCTAAAGATCTCCCTCCC	AT(14)	14	1	AT		4	3	4	1
M01138:7:000000000-A985N:1:2116:6859:9284	TC(14) TC(14)	28			1	7TUVU_36582	TCCCAGTATTTCTGGCTTTTAAGG	7TUVU_41652	TCCAATCTGACAGTGCCACC	TC(14)	14	1			2	2	2	1
M01138:7:000000000-A985N:1:1101:14063:3893	AT(14) AC(14) AT(14) AC(14)	56			1	7TUVU_26465	AGCAACTGGAGTGGGACTGC	7TUVU_21349	CTGGGATCCCCTTGTCTCC	AT(14) AC(14)	28	1			8	1	2	1
M01138:7:000000000-A985N:1:1113:16198:4490	TC(14)	14			1	7TUVU_06906	GCCCTGTCCTTGTCTTCCC	7TUVU_17859	GACAGTGAGCAGCACAGCG	TC(14)	14	1			1	7	1	1
M01138:7:000000000-A985N:1:1118:14269:13233	AT(12) AT(12)	24			1	7TUVU_09889	CTTCCTCCAAATCCCAGAGC	7TUVU_10565	ACAAGGCAAAAGTGAAGGGC	AT(12)	12	1			4	4	4	1
M01138:7:000000000-A985N:1:2101:13136:18506	ATT(18) ATT(18)	36			1	7TUVU_02540	GCACACGCATTTCTGTCTCC	7TUVU_05000	GGCAGTTCTTGTCTGTCCCC	ATT(18) ATT(18)	36	1			3	1	1	1
M01138:7:000000000-A985N:1:1101:7804:18319	ACC(18) ACC(18)	36			1	7TUVU_21538	GGTTGTTGGTGTTTGACAGTCC	7TUVU_03425	AGCATCATGGTTTTCTCCTGG	ACC(18)	18	1			2	2	2	1
M01138:7:000000000-A985N:1:1117:8822:22532	TCC(18)	18			0
M01138:7:000000000-A985N:1:1101:19672:23933	AC(12) AC(12)	24	AC		1	7TUVU_13828	CCTCCTGTAGGACTGATTGGC	7TUVU_50538	TAGGGGCCCTCTAGCATACG	AC(12)	12	1	AC		4	2	0	1
M01138:7:000000000-A985N:1:2104:5080:9877	AT(12)	12			1	7TUVU_26318	TGCTGATCAAACTGTGGACC	7TUVU_38406	TTTTCTACATGACCTCCAGGG	AT(12)	12	1			2	2	1	1
M01138:7:000000000-A985N:1:2102:13698:5105	AC(12)	12			1	7TUVU_38339	GTCTGAATGAAGCCAGCAGC	7TUVU_47588	CTCCCCAAAGATACCCCTCC	AC(12)	12	1			1	1	1	1
M01138:7:000000000-A985N:1:1112:26841:15416	AT(16)	16			1	7TUVU_39064	TTGCTTGCATGTCTGAGTCC	7TUVU_37270	CTGTTCCAGGAGCACATTAGC	AT(16)	16	1			3	2	1	1
M01138:7:000000000-A985N:1:2117:19476:16459	TC(12) TC(14)	26			1	7TUVU_52998	AACCATTGCAAAACAGTGCG	7TUVU_02102	CTCCTGGCAAACACTTGTGC	TC(12)	12	1			1	1	1	1
M01138:7:000000000-A985N:1:2104:7443:9209	AGT(33) AGT(33)	66			1	7TUVU_33638	GCACACACTGGAAGTAGGGC	7TUVU_04815	GACTCTTTTGCTCTCAAGGTTGG	AGT(33)	33	1			4	23	4	1
M01138:7:000000000-A985N:1:1110:10177:21780	AAC(18)	18			0
M01138:7:000000000-A985N:1:1101:16210:3319	AC(16) AC(16)	32			1	7TUVU_14636	TGCAGGAATACCACACAGGG	7TUVU_16722	GCCCATCTTTCATCCAGAGC	AC(16)	16	1			8	18	3	1
M01138:7:000000000-A985N:1:2102:12310:12742	AGT(21) AGT(21)	42			1	7TUVU_24782	TATGGGATTGAACTGCTGGG	7TUVU_14009	GCATTCTAGCTCGTGTCATGG	AGT(21)	21	1			3	2	2	1
M01138:7:000000000-A985N:1:1113:16833:6294	ATT(21) ATT(21)	42			1	7TUVU_51865	AAAGATCCAGACTTTAATAAGTGGC	7TUVU_01395	CAGTAGTAGTCACTGAGCCTTGG	ATT(21)	21	1			4	1	2	1
M01138:7:000000000-A985N:1:1105:20225:13581	TCC(21) TCC(21)	42			1	7TUVU_11708	CTTTATAACAGGCGGCACCC	7TUVU_41162	GGTTCTGCGGAGGAAGAGC	TCC(21)	21	1			2	2	2	1
M01138:7:000000000-A985N:1:1109:21609:19551	AT(12)	12			0
M01138:7:000000000-A985N:1:1108:22028:18591	ATT(18) ATT(18)	36			1	7TUVU_54379	TGACTGGGAGAAGCAGATCG	7TUVU_17676	CAATGCAATTGGTCACCACC	ATT(18)	18	1			2	44	2	1
M01138:7:000000000-A985N:1:2113:13775:13748	TCC(21) TCC(21) TCC(18) TCC(18)	78			1	7TUVU_28893	CTGGTGCTGACTCCTCCTCC	7TUVU_40195	AAAAGAGCGGGAAAGAAGGG	TCC(21) TCC(21) TCC(18)	60	1			32	1	1	1
M01138:7:000000000-A985N:1:2114:23909:19909	TCC(21) TCC(21)	42			1	7TUVU_06119	CCCCTCCACTGCTAAACACC	7TUVU_41138	GAGACCACATTCCTGGCTCC	TCC(21) TCC(21)	42	1			2	2	1	1
M01138:7:000000000-A985N:1:1111:14622:3491	AT(12) AT(12)	24			1	7TUVU_10807	ATACGTAGCAGGCTTTGGGC	7TUVU_18902	CATGTTCTCAGAAAGGGCAGC	AT(12) AT(12)	24	1			3	1	1	1
M01138:7:000000000-A985N:1:2112:13029:20538	AC(12)	12			1	7TUVU_27490	CCAGCACTGAAAGCTGTTGC	7TUVU_13952	CTTCCAAGGAAAGGTGCTGG	AC(12)	12	1			1959806	55381	41918	9
M01138:7:000000000-A985N:1:1107:7788:18335	TC(12) TC(12)	24			1	7TUVU_16679	TCATAAGAAAGGAAATTTGAGCTGC	7TUVU_47685	CCATCTCTGCTAGGAGACCCC	TC(12) TC(12)	24	1			2	2	2	1
M01138:7:000000000-A985N:1:2112:27341:16915	AT(12) AT(12)	24			1	7TUVU_21445	AAGCTGCTTCTGTGGTCACG	7TUVU_53696	CAACCCTGGATCAGAGAGGG	AT(12) AT(12)	24	1			1	1	1	1
M01138:7:000000000-A985N:1:2114:25608:19133	TC(12) TC(12)	24			1	7TUVU_50887	GTTGAATTTTGAGGGTGGGG	7TUVU_39751	TCGTGTTCCTCTCCTAGAGCC	TC(12) TC(12)	24	1			2	2	2	1
M01138:7:000000000-A985N:1:2104:20013:17325	AT(12)	12			1	7TUVU_04407	TCCAGGCTTGTGTATAGGGG	7TUVU_19001	TTTAATTGCCGATGCTTTCC	AT(12)	12	1			1	1	1	1
M01138:7:000000000-A985N:1:1114:9803:24984	AC(12)	12			1	7TUVU_41705	GATACCCCAAGCACACAGCC	7TUVU_47243	CCCCTCTTGAAAACAAGCAGC	AC(12)	12	1			2	5	1	1
M01138:7:000000000-A985N:1:1111:14369:23785	TC(12)	12			1	7TUVU_19823	TGATTTTCCCAACACCTGGG	7TUVU_50922	GGATGCACGAAGGAGAAAGG	TC(12)	12	1			1	5	1	1
M01138:7:000000000-A985N:1:1105:28496:8319	TCC(18)	18			1	7TUVU_26038	AGGAGGAAGAGGCAGCACC	7TUVU_36200	GACCAGGAGGTACAGAAGGAGG	TCC(18)	18	1			38	1	1	1
M01138:7:000000000-A985N:1:2109:23431:12896	TC(12)	12			1	7TUVU_51884	CCTGGAAAATTCCCTAATGGC	7TUVU_52269	AGTGTACTGGGACGTGTGGC	TC(12)	12	1			3	1	1	1
M01138:7:000000000-A985N:1:1111:16414:4138	AC(12)	12			1	7TUVU_28756	GGCACAGGTATTTATTCTGTAACCG	7TUVU_15409	TTAGGTGGGATGAAGCCTCG	AC(12)	12	1			1	1	1	1
M01138:7:000000000-A985N:1:1119:5185:7184	AC(12) AC(12)	24			1	7TUVU_06045	TTTGTCTTGGTCTTGGCTGG	7TUVU_48656	TTCTTTCTCCCTGTCACCCC	AC(12)	12	1			2	3	2	1
M01138:7:000000000-A985N:1:2102:5016:18926	TCC(18)	18			1	7TUVU_14436	CCTCTTTCCTTGAAAGCCTCC	7TUVU_03344	GTCGAATCCGGAGATAACGG	TCC(18)	18	1			1	1	1	1
M01138:7:000000000-A985N:1:1110:15139:7242	TCC(30) TCC(30)	60			1	7TUVU_26744	GGCATCGAGAAGCGTAATGC	7TUVU_12210	CCGATCACACCCAAAAGAGG	TCC(30) TCC(30)	60	1			2	742	2	1
M01138:7:000000000-A985N:1:2105:20762:20142	TC(12)	12			1	7TUVU_31939	CAGATGATTTTGCAATGGGC	7TUVU_47998	GCCTCCCTAATTTTCCACCC	TC(12)	12	1			2	1	1	1
M01138:7:000000000-A985N:1:2116:5446:3706	AAC(21) AAC(21)	42			1	7TUVU_27504	TGCTATCCAAGCTCTTCTCTTCC	7TUVU_39737	GAACAAGGTGGTGATCTGTGG	AAC(21)	21	1			2	2	2	1
M01138:7:000000000-A985N:1:2101:8413:4827	AAAC(24)	24			0
M01138:7:000000000-A985N:1:1105:7648:20386	TC(12) TC(12)	24	TC		1	7TUVU_25819	TCTGCTGAAACTCTGGTGGC	7TUVU_52900	GCATGCAAGTCATCTAAGGGC	TC(12)	12	1	TC		2	2	2	1
M01138:7:000000000-A985N:1:2115:18718:15166	TC(20)	20			1	7TUVU_52274	GAGCAAAACGAGACCGTGG	7TUVU_04703	ATTCAAGACCATGACCTGCG	TC(20)	20	1			1	1	1	1
M01138:7:000000000-A985N:1:1113:8382:13523	TCC(18)	18			0
M01138:7:000000000-A985N:1:2109:14789:15765	AC(12)	12			0
M01138:7:000000000-A985N:1:2118:5780:6367	AAC(18)	18			1	7TUVU_19125	AAGATACGCAGCAGCATCCC	7TUVU_00588	CTGACAGGTGCAGGAACAGC	AAC(18)	18	1			2	1	1	1
M01138:7:000000000-A985N:1:2112:12415:13571	AC(14)	14			0
M01138:7:000000000-A985N:1:2105:9882:19442	AC(12)	12			1	7TUVU_48239	ATGTCCGGGTTCTTAATTGC	7TUVU_10686	CGTCAGATGTGTATAAGTGACAGG	AC(12)	12	1			1	1	1	1
M01138:7:000000000-A985N:1:1110:6293:18688	ATT(18) ATT(18)	36			0
M01138:7:000000000-A985N:1:1117:21678:2564	TCC(21)	21			1	7TUVU_37491	TATGCACGCCGTACTTCTGG	7TUVU_09766	TTTACGGGCCTGATTTCTGC	TCC(21)	21	1			1	1	1	1
M01138:7:000000000-A985N:1:1116:8591:12939	TC(12)	12			1	7TUVU_13624	GACCTTCCCAACTCAGTGCC	7TUVU_08060	ATCGTTCAGCTCCGAAAAGG	TC(12)	12	1			130	66	2	2
M01138:7:000000000-A985N:1:1113:3795:17134	TC(12)	12			1	7TUVU_26083	TTGAGTCGAATTCAGCCTGG	7TUVU_44126	CGATGGTCCAGATGTTGAGG	TC(12)	12	1			1	1	1	1
M01138:7:000000000-A985N:1:2118:4567:14542	TC(12) TC(12)	24			1	7TUVU_07630	GTGACCTCTTGCACCACAGC	7TUVU_31485	TGGGTTGCCTACTTGAAGGG	TC(12) TC(12)	24	1			164	2	2	1
M01138:7:000000000-A985N:1:2114:22655:18311	AC(12) AC(12)	24			1	7TUVU_25802	GTACCAGGAGTGGGCAGAGG	7TUVU_06581	TTGAAAACAACAGTAGCAAACGC	AC(12)	12	1			201	202	158	5
M01138:7:000000000-A985N:1:2113:11993:23413	TGCC(24)	24			1	7TUVU_12397	GTGCTACTGCTACTGCGGGG	7TUVU_26402	TCGGGGAGATACACACTGGG	TGCC(24)	24	1			3	1	1	1
M01138:7:000000000-A985N:1:1115:14458:13565	TGC(18) TGC(18)	36			1	7TUVU_50306	CAGAGCAGGTGATCTGGACG	7TUVU_08376	AGCGAACCCAGGACAAACC	TGC(18)	18	1			10	10	7	1
M01138:7:000000000-A985N:1:2114:25440:19271	AC(14) AC(14)	28			1	7TUVU_14340	GTGTGTGTTCATGTGTGGGG	7TUVU_34047	GTGAAATTGCCAGCTGATGC	AC(14)	14	1			2	2	2	1
M01138:7:000000000-A985N:1:2116:11466:4386	AAAT(24)	24			0
M01138:7:000000000-A985N:1:1116:8838:15992	AGT(36) AGT(36)	72			1	7TUVU_13897	CCTTCCTGGGTTAAGAGGTTAGC	7TUVU_16250	TGCAATGAAATGCTTCTGCC	AGT(36) AGT(36)	72	1			1	1	1	1
M01138:7:000000000-A985N:1:1113:4355:19167	ATC(24)	24			0
M01138:7:000000000-A985N:1:1104:3760:10210	TCC(18) TCC(18) CGG(18)	54			1	7TUVU_08242	ATCACCACGGTGGAGGAGG	7TUVU_45538	CCTCCTCAACAGCCAACAGC	TCC(18) TCC(18)	36	1			1	1	1	1
M01138:7:000000000-A985N:1:1114:20954:17645	AT(14)	14			0
M01138:7:000000000-A985N:1:1108:24799:4379	TC(14)	14			1	7TUVU_55300	TTTCAGAACTACTAGACTCAAAAGAATACC	7TUVU_37302	TTCTGGAGGGTACTGAAAATGG	TC(14)	14	1			1	1	1	1
M01138:7:000000000-A985N:1:2113:5688:8331	CGG(18) CG(14) CGG(18)	50			0
M01138:7:000000000-A985N:1:2107:15431:1155	TGC(18) TGC(24) TGC(21) TGC(18) TGC(24) TGC(21)	126			1	7TUVU_42103	CTTTACTTTAGCGGCCGACG	7TUVU_46791	AAAACCAAACTCCTGGGTGG	TGC(18) TGC(24) TGC(21) TGC(18) TGC(24) TGC(21)	126	1			949	490	135	51
M01138:7:000000000-A985N:1:2116:22917:10197	TC(12) TC(12)	24			1	7TUVU_31056	GCTCAAGCAACAACTTCCAGC	7TUVU_17221	CAAGGTCACACACAAACCCG	TC(12) TC(12)	24	1			1	1	1	1
M01138:7:000000000-A985N:1:2113:22199:11362	AT(14)	14			0
M01138:7:000000000-A985N:1:2117:14420:20134	ATT(18)	18			1	7TUVU_20387	GGTGACGAGGAGGAAAGGG	7TUVU_43730	CACCTGTGTTCAGACGAGTGG	ATT(18)	18	1			12	1	1	1
M01138:7:000000000-A985N:1:1119:16266:1321	TC(16)	16			1	7TUVU_14202	TCTAAAAGGTGCCCTGTCCG	7TUVU_51656	GACAAAGATGCCCAGGATGC	TC(16)	16	1			2	1	1	1
M01138:7:000000000-A985N:1:2114:25788:9710	AC(14)	14			0
M01138:7:000000000-A985N:1:2107:13183:9673	AC(12) AC(12)	24			1	7TUVU_07584	GGTACCTGCCATTAGCTGCC	7TUVU_17909	GGCCCTTCTCCACTTAAATATCC	AC(12) AC(12)	24	1			4	6	4	1
M01138:7:000000000-A985N:1:1103:18204:6330	AC(14) AC(14)	28			1	7TUVU_18828	CCTATAGTGTAGGTGTCAATGTTTGG	7TUVU_34693	TTGACAGGGATTTTGTACATATAAAGG	AC(14)	14	1			2	2	2	1
M01138:7:000000000-A985N:1:2114:21822:12859	TC(12)	12			1	7TUVU_54088	GCTGAATGACACAGGAGTCTGG	7TUVU_35088	AACCGCTCCTCAGAGACACC	TC(12)	12	1			2	2	1	1
M01138:7:000000000-A985N:1:1111:3404:17863	TC(18)	18			1	7TUVU_50657	TCCTAATCCATCCCCATTCC	7TUVU_20444	GTCCTTTCTACACCTGTAAATCATCC	TC(18)	18	1			1	1	1	1
M01138:7:000000000-A985N:1:2108:11759:22130	AC(12)	12			1	7TUVU_31244	CCAACCCTGTCCACCACC	7TUVU_18140	TGGGTAAGGGACGCAATAGG	AC(12)	12	1			1	1	1	1
M01138:7:000000000-A985N:1:2109:28802:9167	TGC(18) TGC(27) TGC(18) TGC(18) TGC(21)	102			1	7TUVU_05978	AACCCAAACTCCTGGGTGG	7TUVU_14848	CTGCTCCACCGTTAACCTCC	TGC(18) TGC(27) TGC(18) TGC(18) TGC(21)	102	1			11	1351	0	1
M01138:7:000000000-A985N:1:1112:12202:5924	TC(20)	20			1	7TUVU_43246	TGTTTGTGACCTGCTCATGG	7TUVU_47173	CCATTAATTCCAGGAAACTGGG	TC(20)	20	1			1	1	1	1
M01138:7:000000000-A985N:1:2110:16928:16601	TCC(18)	18			1	7TUVU_26608	CAGCTCTTCCACTCAGACACG	7TUVU_26785	GAGAGAGGCAGCACAACAGC	TCC(18)	18	1			7	11	1	1
M01138:7:000000000-A985N:1:1110:16519:11416	AC(12)	12			1	7TUVU_46959	GGGTGCACACACACCTGC	7TUVU_52371	CCAATCTCCCAGGCTACTGC	AC(12)	12	1			1	1	1	1
M01138:7:000000000-A985N:1:1112:27433:7274	AC(14)	14			1	7TUVU_46294	TGCTTTGATGGGAACAAACG	7TUVU_37015	AAGGGAGTTTGCGACAATGC	AC(14)	14	1			2	1	1	1
M01138:7:000000000-A985N:1:2118:15814:21752	AC(14)	14			1	7TUVU_11022	GAGGAGCTGGGTACTGGGG	7TUVU_12689	AATCACGCAAATCAACTCATAAGC	AC(14)	14	1			3	1	1	1
M01138:7:000000000-A985N:1:1110:8971:21641	TGCC(36)	36			1	7TUVU_45102	GCTCTGCCATCAGTGCCC	7TUVU_37184	GAGACGCATCTTCCACCTCC	TGCC(36)	36	1			6	64	0	1
M01138:7:000000000-A985N:1:2116:21349:2005	AC(14) AC(14)	28			1	7TUVU_20110	TTGTCAGGGAGACAGATGCC	7TUVU_36497	GGAGCAGGAATATAGCCCAGG	AC(14) AC(14)	28	1			3	3	2	1
M01138:7:000000000-A985N:1:2104:8760:6025	AC(12)	12			1	7TUVU_01742	TTAAGACGACCAACCCTGGC	7TUVU_01283	AGCTCTATTTGTCTGCTCCTTGC	AC(12)	12	1			3	1	1	1
M01138:7:000000000-A985N:1:1111:17861:16898	AT(12) AT(12)	24			1	7TUVU_44363	TGTGTTTACCCAAGGGCTGC	7TUVU_43206	TGAGCATTGCAATCTGGTGG	AT(12)	12	1			3	3	3	1
M01138:7:000000000-A985N:1:2118:17252:15328	TGC(24)	24			1	7TUVU_17942	TTCTTCGTTGTTTTGGCAGG	7TUVU_06431	AAATCTCAGCTTGGCCTTGG	TGC(24)	24	1			5	3	1	1
M01138:7:000000000-A985N:1:2108:14145:18549	TCC(18)	18			0
M01138:7:000000000-A985N:1:1115:7404:10331	TC(12)	12			1	7TUVU_46493	CCCTGGCTGTTTCTGTCTCC	7TUVU_32358	AAGAAGGGCTGCTTCTGTGC	TC(12)	12	1			1	2	1	1
M01138:7:000000000-A985N:1:2118:13759:7321	AC(16)	16			1	7TUVU_47932	CAAAACCAGTGCTCAGGACG	7TUVU_23708	ATGAACACATGCACTTGCCC	AC(16)	16	1			3	7	1	1
M01138:7:000000000-A985N:1:2114:22531:13939	TC(14) TC(14)	28			1	7TUVU_08143	TTTCATCTCCACTGACACATGC	7TUVU_23662	CATTCTGCAGTGTTTGGTGC	TC(14)	14	1			2	2	2	1
M01138:7:000000000-A985N:1:2106:22236:18227	TTC(81)	81			1	7TUVU_39481	GGCTCCAAGTCAGAACCACC	7TUVU_08812	TCTCCCACAGAGTCACAGCC	TTC(81)	81	1			1	30	1	1
M01138:7:000000000-A985N:1:2103:29246:10655	AT(14) AT(14)	28	AT		1	7TUVU_30501	CATATGAGGACAGACACAGATTTCC	7TUVU_54249	GGCAAAAGAGTTTTCGATTGG	AT(14)	14	1	AT		2	2	2	1
M01138:7:000000000-A985N:1:1102:6556:4007	AT(12)	12			1	7TUVU_51153	ACAGTAATGTTTTGATTTAGACATGGG	7TUVU_30568	CGGAAGAGCTGTGTTTCAGC	AT(12)	12	1			1	1	1	1
M01138:7:000000000-A985N:1:1103:18096:3840	AC(12)	12			1	7TUVU_38864	TTATCCACACCTCCGAGCCC	7TUVU_53026	AGCAGCGTGGCATCATCG	AC(12)	12	1			31	3	1	1
M01138:7:000000000-A985N:1:1105:25491:6285	TCG(24) TCG(24)	48			1	7TUVU_22940	TTCTTTCTTCTTCTGTCGCCG	7TUVU_55561	GCCTCTGGAAGAGACGACG	TCG(24) TCG(24)	48	1			559	722	159	9
M01138:7:000000000-A985N:1:2116:13594:15969	TCG(24) TCG(24)	48			1	7TUVU_12223	CTTTCTTCTTCTGTCGCCGC	7TUVU_40007	CCTCCACTATTTAGGGTGGGC	TCG(24) TCG(24)	48	1			564	1	0	1
M01138:7:000000000-A985N:1:2113:5823:13572	AT(12) AT(12)	24			1	7TUVU_13495	TTATGGCTCAGGCAACATGG	7TUVU_26874	TCTCTAGATGGGGCAGATTTCC	AT(12) AT(12)	24	1			4	2	2	1
M01138:7:000000000-A985N:1:2105:26393:22129	AC(14) AC(14)	28	AC		1	7TUVU_42011	GTATCTGGGGATCCAGTCGC	7TUVU_01911	TAATCCCTTTGCACGCAGG	AC(14)	14	1	AC		20	17	11	2
M01138:7:000000000-A985N:1:2105:14465:17998	AT(12) AT(12)	24			1	7TUVU_15359	CCAGCAATCCCTACAGAAATACC	7TUVU_45032	GCTACATTAAAGGGACATAGGAAACC	AT(12) AT(12)	24	1			2	2	2	1
M01138:7:000000000-A985N:1:1111:10497:5739	AC(20) AC(20)	40			1	7TUVU_09960	AACCTGTATTGCTACGGCGG	7TUVU_53972	AGCATCAGTGCTCCTTCACG	AC(20)	20	1			3	4	3	2
M01138:7:000000000-A985N:1:2103:17811:11886	AC(12)	12			0
M01138:7:000000000-A985N:1:1114:2496:11147	AC(16) AC(14) AC(16)	46			1	7TUVU_20039	CATGCACACAGCTACCCAGG	7TUVU_45105	TGTGTATCGGCGTGTGTGC	AC(16) AC(14) AC(16)	46	1			2	4	3	1
M01138:7:000000000-A985N:1:2106:15916:3818	AC(24)	24			1	7TUVU_10963	CAGCCATGGTCTCCCTTAGC	7TUVU_19413	TCATTTCAGTGCCTTACGCC	AC(24)	24	1			1	1	1	1
M01138:7:000000000-A985N:1:1105:2572:11413	AT(12)	12			1	7TUVU_05603	CAGGAGTCATCACAGGACAGG	7TUVU_23035	TCTCTCATTCTCCATGGAACG	AT(12)	12	1			2	1	1	1
M01138:7:000000000-A985N:1:1103:24326:21942	AC(12) AC(12)	24			0
M01138:7:000000000-A985N:1:2114:13276:16897	AC(28)	28			0
M01138:7:000000000-A985N:1:2117:13562:5887	AC(12) AC(12)	24			1	7TUVU_53657	CATTCAGTGTCTTGAACCTGCC	7TUVU_33655	GCTGTAGACACAACTGGCCG	AC(12)	12	1			5	2	2	1
M01138:7:000000000-A985N:1:2106:26132:22339	TCG(24) TCG(24)	48			1	7TUVU_16369	AAAGCCTCCCTCTTTACCGC	7TUVU_53368	CACAGCAGGGAATAACAACTGC	TCG(24) TCG(24)	48	1			107	81	2	1
M01138:7:000000000-A985N:1:2114:14935:16568	TGC(18)	18			1	7TUVU_53887	GAGGCAACAGAAGGCTGACC	7TUVU_47481	AGGCTGGAATCTGAAGGTGG	TGC(18)	18	1			3	2	1	1
M01138:7:000000000-A985N:1:1102:16247:16616	AC(12)	12			0
M01138:7:000000000-A985N:1:2105:26082:16676	AC(12) AC(12)	24			1	7TUVU_04057	TGGATTTCTAACATGGCAGGG	7TUVU_46557	CAGGAAGACCACCACACAGG	AC(12)	12	1			2	4	2	1
M01138:7:000000000-A985N:1:2110:10748:17873	TC(12) TC(12)	24			1	7TUVU_44081	AAAGATTTTGCTGGCGTTGC	7TUVU_12348	GGGAATGAGACTGAGCCAGG	TC(12) TC(12)	24	1			3	2	2	1
M01138:7:000000000-A985N:1:1116:13220:6163	AC(12) AC(12)	24			1	7TUVU_36609	AAGAGACAGGGCAGTACGGG	7TUVU_16216	CAGTGGTCTGTGGGATGGG	AC(12) AC(12)	24	1			1	1	1	1
M01138:7:000000000-A985N:1:2110:26516:7286	AT(12)	12			0
M01138:7:000000000-A985N:1:1113:6190:13470	TCC(18)	18			1	7TUVU_08774	TTAAAGTCCACTGAAGCAACAGG	7TUVU_38945	ACCTGGTGGGAATGAAAAGC	TCC(18)	18	1			1	2	1	1
M01138:7:000000000-A985N:1:1113:27439:13289	ATT(21)	21			0
M01138:7:000000000-A985N:1:1113:25214:18194	AC(12) AC(12)	24			1	7TUVU_10627	GAAAATCCACCTAACTCTCCTGC	7TUVU_53647	TTTGGGAGATGTGTGTGTGC	AC(12) AC(12)	24	1			5	2	2	1
M01138:7:000000000-A985N:1:1115:23007:5850	TCC(18) TCC(18)	36			1	7TUVU_17043	CCTTTTCTCCCAGACGAGGG	7TUVU_50602	AGTCGTCCCACTCGTCCTCC	TCC(18) TCC(18)	36	1			2	2	2	1
M01138:7:000000000-A985N:1:1119:29494:15176	AC(12)	12			0
M01138:7:000000000-A985N:1:2118:12396:13910	ATAC(24)	24			0
M01138:7:000000000-A985N:1:2117:9600:17771	AT(12) AT(12)	24			1	7TUVU_32831	GCAGTTTTCAAGTTATGAGCCTCC	7TUVU_26813	AACTTGTGTGTTTTGACTAAAATGCC	AT(12) AT(12)	24	1			1	1	1	1
M01138:7:000000000-A985N:1:1116:16798:19873	AAAC(28)	28			0
M01138:7:000000000-A985N:1:1103:18884:4538	AT(12)	12			0
M01138:7:000000000-A985N:1:1104:19507:9197	ATT(18)	18			1	7TUVU_23152	CAAGCAGGTGCACAAGAAGC	7TUVU_34533	CCAGGAACTAAGCACCACGC	ATT(18)	18	1			587	17	1	1
M01138:7:000000000-A985N:1:1116:16221:10268	AT(14)	14			1	7TUVU_28663	TGGTTGACATCAGTGGAGGC	7TUVU_09088	TGAACAGCAAGTCTGCCAGG	AT(14)	14	1			1	2	1	1
M01138:7:000000000-A985N:1:1106:19965:15813	TGC(18) TGC(21) TGC(18) TGC(21)	78			1	7TUVU_51309	GAGAGGAAGCAGAAGACGGC	7TUVU_14848	CTGCTCCACCGTTAACCTCC	TGC(21)	21	1			1010	1351	26	19
M01138:7:000000000-A985N:1:1118:16727:8288	AC(14)	14			0
M01138:7:000000000-A985N:1:1101:16102:6730	AT(12) AT(12)	24			1	7TUVU_53407	TGGCAGAGCTTCCTAGAGCC	7TUVU_03089	AATTCTCGTGCAAGAAGCAGC	AT(12) AT(12)	24	1			204	181	7	5
M01138:7:000000000-A985N:1:2107:14529:16037	AC(12)	12			1	7TUVU_36790	AGCCTCCTCTCAGCCTAAAGC	7TUVU_23601	GCTGCCGACGAATAGAGAGG	AC(12)	12	1			2	18066	1	1
M01138:7:000000000-A985N:1:2108:21402:21571	ACTG(24) ACTG(24)	48			1	7TUVU_08626	TGACTGACTGACTGACCGCC	7TUVU_38676	CAGGGCAGCGGTAATCTAGC	ACTG(24)	24	1			6	4	4	2
M01138:7:000000000-A985N:1:1119:16711:5567	TC(12)	12			1	7TUVU_04349	GCCACCTCATCTTCTGCTCC	7TUVU_13704	TTCCACCTTGACACGTGAGC	TC(12)	12	1			1373962	1	1	1
M01138:7:000000000-A985N:1:1106:19077:5961	AC(12) AC(12)	24			1	7TUVU_44594	TCTAACCATTCGCGTGTTGC	7TUVU_28895	CCAGACTCGCACAGAAACTCC	AC(12)	12	1			2	2	2	1
M01138:7:000000000-A985N:1:2109:11632:2455	TCC(33) TCC(21) TCC(24)	78			1	7TUVU_01507	GAGGAGAAGGATGGTGAGGC	7TUVU_05236	ACGATATTCCCTCCTGCTGC	TCC(33) TCC(21) TCC(24)	78	1			84	2	1	1
M01138:7:000000000-A985N:1:1101:5938:14117	AC(14)	14			0
M01138:7:000000000-A985N:1:1109:13338:4812	ATT(18) ATT(30)	48			1	7TUVU_34132	CTGCTCGGGAACTAACTGGG	7TUVU_13085	TCAGCTGGCAACTAAGCACC	ATT(18) ATT(30)	48	1			809	64	2	1
M01138:7:000000000-A985N:1:2118:3155:14073	TCC(24)	24			1	7TUVU_33762	GAATACAGGCCGAGCAGTCC	7TUVU_53669	TGTAGCATTGAGCACAGCCC	TCC(24)	24	1			1183	866	0	24
M01138:7:000000000-A985N:1:1112:14900:9775	ATT(42) ATT(42)	84			1	7TUVU_39340	TCAGTTTTCCATGCTCTGCC	7TUVU_41118	CCTAGGATTTGCCCATCTGC	ATT(42) ATT(42)	84	1			76	1	1	1
M01138:7:000000000-A985N:1:2107:10457:22210	TTCC(72) TTCC(28)	100			1	7TUVU_23793	TGTAGTAGGTGTGTATTCCGTGAAGG	7TUVU_06575	CTCACCCCAGCCTAACATCC	TTCC(72)	72	1			1	1	1	1	tested, unsatisfactory at 58°C annealing temperature
M01138:7:000000000-A985N:1:2102:10263:22141	TCC(33) TCC(33)	66			1	7TUVU_12286	GAAGAATGAGGATCGGGACC	7TUVU_06978	AGATACCACGCACCTCCTCC	TCC(33) TCC(33)	66	1			414	359	240	2
M01138:7:000000000-A985N:1:2102:7908:10158	TCC(24)	24			1	7TUVU_21511	CTGCGGTTGTCTCTTGTTGC	7TUVU_49955	GAGAGAACGGCATGAGGAGG	TCC(24)	24	1			1	1	1	1
M01138:7:000000000-A985N:1:1104:20982:8898	TCC(21) TCC(21)	42			1	7TUVU_10094	CCTGTTGCCTTCTTCTCCTCC	7TUVU_51624	AGGCACCAGGAGATAACTGTACG	TCC(21)	21	1			8	7	6	1
M01138:7:000000000-A985N:1:1104:11159:7036	AT(12) AT(12) AT(12) AT(12)	48			1	7TUVU_36853	ACAGTTCATTGTTGGAGGGG	7TUVU_19537	TCTTCTGCGACATTCATCTCC	AT(12) AT(12)	24	1			4	2	2	1
M01138:7:000000000-A985N:1:2115:14440:9800	AC(12) AC(12)	24			1	7TUVU_14316	GCAGAAGACAGCCCCACC	7TUVU_25802	GTACCAGGAGTGGGCAGAGG	AC(12)	12	1			228	201	63	2
M01138:7:000000000-A985N:1:2104:23130:19138	AC(20) AC(20)	40			1	7TUVU_38603	TTGCTTTGGCTGATGATTGC	7TUVU_30493	CCAGTTTAGCCTGTTTGGGC	AC(20)	20	1			2	3	2	1
M01138:7:000000000-A985N:1:2108:21310:24749	TCC(24) TCC(18)	42			1	7TUVU_06790	AGTTGGAGGCAGAGGAGGC	7TUVU_29285	CAATAGCGTGATGACCCTGC	TCC(18)	18	1			1	1	1	1
M01138:7:000000000-A985N:1:1103:27227:15862	AC(22) AC(22)	44			1	7TUVU_02921	ATTGACGTGATTGCTGTGGG	7TUVU_45852	ACACTGGCTGCTTTTACCCC	AC(22)	22	1			3	1	1	1
M01138:7:000000000-A985N:1:2103:10962:9483	AT(12) AC(12) AC(12)	36			1	7TUVU_10296	TTGCTGCCTGTGAAAAGTGC	7TUVU_41830	TTGGGGAAACAGAGAGCAGG	AC(12) AC(12)	24	1			4	1	2	1
M01138:7:000000000-A985N:1:1110:11362:18909	AC(12)	12			0
M01138:7:000000000-A985N:1:1105:25663:22831	AAC(27) AAC(27)	54			1	7TUVU_20195	AAGACAGGTGGGAAGAGAAGG	7TUVU_29304	CTCTGCACAGGCAGGTCC	AAC(27) AAC(27)	54	1			1	4	1	1
M01138:7:000000000-A985N:1:2113:5212:10114	AC(14) AC(14)	28	AC		1	7TUVU_14116	ATCATGCCAACAAGGACAGG	7TUVU_04817	CCCTATTGCTGCCTCCTACC	AC(14)	14	1	AC		4	1	2	1
M01138:7:000000000-A985N:1:2111:5106:12669	TC(12) TC(12)	24			1	7TUVU_28801	GAACAATCCTTTTGCCTGTCG	7TUVU_48187	ACACCCTCTTCTCGACCACG	TC(12)	12	1			3	1	1	1
M01138:7:000000000-A985N:1:1111:15837:10006	AC(12)	12			1	7TUVU_41837	AACACACTGCCATGAAAAGGG	7TUVU_11944	TGAGTGTTGACTTGGACGGG	AC(12)	12	1			1	1	1	1
M01138:7:000000000-A985N:1:1101:10035:22788	AC(12)	12			1	7TUVU_04891	GACCTGGGCTACCTCTGGG	7TUVU_18386	ACCATTGAGAGCCTGAAGCC	AC(12)	12	1			4	4	1	1
M01138:7:000000000-A985N:1:1111:23589:22779	TC(12)	12			0
M01138:7:000000000-A985N:1:1103:19840:9270	ATT(18) ATT(18)	36			1	7TUVU_44663	GGACAGCTGACCCAAACTGG	7TUVU_11523	TTGCTCACCACTCACCAACC	ATT(18)	18	1			5715	113	25	1
M01138:7:000000000-A985N:1:2109:25461:18112	AC(14)	14			0
M01138:7:000000000-A985N:1:2105:21961:8410	AT(12) TC(12)	24			1	7TUVU_25937	ACTAGCCAGTGACAATGCCC	7TUVU_27326	GGAATTGAGTTTAGGTCTCCTGC	AT(12) TC(12)	24	1			1	2	1	1
M01138:7:000000000-A985N:1:1101:22416:6694	TTC(21)	21			0
M01138:7:000000000-A985N:1:1117:14215:7567	TTC(18) TTC(18)	36			1	7TUVU_00690	GGGATGGGGAGTATCCTGG	7TUVU_53130	GCCGACTCTGTCCTGATTCC	TTC(18)	18	1			2	2	2	1
M01138:7:000000000-A985N:1:1103:21707:9628	TCC(33) TCC(33)	66	TCC		1	7TUVU_44965	CCAGGGAAGCTTATGCTAGAGG	7TUVU_31287	GGGAGGCTTTTCCTTCTTTCC	TCC(33)	33	1	TCC		187	324	165	3
M01138:7:000000000-A985N:1:2106:3858:7662	AC(18) AC(14)	32			1	7TUVU_48264	TTGTAGGATGGGCCAGTCG	7TUVU_25346	CAGAGAGCAATCCCATGTGC	AC(18) AC(14)	32	1			1	1	1	1
M01138:7:000000000-A985N:1:2115:4108:16036	TCC(21)	21			1	7TUVU_52307	CCACCTTTCCCTCTGCTTCC	7TUVU_12654	GCGCAGGAGAACAAAGAAGG	TCC(21)	21	1			92	1	1	1
M01138:7:000000000-A985N:1:2110:28923:9432	AC(14)	14			0
M01138:7:000000000-A985N:1:1111:18720:9868	TCC(21)	21			1	7TUVU_02413	GAAGCCTGGAGTCTTCTGCG	7TUVU_21168	CACTTCTCCGTGGCTCTTCC	TCC(21)	21	1			7	10	0	1
M01138:7:000000000-A985N:1:1105:23969:15992	AAC(18)	18			1	7TUVU_08053	ATTGACGTGGTCTCAGCAGC	7TUVU_23494	GCAGTCATCGTTCGTCAAGC	AAC(18)	18	1			1	2	1	1
M01138:7:000000000-A985N:1:2102:28332:8798	AC(14)	14			1	7TUVU_23927	CCTTCAGCATACTCCTTCCACC	7TUVU_17226	GCAGGAGTCCACCATAACAGG	AC(14)	14	1			1	5	1	1
M01138:7:000000000-A985N:1:1110:23453:18459	TCC(18) TCC(21)	39			1	7TUVU_43992	CCTTCCCTTGCTTGTGTTCC	7TUVU_26479	CAAGCATGAGCAGGATGAGG	TCC(21)	21	1			1	1	1	1
M01138:7:000000000-A985N:1:2105:29422:11828	TCC(21)	21			0
M01138:7:000000000-A985N:1:1102:17753:24790	AC(14) AC(14)	28			1	7TUVU_40040	CAGGTACTTTTCTCCTTCCAAAGC	7TUVU_11511	AGACTTGAGGAAGAACCCTCTCC	AC(14) AC(14)	28	1			2	2	2	1
M01138:7:000000000-A985N:1:2101:13552:11249	TCTG(24)	24			0
M01138:7:000000000-A985N:1:2112:16263:18850	AC(12) AC(12)	24			1	7TUVU_14674	TACCCTTCCGATTGTTTCCC	7TUVU_32990	GGGTAAAAGAGAAAACTCCTGGG	AC(12)	12	1			2	2	1	1
M01138:7:000000000-A985N:1:1112:18154:12903	AC(16)	16			0
M01138:7:000000000-A985N:1:2118:6778:6382	TC(12)	12			0
M01138:7:000000000-A985N:1:2107:9146:10669	TC(20)	20			1	7TUVU_30274	CCACAGACCAAATGTAAGGTGC	7TUVU_31726	AAAACATGCCTCTTCTGGGC	TC(20)	20	1			4	3	0	1
M01138:7:000000000-A985N:1:2119:14224:1922	CGG(18)	18			1	7TUVU_08891	CTTCCTTCCTCTTCTCCCCG	7TUVU_26789	CTCGATCACAAGGACCTGGG	CGG(18)	18	1			65	1	1	1
M01138:7:000000000-A985N:1:2107:16620:14635	AC(12)	12			1	7TUVU_45794	CAAATGGGTCTCAAGAACGC	7TUVU_36791	AAATGAAAGATGAAGACCCATGC	AC(12)	12	1			1	1	1	1
M01138:7:000000000-A985N:1:1102:3666:8159	TCC(18)	18			0
M01138:7:000000000-A985N:1:2107:15356:11824	AC(12)	12			1	7TUVU_36401	GGAGGAGAACATGGAGCTGG	7TUVU_44850	AGGCTGGCCTGGTCTCTAGG	AC(12)	12	1			2	1	1	1
M01138:7:000000000-A985N:1:1112:5078:6232	AC(18) AC(18)	36			1	7TUVU_23338	GAGAACTTCTGACTTATTTGTATTTGCC	7TUVU_48802	GCTACAACTATCTGTTCCATCTCCC	AC(18) AC(18)	36	1			5	5	5	2
M01138:7:000000000-A985N:1:2114:13121:20013	AC(12)	12			1	7TUVU_23745	ATTCAGTCACAGGACGCTGG	7TUVU_45048	GAGTGCAATAAACCCAGGAGG	AC(12)	12	1			1	1	1	1
M01138:7:000000000-A985N:1:2113:13789:23795	TC(12) TC(12)	24			1	7TUVU_48584	CCTCTCCAGACGCAGAGTAACC	7TUVU_44517	ATGGATTTCATACGGGCTGC	TC(12)	12	1			2	2	1	1
M01138:7:000000000-A985N:1:2116:18919:10350	AT(24)	24			0
M01138:7:000000000-A985N:1:2112:4964:17654	AC(12) AC(12)	24			1	7TUVU_08730	TGGTAAATTGTGTATTTTGCCAGG	7TUVU_42762	CCCACTGTGTATTAACATAAGACAACC	AC(12)	12	1			2	2	2	1
M01138:7:000000000-A985N:1:1119:19485:9452	TC(12) TC(12)	24			1	7TUVU_06640	GCACAGGAGGAATGGAGACC	7TUVU_09606	TACAGTCTCGCTTGCTTGCC	TC(12) TC(12)	24	1			4	2	2	1
M01138:7:000000000-A985N:1:1110:19349:7507	AC(12)	12			1	7TUVU_05142	GCCTCTTTGTTCTGTTCATCCC	7TUVU_10960	AAGTTAAACAGTCAGTGGGCTGG	AC(12)	12	1			1	1	1	1
M01138:7:000000000-A985N:1:1116:18603:15058	AC(20)	20			0
M01138:7:000000000-A985N:1:1106:13910:17776	AC(12)	12			1	7TUVU_00356	GGTTCAGCCATGTGTCTTGG	7TUVU_19608	TGAACCCACACAGGCAGG	AC(12)	12	1			4	5	2	1
M01138:7:000000000-A985N:1:1113:19867:23368	TC(14)	14			1	7TUVU_47081	GGAAGGGGAGAGGAGTTGG	7TUVU_17189	TAGCGGGACTTCTGCTAGTGC	TC(14)	14	1			1	1	1	1
M01138:7:000000000-A985N:1:1102:23155:7440	CGG(21) CGG(21)	42			1	7TUVU_54925	GGCCTTCGAGCAACAGCC	7TUVU_24662	TACCGGTCACGAGCGACG	CGG(21)	21	1			91	62	35	6
M01138:7:000000000-A985N:1:2115:28092:18448	TTC(18) TTC(18)	36			1	7TUVU_41184	GCAGTGGATGCTGATGCC	7TUVU_04636	GAAACCGGAGTCACGAAACC	TTC(18) TTC(18)	36	1			5	5	5	1
M01138:7:000000000-A985N:1:1113:18794:12915	AC(16)	16			1	7TUVU_55095	TGCTGCTGAAATAGCTCTCCC	7TUVU_09073	TCTTGCATTCATTGGAACGG	AC(16)	16	1			1	2	1	1
M01138:7:000000000-A985N:1:2111:9529:14914	AC(14) AC(14)	28			1	7TUVU_37248	CCAATGGGTGGCAAAACC	7TUVU_04776	AGTTCAAAATAAATGCAAATCCCC	AC(14)	14	1			2	2	2	1
M01138:7:000000000-A985N:1:1119:19617:2536	AC(14) AC(14)	28			1	7TUVU_25874	ACAGGGTTCCGTGCATAAGG	7TUVU_18597	GAAATGGGGCTTTGTTAGCG	AC(14)	14	1			4	1	2	1
M01138:7:000000000-A985N:1:1116:28246:17957	AT(16)	16			1	7TUVU_55406	ATTATGCAACATCTTCAATCGC	7TUVU_45595	TGGCTAGAATTACGGGTTGG	AT(16)	16	1			4	1	1	1
M01138:7:000000000-A985N:1:2101:18024:21846	AC(16) AC(16)	32			1	7TUVU_47617	CAGGCAGAGAAGTGTGCAGG	7TUVU_31127	ATGTGAACCAGCAAAGCAGC	AC(16)	16	1			5	7	5	1
M01138:7:000000000-A985N:1:1102:9878:10566	AT(12) AT(12)	24	AT		1	7TUVU_22856	GACTCACCTCCGAAATGATGC	7TUVU_52313	CTGGCCAAGGCAAGATAAGG	AT(12)	12	1	AT		2	2	2	1
M01138:7:000000000-A985N:1:2108:23246:9054	AC(14)	14			1	7TUVU_17307	TTCTAAGCCCTTTGTGAACGG	7TUVU_00782	ATACTTGGGTGCAGGATGGC	AC(14)	14	1			2	2	2	1
M01138:7:000000000-A985N:1:1114:12390:24217	AC(14)	14	AC		1	7TUVU_16607	TCCAGAGCAGGTTGACTGACC	7TUVU_54780	GAATACCTAGCTGCCGGTGG	AC(14)	14	1	AC		2	2	2	1
M01138:7:000000000-A985N:1:1112:14553:16961	TCC(30) TCC(30) TCC(21)	81			1	7TUVU_31353	AATGAGAAGGACGAGGCAGC	7TUVU_30263	ACACATCTTTCTCCTCCGACG	TCC(30) TCC(30)	60	1			1	1	1	1
M01138:7:000000000-A985N:1:1102:11391:10257	TC(12)	12			1	7TUVU_04349	GCCACCTCATCTTCTGCTCC	7TUVU_52833	CAACAGCTTTCAGTGCTGGC	TC(12)	12	1			1373962	1966891	375695	47
M01138:7:000000000-A985N:1:1105:19735:16712	AC(20) AC(20)	40			1	7TUVU_41318	TGTGTGTGTGTTGATGAAAGGC	7TUVU_19246	CAAGGTAACTTCATGGCCTGG	AC(20)	20	1			3	3	3	1
M01138:7:000000000-A985N:1:2113:8680:5547	CG(12)	12			1	7TUVU_30083	CTGTTTTCCTGGAGCATACACG	7TUVU_30223	GACATAGGCTGCCCTGATGG	CG(12)	12	1			1	2	1	1
M01138:7:000000000-A985N:1:2112:8660:11922	TGC(18) TGC(18)	36			1	7TUVU_12034	CCCTGGAGAACTGGATTTGC	7TUVU_42764	GAAACAGCATGCTCTGTGGG	TGC(18) TGC(18)	36	1			2	2	2	1
M01138:7:000000000-A985N:1:1112:15867:1550	TCC(18) TCC(18)	36			1	7TUVU_53081	GCACTTAATTCCCACAGCAGC	7TUVU_38836	AGGAAGAACAGCATGGGTGC	TCC(18) TCC(18)	36	1			2	2	2	1
M01138:7:000000000-A985N:1:1118:25221:10730	AC(12)	12			1	7TUVU_33008	CTCTCTGAGCGGAGGAAAGG	7TUVU_15439	CTCCTTCCGAGTGTGTGTGG	AC(12)	12	1			1	1	1	1
M01138:7:000000000-A985N:1:1108:4483:7657	AT(16) AT(16)	32			1	7TUVU_03743	CTGGAGGAGTGGAAGAAGCC	7TUVU_41937	TTGTGTCATGCTCAGGTCCC	AT(16) AT(16)	32	1			23	19	1	1
M01138:7:000000000-A985N:1:2117:9704:12425	ATT(18)	18			1	7TUVU_07564	CAAGCAGGTGTGCAAGAAGC	7TUVU_46228	CCAGTCAGCAACTCAGCACC	ATT(18)	18	1			12530	932	20	1
M01138:7:000000000-A985N:1:2107:8654:13202	AT(12) AT(12)	24			1	7TUVU_21296	GAAACTGTATCTGGACAGTCCTTTACC	7TUVU_02987	AAACTGTAAGGATCGTGCTACTGC	AT(12)	12	1			1	1	1	1
M01138:7:000000000-A985N:1:1118:10311:6170	AT(14)	14			0
M01138:7:000000000-A985N:1:2114:15252:3647	TCC(24)	24			1	7TUVU_21401	CAGCAGGCAAGAACAACTGC	7TUVU_12595	ACTTGCAACTCCCATTTGCC	TCC(24)	24	1			127	1	0	1
M01138:7:000000000-A985N:1:2116:12224:22914	TC(12)	12			1	7TUVU_01497	CCCGACTCTTTCTTCCCTCC	7TUVU_22173	CATTCCTGTGGCAAAGAGAGC	TC(12)	12	1			3	5	3	2
M01138:7:000000000-A985N:1:1106:6948:10129	CGG(18)	18			1	7TUVU_13390	GCAGATAGCCCGTCAGAAGC	7TUVU_47125	TCGGTTACGATCACGATTGC	CGG(18)	18	1			1	1	1	1
M01138:7:000000000-A985N:1:2112:23011:8575	CG(12)	12			1	7TUVU_27490	CCAGCACTGAAAGCTGTTGC	7TUVU_28909	TTTGCAATTTCTGACCTGCG	CG(12)	12	1			1959806	5850	2412	2
M01138:7:000000000-A985N:1:2119:10793:24234	AC(24)	24			1	7TUVU_19204	CGCCACCAGTCAGAAAGAGG	7TUVU_00641	CAGGGGAGAATGTTGTTTCCC	AC(24)	24	1			1	1	1	1
M01138:7:000000000-A985N:1:1112:16638:11120	AC(12) AC(12)	24			1	7TUVU_46026	TGTCAAGTGTCTGGGATGGG	7TUVU_30751	CTGAAGGAAATCACCCACGC	AC(12) AC(12)	24	1			4	2	2	1
M01138:7:000000000-A985N:1:2105:18278:4438	AC(14)	14			1	7TUVU_03634	TGGGGTCACATTTTCTTCCC	7TUVU_45626	TTCAAGCGAACATCCTGGC	AC(14)	14	1			4	4	2	1
M01138:7:000000000-A985N:1:2104:23812:5928	TC(18) TC(18)	36			1	7TUVU_01413	CCCTCCTAGAAAACCCCAGG	7TUVU_05358	TGACATTTCACCAACTTCCCC	TC(18)	18	1			4	4	2	1
M01138:7:000000000-A985N:1:2117:14539:2794	AC(12)	12			0
M01138:7:000000000-A985N:1:1104:21642:20688	AC(14) AC(14)	28			1	7TUVU_55422	TGTATAGTCTGGTCTGCCTTTGC	7TUVU_44553	CACAAATCTGTTTCTAAATCACAAGG	AC(14)	14	1			2	3	2	1
M01138:7:000000000-A985N:1:1113:21938:11577	TC(24) TC(24)	48			1	7TUVU_07113	CTGTGCTCACAGAACAGGGC	7TUVU_09153	TCTCGGTTCACAGCAAAAGC	TC(24)	24	1			72	99	44	6
M01138:7:000000000-A985N:1:2108:10647:18753	TGCC(32)	32			1	7TUVU_49697	CTCCACCTGGCTGCTCCC	7TUVU_31007	GCCATGGGGCATTAATTTGC	TGCC(32)	32	1			1	7	1	1
M01138:7:000000000-A985N:1:1102:18815:23906	CG(14) CG(14)	28			1	7TUVU_40644	CCCCTAAATCGAGACTCGGG	7TUVU_13379	GTACCCACCCGCAGACAGC	CG(14)	14	1			97	103	21	2
M01138:7:000000000-A985N:1:2108:16720:4952	TC(14)	14			0
M01138:7:000000000-A985N:1:1112:12324:7979	ATT(18) ATT(18)	36			1	7TUVU_00418	AATGGAATTGCTCACCACCC	7TUVU_46341	TAACTGGGCATCAGTCAGCG	ATT(18)	18	1			31	194	2	1
M01138:7:000000000-A985N:1:2117:16282:9820	TTGG(24)	24			0
M01138:7:000000000-A985N:1:2113:26682:9221	AC(12) AT(14)	26			1	7TUVU_16451	TTACAGAGCTGCTAACTAATGACCC	7TUVU_37616	TCCTTTAGGAAATCCCACCG	AC(12) AT(14)	26	1			2	1	1	1
M01138:7:000000000-A985N:1:1118:17903:11280	AC(24)	24			1	7TUVU_37508	CTCCCAAGAGCTATGCTGGC	7TUVU_51425	TTGGAAGTGTTGCTGGTTGC	AC(24)	24	1			2	3	1	1
M01138:7:000000000-A985N:1:1107:21496:4230	AC(12)	12			1	7TUVU_38416	TGGGGATACTTACATGGCCC	7TUVU_09635	TTACATGCACACCTCCCTCG	AC(12)	12	1			2	2	2	1
M01138:7:000000000-A985N:1:1107:5738:20838	TC(12) TC(12)	24			1	7TUVU_52254	GGAGGAAACTACTCCTGTGTTGC	7TUVU_25162	AATTATTCCTGATTTGCCCTGG	TC(12) TC(12)	24	1			4	2	3	2
M01138:7:000000000-A985N:1:1116:21421:8628	TC(14) TC(14)	28			1	7TUVU_53037	CACCAGCAGTCTGGAAATGG	7TUVU_49659	GCAAAGACTGAAAGCTGGGG	TC(14) TC(14)	28	1			1	1	1	1
M01138:7:000000000-A985N:1:2115:28735:17989	AC(12) AC(12)	24			1	7TUVU_20370	CAAACAGTTCCTGCCAGTGC	7TUVU_29359	AAACAGCGCTGACAAAATGC	AC(12)	12	1			2	1	1	1
M01138:7:000000000-A985N:1:2111:20728:9305	TC(14)	14			1	7TUVU_32715	GACGTCACTGGAACACAGGG	7TUVU_34613	CTCTGGTTTCTTTGCCCAGG	TC(14)	14	1			1	23	1	1
M01138:7:000000000-A985N:1:1102:5046:8616	AAC(18)	18			0
M01138:7:000000000-A985N:1:1106:12810:14773	AAAC(24)	24			0
M01138:7:000000000-A985N:1:2108:28324:17401	AC(14)	14			0
M01138:7:000000000-A985N:1:1102:27582:20420	ATT(21)	21			1	7TUVU_51411	TTGGGAACTAACTGGGCACC	7TUVU_01554	TTCCTGAGCCTTAAGCTGGC	ATT(21)	21	1			4	1	1	1
M01138:7:000000000-A985N:1:2104:5215:22004	ATT(18)	18			0
M01138:7:000000000-A985N:1:1101:2262:9362	TTCC(28)	28			1	7TUVU_12729	TTAATGATGTATCTCTAGGTTGGATGG	7TUVU_14736	TGTGAGTTTGTTTCACTTCCTGG	TTCC(28)	28	1			1	1	1	1
M01138:7:000000000-A985N:1:1103:21974:23407	TC(12) TC(12)	24			1	7TUVU_08357	CCTAATTTCCAACTGACTGCCC	7TUVU_00849	CGAACTTAAGCCTAGGCAGGG	TC(12)	12	1			2	2	2	1
M01138:7:000000000-A985N:1:2108:5790:5736	AC(12) AC(12)	24			1	7TUVU_41262	ACCATCCTCTGAAAGGCAGC	7TUVU_11550	ACATTGTGGTGGGTGTCTGC	AC(12) AC(12)	24	1			1	5	1	1
M01138:7:000000000-A985N:1:2109:20120:6293	TC(12) TC(12)	24			1	7TUVU_01119	GCAGCATATGAAGATGAGGGG	7TUVU_53049	GGAGCAGCAGATTAAATGACCC	TC(12) TC(12)	24	1			3	2	1	1
M01138:7:000000000-A985N:1:2101:11524:18639	TCC(18)	18			1	7TUVU_46272	CTCTCTGCCCCTCTGTCCC	7TUVU_37998	TCCTTCCTCCTGTCTGACCC	TCC(18)	18	1			55	61	10	1
M01138:7:000000000-A985N:1:2117:8324:4431	TC(12) TC(12)	24			1	7TUVU_43121	AAATTGCAGAAGTACGGGCG	7TUVU_21112	AAGGGAGCTTTCTTCAGGTGC	TC(12) TC(12)	24	1			25	80	8	2
M01138:7:000000000-A985N:1:2102:10487:19492	TC(12)	12			1	7TUVU_09708	CATCCTCAGCCTCCCTGG	7TUVU_24422	TCCTGTGTTCCCCTATTGTCG	TC(12)	12	1			25	1	1	1
M01138:7:000000000-A985N:1:2119:18494:3064	TCTG(24)	24			0
M01138:7:000000000-A985N:1:2107:7053:15459	TC(12) TC(12)	24	TC		1	7TUVU_48838	GTGAGGTGGGAAAGAGCAGC	7TUVU_24935	GAGCTTGGTGATGAAGCACG	TC(12)	12	1	TC		4	7	4	1
M01138:7:000000000-A985N:1:1115:4094:6877	AC(12) AC(12)	24			1	7TUVU_44259	CCTCTCACAGAGGCAACACG	7TUVU_01526	ACAAAACCCACAGCAGTCCC	AC(12)	12	1			2	5	1	1
M01138:7:000000000-A985N:1:1106:5266:15960	TC(12) TC(12)	24			1	7TUVU_10429	TTGATTAATCCAAACCATGCC	7TUVU_04308	ACGTTGCAACACTTACAAAACC	TC(12)	12	1			2	2	2	1
M01138:7:000000000-A985N:1:1110:14886:1578	TCC(18) TCC(18)	36			1	7TUVU_37962	AACCCGAGAGGAGGAAGAGC	7TUVU_41758	GGTGCTCGGCTGTTATTTGC	TCC(18) TCC(18)	36	1			1	1	1	1
M01138:7:000000000-A985N:1:2109:15447:15932	TCC(18) TCC(18)	36			1	7TUVU_36133	GACCAGAACTGCAGGATGAGG	7TUVU_28799	CGTAATGCAGTGTTCGACAGC	TCC(18)	18	1			2	1	2	1
M01138:7:000000000-A985N:1:1106:19828:1533	AC(16) AC(16)	32			1	7TUVU_21269	TGCAAATTCTGACAGTGGGC	7TUVU_17903	ACCATGCCCTTAACAATGGG	AC(16) AC(16)	32	1			3	2	1	1
M01138:7:000000000-A985N:1:2110:20153:3057	AT(14) AT(12)	26			1	7TUVU_55227	ACAGCTGTTTGCTGCTGCC	7TUVU_23464	TTCAATGTGTGATGCCCAGC	AT(12)	12	1			2	2	2	1
M01138:7:000000000-A985N:1:1117:8910:10801	TC(12) TC(12)	24			1	7TUVU_05979	AGCAGAAAACTGGCAAAGCC	7TUVU_07957	CTTTCAGCCAGCATCACTCC	TC(12) TC(12)	24	1			1	2	1	1
M01138:7:000000000-A985N:1:1103:6210:11208	ATT(18)	18			1	7TUVU_43379	GTGATCTAAGCAGGTGGTGAGC	7TUVU_46299	GTGGTTTGTTTGCATCTGGC	ATT(18)	18	1			73	153	1	1
M01138:7:000000000-A985N:1:2118:21267:14209	TC(12) TC(12)	24			1	7TUVU_25987	GCATGCTTTCATAACAGCCG	7TUVU_18026	TTACATCGTAAATCCTTCAGTCTCG	TC(12)	12	1			4	4	4	1
M01138:7:000000000-A985N:1:2115:8747:14242	TCC(21) TCC(21)	42			1	7TUVU_39815	TCGGAAGATAGCACGCACC	7TUVU_33762	GAATACAGGCCGAGCAGTCC	TCC(21) TCC(21)	42	1			886	1183	167	1
M01138:7:000000000-A985N:1:1115:24980:15313	AC(14)	14			1	7TUVU_12279	GAATTCCTAGGAGACAGGGGC	7TUVU_08894	ACACCCCACTCACCAAAACC	AC(14)	14	1			771	1	1	1
M01138:7:000000000-A985N:1:1106:16675:24761	TC(12)	12			0
M01138:7:000000000-A985N:1:2118:21445:24579	AT(18)	18			0
M01138:7:000000000-A985N:1:2114:14945:7638	AC(12)	12			1	7TUVU_15071	CCCAAGGTCTTTTCCAATGC	7TUVU_45043	TGATTGCCTGAGAAAAGATTTACC	AC(12)	12	1			1	1	1	1
M01138:7:000000000-A985N:1:2102:12479:6181	ATT(18)	18			0
M01138:7:000000000-A985N:1:1103:10573:22986	AC(14)	14			1	7TUVU_01583	GCCATCAGTTACTGGGTCAGC	7TUVU_16724	AGCTATTTCACCGGTGCTGC	AC(14)	14	1			8	4	2	1
M01138:7:000000000-A985N:1:1106:25345:8949	AT(12)	12			1	7TUVU_55134	TGACTCACAACCACAATAAATCC	7TUVU_49854	ATGGTTGGTCAGGTATTGGC	AT(12)	12	1			3	1	1	1
M01138:7:000000000-A985N:1:1104:19736:11521	TGCC(36) AC(28)	64			1	7TUVU_24420	GAGAGACACTGGGGTCTGGG	7TUVU_45312	CCTACTCCTCTCTCTGGCCG	AC(28)	28	1			3	4	1	1
M01138:7:000000000-A985N:1:2116:15585:10991	AC(12) AC(12)	24			1	7TUVU_09844	GAACTGAACCGCATCACAGG	7TUVU_47960	TAGGTGGGTGCAGAGGAAGG	AC(12)	12	1			2	2	2	1
M01138:7:000000000-A985N:1:2113:9582:18417	AC(28) AC(28)	56			1	7TUVU_22172	GGATGTTGTTGCCAAAGAAGG	7TUVU_20559	CGTGGATGTGTTCTGTCATGC	AC(28) AC(28)	56	1			3	2	1	1
M01138:7:000000000-A985N:1:2106:23671:19002	AC(12)	12			1	7TUVU_45110	TGGGTGTGTTGTATGAGGGG	7TUVU_09905	TGTAGAGATGGGCAGAGGTCC	AC(12)	12	1			2	2	1	1
M01138:7:000000000-A985N:1:1109:25139:14337	AC(22) AC(22)	44	AC		0
M01138:7:000000000-A985N:1:1114:6010:10984	ATT(24) ATT(24)	48			1	7TUVU_45186	CCCACTCCTGTGCTACCCC	7TUVU_07698	ATAAAAGGCACAGCAACCCG	ATT(24)	24	1			2	2	2	1
M01138:7:000000000-A985N:1:2118:10314:21636	AC(12) AC(12)	24			1	7TUVU_14417	CAGGGGAAATAGGATAGGTTCTCC	7TUVU_10824	TGCTCATTGGTTCTGATTCCC	AC(12) AC(12)	24	1			3	3	1	1
M01138:7:000000000-A985N:1:2111:13554:23916	AT(12)	12			0
M01138:7:000000000-A985N:1:1102:25585:14068	TC(16)	16			1	7TUVU_54814	ATCATCAGCCAGCTCCACC	7TUVU_19047	CGCATATAGGCTGAGAACCG	TC(16)	16	1			1	3	1	1
M01138:7:000000000-A985N:1:1104:7888:22439	AC(26)	26			0
M01138:7:000000000-A985N:1:1111:7854:18332	ATT(18)	18			1	7TUVU_17477	GTCAGCCACTAAGCACCACG	7TUVU_17019	AGCAATTGCATTGTGCATCC	ATT(18)	18	1			4	1839	1	1
M01138:7:000000000-A985N:1:2107:27263:13485	AC(18)	18			0
M01138:7:000000000-A985N:1:1106:13475:16080	AC(16) AC(16)	32			1	7TUVU_16293	AAGCACAAGACCCATTGCC	7TUVU_45523	CCGCAATATAGCCAGTCACG	AC(16) AC(16)	32	1			4	6	4	1
M01138:7:000000000-A985N:1:2102:19648:14941	ATT(24)	24			0
M01138:7:000000000-A985N:1:2117:18725:12804	AT(12) AT(12)	24			1	7TUVU_52493	GTCCTCTGACAGTATGAACGCC	7TUVU_16314	TAATGAAAATCGCTCGCTGC	AT(12)	12	1			2	2	2	1
M01138:7:000000000-A985N:1:1112:12322:21961	TCC(21)	21			1	7TUVU_44990	TGTTGTCTCCTGCTGCTTCC	7TUVU_51833	AGACCAGCATGACAAGGACG	TCC(21)	21	1			112	27	7	2
M01138:7:000000000-A985N:1:2104:7907:4642	AC(16) AC(16)	32	AC		1	7TUVU_33332	CTGAGCAAGTACAGCACGGG	7TUVU_28150	AGAGGCGAACTGAACTGCG	AC(16)	16	1	AC		4	2	2	1
M01138:7:000000000-A985N:1:1102:7171:10928	ATC(18) TCC(18) ATC(18) TCC(18)	72			1	7TUVU_43925	CATCATCATGCTATTGTCTCCTCC	7TUVU_45688	GGAGGCAACAAACACAACAGC	TCC(18) ATC(18)	36	1			9	5	5	1
M01138:7:000000000-A985N:1:2110:28068:7443	AC(12)	12			1	7TUVU_11320	AATGCCCATAAGTGGAAGGG	7TUVU_28919	GCAGCCTGTTTCATAGACGG	AC(12)	12	1			2	3	1	1
M01138:7:000000000-A985N:1:1103:12001:11645	TC(14) TC(14)	28			1	7TUVU_43550	AGACGAGGCTGCTTCAAACC	7TUVU_07182	GGCACAAATATCCACCCACC	TC(14) TC(14)	28	1			1	2	1	1
M01138:7:000000000-A985N:1:2104:16701:23071	AT(14) AT(14)	28			1	7TUVU_37610	TTAGTAACTCACCGGAGTGCC	7TUVU_41515	GAAACCCTGGAGCAAAAGG	AT(14)	14	1			2	2	2	1
M01138:7:000000000-A985N:1:2103:7037:7403	AC(12) AC(12)	24			1	7TUVU_44374	TTCTGAAGTGACAGCGCTCC	7TUVU_36015	AGTCTCTGCATTCTCGCTGC	AC(12) AC(12)	24	1			5	8	1	2
M01138:7:000000000-A985N:1:1117:26565:4757	TCC(18) TCC(21)	39			1	7TUVU_02276	GTCCTCCACAGAATCCTCCG	7TUVU_11934	TAGCATGAGGTGGACGTTGG	TCC(18) TCC(21)	39	1			1	1	1	1
M01138:7:000000000-A985N:1:2109:16126:13747	TC(16) TC(16)	32			1	7TUVU_26494	TGTGGCAAAACCAGAGATCC	7TUVU_05901	TTCCTTCATTTCTCCAAATTGC	TC(16) TC(16)	32	1			3	3	3	1
M01138:7:000000000-A985N:1:2113:15506:12962	AC(12)	12			1	7TUVU_52833	CAACAGCTTTCAGTGCTGGC	7TUVU_14920	TGCTCCGACATGAAAAGTGC	AC(12)	12	1			1966891	958573	834267	18
M01138:7:000000000-A985N:1:1104:4883:10512	AC(14) AC(14)	28			1	7TUVU_44488	CCAACGTTGTTAATGCAAGCC	7TUVU_17312	GGGACTGTGCAACCAGAAGC	AC(14) AC(14)	28	1			2	1	1	1
M01138:7:000000000-A985N:1:2118:25316:17008	AATG(24) AATG(24)	48	AATG		1	7TUVU_51709	GAAGCCCCTTGTAATGCTGC	7TUVU_16667	TTGTAGGCACAACGCTGACC	AATG(24)	24	1	AATG		3	3	3	1
M01138:7:000000000-A985N:1:2101:8399:23102	AC(16)	16			1	7TUVU_16303	CCTGGTTGAAGACAGCAGAGG	7TUVU_52731	TAGCTGAACAAAGCCCCTCC	AC(16)	16	1			3	2	2	1
M01138:7:000000000-A985N:1:1107:11808:4622	AT(14)	14			0
M01138:7:000000000-A985N:1:1108:8738:21723	TCC(24)	24			0
M01138:7:000000000-A985N:1:2116:12432:1610	TC(12)	12			0
M01138:7:000000000-A985N:1:2106:10237:12279	TC(12)	12			0
M01138:7:000000000-A985N:1:1109:21358:9757	AC(16) AC(16)	32			1	7TUVU_40073	GTGCTCTCAGACCCAGGAGG	7TUVU_03719	GACCTGCAGATGGGAAGACC	AC(16)	16	1			5	4	3	2
M01138:7:000000000-A985N:1:2116:21208:17938	TC(12)	12			0
M01138:7:000000000-A985N:1:1112:15531:6954	TCC(24) TCC(24)	48			1	7TUVU_13993	CTCACGGGAGGAAAATCAGC	7TUVU_44647	CTGACCCTCCTGTCTCTGCC	TCC(24)	24	1			2	2	2	1
M01138:7:000000000-A985N:1:1119:22645:16523	TCC(24) TCC(24)	48			1	7TUVU_32698	GAGGAGGAGGAAATCCAGGG	7TUVU_02731	CTTTCCGTTGATGGGTGTCC	TCC(24)	24	1			144	67	27	1
M01138:7:000000000-A985N:1:1111:3996:17870	TCG(24)	24			1	7TUVU_35502	CGGCCCAACCTAAATACTGG	7TUVU_39981	GTTTCTGTAGCTACGGGGCG	TCG(24)	24	1			244	7	2	2
M01138:7:000000000-A985N:1:1105:10164:18931	TCC(30) TCC(30)	60	TCC		1	7TUVU_04760	ACAGCATGAGAGGAGGAGGC	7TUVU_44464	CATGTAGTTGTTTCCTGGCCG	TCC(30)	30	1	TCC		34	24	11	1
M01138:7:000000000-A985N:1:1103:24539:11191	CGG(18)	18			1	7TUVU_43979	TTTCCCTCGTCCCCTTCC	7TUVU_24434	CACAAGGATCACCCTCCTCC	CGG(18)	18	1			4	1	1	1
M01138:7:000000000-A985N:1:1101:21940:4738	AT(12)	12			0
M01138:7:000000000-A985N:1:2119:16756:14815	AT(14) AT(14)	28			1	7TUVU_06544	CATATAGGGGTGTGTGTGCG	7TUVU_20691	TTTTCTATACTTGCCCCAGAGG	AT(14)	14	1			2	3	1	1
M01138:7:000000000-A985N:1:2102:14422:12247	TC(12) TC(12)	24			1	7TUVU_54488	GGGGCTGAGTTAAGCAGTGG	7TUVU_24240	GAAGGTAACCAGGCTGTGGG	TC(12) TC(12)	24	1			4	2	3	1
M01138:7:000000000-A985N:1:1110:8464:23283	AC(12)	12			1	7TUVU_34128	AAATGTGGTGTCTGCGTTGC	7TUVU_29908	GCTGGATTCCTGTCTTTGGC	AC(12)	12	1			1	3	1	1
M01138:7:000000000-A985N:1:2113:17178:19250	AC(14) AC(12)	26			1	7TUVU_47490	ACCTCCATTGCATTACACGC	7TUVU_08055	GCTGAACTGACAGGGTGTGC	AC(14) AC(12)	26	1			3	2	1	1
M01138:7:000000000-A985N:1:2105:5644:8197	AC(12) AC(12)	24			1	7TUVU_24792	CTGCAGAGTGCTGTGGTAGC	7TUVU_37530	AAACCAAGTCCTGCATACCG	AC(12) AC(12)	24	1			7	2	1	1
M01138:7:000000000-A985N:1:2117:11311:24341	TTC(21) TTC(24) TTC(21) TTC(24)	90			1	7TUVU_13169	TTGTGAGCAGTCTTTTCCCC	7TUVU_49432	CTCACAAAAGTAAGGGAGGAGG	TTC(21) TTC(24)	45	1			3	2	1	1
M01138:7:000000000-A985N:1:2118:2627:8859	TC(12)	12			1	7TUVU_29499	TGTCTGCTGGCCACTAATCC	7TUVU_04153	TAACACAAGCCACTCTCCCG	TC(12)	12	1			3	1	1	1
M01138:7:000000000-A985N:1:2106:19380:16921	AC(14) AC(14)	28			1	7TUVU_35117	AAAGCTTACGCTCATGCTGC	7TUVU_21390	TTGGATGGCTATGAAATCAGG	AC(14)	14	1			2	2	2	1
M01138:7:000000000-A985N:1:2115:22870:20718	AT(12) AT(12)	24			1	7TUVU_08306	CTGCTGAGGCGTAAAACAGC	7TUVU_13047	TTTATCATTTCTCTTTATGTTGGACTACC	AT(12) AT(12)	24	1			2	2	2	1
M01138:7:000000000-A985N:1:1111:28365:11237	TC(12)	12			1	7TUVU_42840	GCTAGAAATGAAAAGGGGCG	7TUVU_47789	TTTTGCATACTTTCTTGCGTCC	TC(12)	12	1			1	1	1	1
M01138:7:000000000-A985N:1:2117:11856:14553	TCC(18) TCC(18)	36			1	7TUVU_13172	ACAGCAGCTTGATGGTGAGG	7TUVU_44990	TGTTGTCTCCTGCTGCTTCC	TCC(18) TCC(18)	36	1			38	112	7	2
M01138:7:000000000-A985N:1:2109:16808:14536	AAC(18) AAC(18)	36			1	7TUVU_20952	TTTGCAGTCATGCTCACACG	7TUVU_28502	AGATGGCAGTAACAGCTTGCC	AAC(18) AAC(18)	36	1			2	1	1	1
M01138:7:000000000-A985N:1:2106:11949:23721	TGC(27)	27			1	7TUVU_39472	AAGTCCCACGGGGAGAGC	7TUVU_02701	TCTGGGGTTTCACTCGTTCC	TGC(27)	27	1			2	1	1	1
M01138:7:000000000-A985N:1:1118:22045:7204	AT(12)	12			0
M01138:7:000000000-A985N:1:1104:18912:2189	ATT(18) ATT(18)	36			1	7TUVU_48490	AAAACTCATTTCACATAACGTGGG	7TUVU_19586	TGAGAATCAGAAACTTCAGTTCAGC	ATT(18)	18	1			3	3	3	1
M01138:7:000000000-A985N:1:2117:17593:24458	TCC(18)	18			1	7TUVU_53669	TGTAGCATTGAGCACAGCCC	7TUVU_46163	TTTGAAGAACGAGGATCGGG	TCC(18)	18	1			866	766	0	2
M01138:7:000000000-A985N:1:1111:17334:22864	TC(14) TC(14)	28			1	7TUVU_28014	GACTTTGGTGAGATTCCGTGG	7TUVU_27936	TACGTAGGGGACACCAAGGC	TC(14)	14	1			5	6	4	1
M01138:7:000000000-A985N:1:1110:15371:23203	AC(12) AC(12)	24	AC		1	7TUVU_34244	GGATGAAATCTCCAGGTGGG	7TUVU_06793	GCTACGTCTCAGTAAGAGAGCACC	AC(12)	12	1	AC		6	6	6	1
M01138:7:000000000-A985N:1:2110:8633:21017	AGT(27)	27			0
M01138:7:000000000-A985N:1:2112:22844:6412	TCC(18) TCC(18)	36	TCC		1	7TUVU_00172	CTCCAAATGCCCTGAAAAGC	7TUVU_13696	TACCACGATGCTCTGTTGGG	TCC(18)	18	1	TCC		4	3	4	1
M01138:7:000000000-A985N:1:1118:23231:24702	AC(14)	14			1	7TUVU_13421	AGCAATTTCATCACATGCCG	7TUVU_05172	GCTGCCCAAGTAAATGCTCC	AC(14)	14	1			2	1	1	1
M01138:7:000000000-A985N:1:1105:16104:13022	ATT(18) ATT(18)	36			1	7TUVU_30047	GGAAAGAAAAGGCCAAGAGC	7TUVU_32749	AAGGCTCTGTGCAACTCTGC	ATT(18) ATT(18)	36	1			2	1	1	1
M01138:7:000000000-A985N:1:1104:14547:13834	TCG(84)	84			0
M01138:7:000000000-A985N:1:1115:12133:23548	AT(14)	14			1	7TUVU_40641	GCAGATGTGCTACTACGAAGCC	7TUVU_30113	CAACACAAATGGAAATGTGGC	AT(14)	14	1			2	1	1	1
M01138:7:000000000-A985N:1:1115:16227:11693	ATT(21) ATT(21)	42			1	7TUVU_02182	CGCTGAAATTTCTGGAAGGC	7TUVU_02133	TTTACTTACTCCTCTTGATGTGCCC	ATT(21) ATT(21)	42	1			2	2	2	1
M01138:7:000000000-A985N:1:1116:14264:6488	AT(12)	12			1	7TUVU_13682	CAGTAATGTTTTGATTTAGAAATGGG	7TUVU_20610	GCAGTACCCACCACCATAGG	AT(12)	12	1			1	1	1	1
M01138:7:000000000-A985N:1:2116:6731:17251	AC(18) AC(18)	36	AC		0
M01138:7:000000000-A985N:1:2113:9861:18636	AC(16) AC(16)	32			1	7TUVU_07469	TTCAGTGCACAGCTTCTGGG	7TUVU_45465	CTCCTGGCATCACAAAGCC	AC(16)	16	1			3	3	3	1
M01138:7:000000000-A985N:1:2108:8812:2272	TC(12)	12			1	7TUVU_34838	TTCCTTGGTACCGCTTTTGC	7TUVU_34515	CAAGAGCATTCAGTGCTGGC	TC(12)	12	1			1	144	1	1
M01138:7:000000000-A985N:1:2111:8627:6399	AC(12)	12			0
M01138:7:000000000-A985N:1:2103:15589:18134	TC(26) TC(26)	52	TC		0
M01138:7:000000000-A985N:1:1110:7659:4814	AGGG(24) TC(12) AGGG(24) TC(12)	72			1	7TUVU_55721	TGAAGAAGACTGACTCCCTCCC	7TUVU_00493	GCTCTTGCATACAAACCCACC	AGGG(24) TC(12) AGGG(24) TC(12)	72	1			4	4	4	1
M01138:7:000000000-A985N:1:2102:24375:24039	TCC(21) TCC(21)	42			1	7TUVU_54417	GAGGCAGCAGGAGACAATAGC	7TUVU_04714	TCTGCTCCTCCACATCATGC	TCC(21) TCC(21)	42	1			39	80	10	1
M01138:7:000000000-A985N:1:2107:13086:4350	AC(16)	16			0
M01138:7:000000000-A985N:1:1104:12365:23979	AC(14) AC(14)	28			1	7TUVU_54166	TGAATGTCAGCAGCATGTGG	7TUVU_30595	GACACCAGGCACATCTCAGC	AC(14) AC(14)	28	1			3	3	3	1
M01138:7:000000000-A985N:1:2118:18814:15782	AC(12)	12			0
M01138:7:000000000-A985N:1:2116:26523:11453	AC(12)	12			0
M01138:7:000000000-A985N:1:1117:23968:8031	AT(16)	16			1	7TUVU_35684	TGGTTTTCAGCTGAGGATGC	7TUVU_02550	TCCATATCGACCGTGTCTGC	AT(16)	16	1			3	1	1	1
M01138:7:000000000-A985N:1:1107:14817:10451	AGT(18)	18			0
M01138:7:000000000-A985N:1:1107:11437:11648	AC(12) AC(12)	24	AC		1	7TUVU_21328	CGTAAAAGTGGAGACAGCCG	7TUVU_14901	GTTTCCTGCACCGAAGAGG	AC(12)	12	1	AC		2	2	2	1
M01138:7:000000000-A985N:1:1107:4227:16339	TC(12) TC(12)	24			1	7TUVU_11133	TCTGGCACAGGCAGACCC	7TUVU_07269	TCTGTGAAGAGAGGCCAGGG	TC(12)	12	1			1	6	1	1
M01138:7:000000000-A985N:1:1106:23426:3396	AC(14) AC(14)	28			1	7TUVU_36699	TAGTGCGTTTCCCATTTCCC	7TUVU_28188	GTCCCATCTTCCAGAGTGCC	AC(14) AC(14)	28	1			38	9	6	2
M01138:7:000000000-A985N:1:2119:17663:15059	TC(12)	12			0
M01138:7:000000000-A985N:1:1115:20826:10685	ATT(24) ATT(24)	48			1	7TUVU_02754	CTGCTCAGGCATCAGTCAGC	7TUVU_46718	CAATGCAATTGCTCACCACC	ATT(24)	24	1			178	8251	90	2
M01138:7:000000000-A985N:1:1102:10605:15390	AT(12)	12			0
M01138:7:000000000-A985N:1:1115:8941:22402	TC(30) TC(30)	60			1	7TUVU_17591	CTGGTTCCTGGAGGAGAAGG	7TUVU_02724	TCAAATGTCAACTGCAAGCG	TC(30) TC(30)	60	1			33	47	1	1
M01138:7:000000000-A985N:1:2107:11331:19398	AC(14)	14			1	7TUVU_02346	ACTGTACCGTGGCTGTGTGG	7TUVU_11912	CCTGTTGCCATTTGAGATGC	AC(14)	14	1			1	7	1	1
M01138:7:000000000-A985N:1:1115:21598:6690	AC(12)	12			0
M01138:7:000000000-A985N:1:1118:12719:21779	TCC(27) TCC(30) TCC(33)	90			1	7TUVU_38299	CTCACGCCACTTCTTCCTCC	7TUVU_38380	AGGCAGCATGAGACAACAGC	TCC(30) TCC(33)	63	1			1	20	1	1
M01138:7:000000000-A985N:1:1109:17980:15001	ATT(18) ATT(18)	36			1	7TUVU_09788	ACTTACTCCCCTTCCCACTGC	7TUVU_42357	CCAGAGGAAGATGAGGCTGC	ATT(18)	18	1			3	3	3	1
M01138:7:000000000-A985N:1:2118:17348:10758	AT(20)	20			1	7TUVU_47054	TGATCTGCATGCCATTTTCC	7TUVU_24684	GGTTTACCATGCACAGCAGC	AT(20)	20	1			1	6	1	1
M01138:7:000000000-A985N:1:1117:20847:18670	AC(12) AC(12)	24			1	7TUVU_22852	CAACAAAACACCACAAACCCC	7TUVU_26473	TGTAGGGAGTGGAGCAAGGG	AC(12) AC(12)	24	1			1	1	1	1
M01138:7:000000000-A985N:1:1115:22804:19645	AT(14)	14			1	7TUVU_31119	AGAAGCAGGTTTCCACAGCC	7TUVU_38571	ACTCTCACCCTTGCCAGAGC	AT(14)	14	1			3	1	1	1
M01138:7:000000000-A985N:1:1108:17563:3506	AC(12)	12			0
M01138:7:000000000-A985N:1:1103:11223:10237	ATT(48)	48			0
M01138:7:000000000-A985N:1:2115:13478:19776	AC(12)	12			1	7TUVU_15269	TGTCATGCAAATCCTAAGTGAGC	7TUVU_54484	AAAAGATCAGTTTTGGCAGGC	AC(12)	12	1			3	1	0	1
M01138:7:000000000-A985N:1:1115:22242:16018	TC(12) TC(12)	24			1	7TUVU_49183	GAATTTGGCCATAGAAGCAGC	7TUVU_13151	TTTGTTTCCTTGCACCTTCC	TC(12) TC(12)	24	1			5	2	2	1
M01138:7:000000000-A985N:1:2113:16096:20065	AC(12)	12			1	7TUVU_53469	AAGCTCCTTCCCACTTTCCC	7TUVU_15540	GAGACCTTCACAGGCCTTCC	AC(12)	12	1			1	1	1	1
M01138:7:000000000-A985N:1:1115:22794:22780	TCTG(24) TCTG(24)	48			1	7TUVU_19385	TTATCAAATGCGTCAAGCGG	7TUVU_53053	TTAGTGACGGTGCAGGATGC	TCTG(24) TCTG(24)	48	1			129	72	3	6
M01138:7:000000000-A985N:1:2118:21486:4576	TC(12)	12			1	7TUVU_33275	CAGAATCCAGGGAGACAGGC	7TUVU_53250	CTTGAGCGGACACTTTGACG	TC(12)	12	1			4	1	1	1
M01138:7:000000000-A985N:1:1117:23886:8806	TGC(21)	21			1	7TUVU_38424	TTGTGTGTGCGCCTGTGG	7TUVU_44176	GAAGTGCTCTCGCCATCAGC	TGC(21)	21	1			18	19	1	1
M01138:7:000000000-A985N:1:1104:22188:21600	TC(14)	14			1	7TUVU_48423	TTTGAGCAAGGTAGAGGGGC	7TUVU_03039	AAGCCATACCATACCCCTGG	TC(14)	14	1			1	3	1	1
M01138:7:000000000-A985N:1:2116:10385:22169	AGGG(24)	24			1	7TUVU_47245	TTGCTTCCCCATGGATTACC	7TUVU_09709	GGGTCACCATCTTCAGAGCC	AGGG(24)	24	1			65	120	2	1
M01138:7:000000000-A985N:1:2108:8788:21136	TGC(18)	18			1	7TUVU_34496	GACACACGTGGTGGCTGC	7TUVU_20670	AGCGGTTGGAATTGCTGG	TGC(18)	18	1			1	2	1	1
M01138:7:000000000-A985N:1:1119:13098:17677	AC(26) AC(26)	52			1	7TUVU_37920	CTACATGGCTGCAGAAAGGG	7TUVU_35230	TTCTCTCATCCTTCCCCTCC	AC(26) AC(26)	52	1			2	2	1	1
M01138:7:000000000-A985N:1:1111:2652:13930	AC(12) AC(12)	24			1	7TUVU_50529	ATACCCGTTCCTGCATTTGG	7TUVU_22325	TGTCTTCTCCCTCCACACCC	AC(12)	12	1			1	2	1	1
M01138:7:000000000-A985N:1:2111:18022:1315	TCG(21)	21			1	7TUVU_32853	ATGGACATCGAGGGGTGC	7TUVU_13283	TATACATAACCCGTCCCCGC	TCG(21)	21	1			1	1	1	1
M01138:7:000000000-A985N:1:1105:9794:2659	TC(12)	12			1	7TUVU_12535	TTCAGCTTTCCACCCATTCC	7TUVU_05023	TAGAGGAACCAGCAGAGGGC	TC(12)	12	1			3	1	1	1
M01138:7:000000000-A985N:1:2119:13384:1182	AC(42)	42			1	7TUVU_06465	TTTTCCTTGTGATATGGTGGG	7TUVU_08039	TTCAGAAGTGCCTCTTTGCC	AC(42)	42	1			2	3	1	1
M01138:7:000000000-A985N:1:1102:19544:9900	TGC(63) TGC(63)	126			0
M01138:7:000000000-A985N:1:2108:7073:7893	TC(14)	14			1	7TUVU_04349	GCCACCTCATCTTCTGCTCC	7TUVU_44955	GGCCCTTTTCATGTCTGAGC	TC(14)	14	1			1373962	5865	2091	2
M01138:7:000000000-A985N:1:1103:8040:24820	CGG(21)	21			1	7TUVU_04985	GAACTGAGCAGGCTGCGG	7TUVU_41151	GGAAGTTCACACCCACCCC	CGG(21)	21	1			1	16	1	1
M01138:7:000000000-A985N:1:1114:17640:14691	TC(12) TC(12)	24			1	7TUVU_10709	GTTCCCTCCCAGTCTTTCCC	7TUVU_53686	GAGGAAACGTCAGTCACGTCC	TC(12)	12	1			2	2	2	1
M01138:7:000000000-A985N:1:1107:19670:19603	TC(28)	28			1	7TUVU_49290	AGGCTCCAATGAACCTTTGC	7TUVU_13141	GCAGCTTCCTTTGCTTTTGC	TC(28)	28	1			3	3	1	1
M01138:7:000000000-A985N:1:2112:25637:14440	AT(18) AT(18)	36	AT		1	7TUVU_06856	AAACAGCCAAAATCAGAGAAAAGG	7TUVU_41882	CTGCTTGTAAAAGCCACCCG	AT(18)	18	1	AT		2	2	2	1
M01138:7:000000000-A985N:1:2106:11829:18029	AC(14)	14			1	7TUVU_46938	AAACTTGATATTCCTTTAGCTGGGG	7TUVU_41453	TGTCCCTTGTATTTAGGCCAGC	AC(14)	14	1			1	2	1	1
M01138:7:000000000-A985N:1:1117:14899:6651	ATT(18)	18			1	7TUVU_35143	CTAACTGGGCATCGGTCAGC	7TUVU_08051	CCCAGTGGGGTGAGGAGG	ATT(18)	18	1			2101	2994	390	7
M01138:7:000000000-A985N:1:1101:27361:6327	AT(12)	12			0
M01138:7:000000000-A985N:1:2113:8487:2235	TC(14)	14			1	7TUVU_48517	TACTCGGAGAGGCTGTGAGC	7TUVU_44448	TGAAGGAAGCTCTCCACAGG	TC(14)	14	1			2	2	1	1
M01138:7:000000000-A985N:1:2106:17051:16248	TTGG(24) TTGG(24)	48			1	7TUVU_54771	TAGCCTGATTCCTCCCTCCC	7TUVU_12545	CATTGCAGTCTTTGGTCCCC	TTGG(24) TTGG(24)	48	1			3	3	3	1
M01138:7:000000000-A985N:1:2103:23698:18520	AC(16) AC(16)	32			1	7TUVU_04257	GCACACACAACTCCTCTTCTCC	7TUVU_02588	ATGTGCCATTCTCTCATCTTCC	AC(16)	16	1			2	2	2	1
M01138:7:000000000-A985N:1:2108:8985:19436	AC(12)	12			1	7TUVU_53057	GAAAGAATGAGAGACTGTGTTTGTACG	7TUVU_26573	AAGTGACCTTTGCTTTGCGG	AC(12)	12	1			1	3	1	1
M01138:7:000000000-A985N:1:1105:14409:14225	ATT(18) ATT(18)	36			1	7TUVU_35143	CTAACTGGGCATCGGTCAGC	7TUVU_46228	CCAGTCAGCAACTCAGCACC	ATT(18) ATT(18)	36	1			2101	932	33	1
M01138:7:000000000-A985N:1:2115:14238:22567	ATT(33) ATT(33)	66			1	7TUVU_32936	TCAGCAACTAAGCACCATGC	7TUVU_54724	AAACTGTTCTTATCTCAACCCACG	ATT(33)	33	1			254	3968	53	1
M01138:7:000000000-A985N:1:1101:13794:17692	CGG(30)	30			0
M01138:7:000000000-A985N:1:2105:25934:21399	AT(22) AT(22)	44	AT		1	7TUVU_54931	TTAAGCCCTGAGGAACACCG	7TUVU_55369	AAGGGTTGTGATGAATGGGG	AT(22)	22	1	AT		3	2	2	1
M01138:7:000000000-A985N:1:2101:4813:6112	AC(14) AC(14)	28			0
M01138:7:000000000-A985N:1:1116:20381:14732	TC(12) TC(12)	24			1	7TUVU_54687	TACCACTGTTGCTGATGGGC	7TUVU_53064	GCAAGGTTTTGGTAGCAGGG	TC(12)	12	1			1296	3286	121	1
M01138:7:000000000-A985N:1:2116:28895:13994	AC(22)	22			0
M01138:7:000000000-A985N:1:1119:3949:15360	AC(14) AC(14)	28			0
M01138:7:000000000-A985N:1:1111:23896:23871	AC(12)	12			1	7TUVU_04325	AAGGCTTTAGGGGCGTAGC	7TUVU_21564	GAGTAAGAGTGGGATCAAACAAGC	AC(12)	12	1			1	1	1	1
M01138:7:000000000-A985N:1:1116:3657:7094	AC(12)	12			0
M01138:7:000000000-A985N:1:2114:13157:11878	TC(12)	12			1	7TUVU_29868	CTTGCAAGTCCGATCACAGC	7TUVU_53863	GTATGGCTGGTTTCCCTTGC	TC(12)	12	1			1	1	1	1
M01138:7:000000000-A985N:1:2114:20412:3268	TGC(30)	30			1	7TUVU_55448	CCAGACCTAATTCCGGTTCC	7TUVU_35236	AGCGCCTTTGAATAAATGCC	TGC(30)	30	1			3	1	1	1
M01138:7:000000000-A985N:1:2112:18067:7537	AC(16)	16			1	7TUVU_11517	CTCACACAATCTGGGATTAAGGG	7TUVU_12682	GTCAGTGTTGCTCTGGCTGC	AC(16)	16	1			1	1	1	1
M01138:7:000000000-A985N:1:1103:3756:7924	TC(12)	12			1	7TUVU_12500	CTTCCTGACGAGCGATACCC	7TUVU_12799	CACTGCACAGAGGCAAGTCC	TC(12)	12	1			3	4	3	2
M01138:7:000000000-A985N:1:2105:4005:15590	ATT(21) ATT(21)	42			1	7TUVU_55368	CAACTAAGCACCACGCAACC	7TUVU_38347	GCATCATTTGTCTTTTCTTGGG	ATT(21) ATT(21)	42	1			58	68	3	1
M01138:7:000000000-A985N:1:1117:26322:19671	AC(18)	18			1	7TUVU_18996	GTCCTACGGACCCCTCTGC	7TUVU_51703	CGGATGCTAGCCGATTTAGC	AC(18)	18	1			1	1	1	1
M01138:7:000000000-A985N:1:1106:11420:5312	AC(12) AC(12)	24			1	7TUVU_07227	TTTCATTGTCAGCAACCAAGG	7TUVU_38641	GAAAATTACATTCAACTTTAGCTTGGC	AC(12)	12	1			3	3	3	1
M01138:7:000000000-A985N:1:2101:28272:7876	TC(14) TC(14)	28			1	7TUVU_28877	TCTCATGCCTTTTCTCTGGC	7TUVU_41285	GAGCAAGAGTGACTGACGGC	TC(14)	14	1			2	2	2	1
M01138:7:000000000-A985N:1:2111:25013:19689	TC(14) AC(14)	28			1	7TUVU_21925	GAGCATGTGGGGAAGACTCC	7TUVU_04400	CTTCCCTGGGTCCATTTCG	AC(14)	14	1			1	1	1	1
M01138:7:000000000-A985N:1:1104:29277:12738	TCC(30)	30			1	7TUVU_09160	GGCGATTTTATACGGAGACGG	7TUVU_25038	CGCGTCCTTCCTACTTCTGG	TCC(30)	30	1			1	1	1	1
M01138:7:000000000-A985N:1:1113:14656:22812	AC(18)	18			0
M01138:7:000000000-A985N:1:1102:21990:17710	AT(12) AT(12)	24			1	7TUVU_44439	AATCATTAGCCCAACACAGCG	7TUVU_10854	TGCACAACTCATTCCATCTGC	AT(12) AT(12)	24	1			1	3	1	1
M01138:7:000000000-A985N:1:1115:14057:18099	TCC(27) TCC(27)	54			1	7TUVU_31385	TCTCTCGGGCTCTCTTTCCC	7TUVU_34581	CCCATCACACCCAAAAGAGG	TCC(27) TCC(27)	54	1			498	352	105	3
M01138:7:000000000-A985N:1:2104:17676:15167	AT(12)	12			1	7TUVU_00854	AAAGATACTTGAAAGCCAGCGG	7TUVU_29317	GGCTTACAAACAAAATTAAGCATTATAGC	AT(12)	12	1			2	1	1	1
M01138:7:000000000-A985N:1:2109:19325:21618	AC(12) AC(12)	24			1	7TUVU_44481	TGAATCGTGCATTAGCGACC	7TUVU_07420	ACTGGGCACAGAATCCAACC	AC(12)	12	1			2	4	2	1
M01138:7:000000000-A985N:1:1116:21639:5615	TC(12)	12			1	7TUVU_53571	AGTGCTGTACCAAGCAACGG	7TUVU_40782	CATTTCTGTCTCCCGGTTCC	TC(12)	12	1			1	1	1	1
M01138:7:000000000-A985N:1:1109:10021:7043	ATT(36) ATT(36)	72			1	7TUVU_26176	CCAAGGCGAAACTCGTATGC	7TUVU_29901	GCTCTGGCGTTGGTCAGC	ATT(36)	36	1			46	16	1	1
M01138:7:000000000-A985N:1:2113:8887:17437	TGC(21) TCC(18)	39			1	7TUVU_06147	CAAGACCTGAGTGCCTGTGC	7TUVU_40328	GAGGAGGCAGGTGAGGACC	TGC(21)	21	1			40	23	2	1
M01138:7:000000000-A985N:1:2119:21489:5009	AC(12)	12			1	7TUVU_07137	GCTGTCTTGATAAGGCTGAGAACC	7TUVU_42181	GTAGACTCCATGGCTTGTGCC	AC(12)	12	1			1	1	1	1
M01138:7:000000000-A985N:1:1111:9383:8779	ATT(21) ATT(21)	42			0
M01138:7:000000000-A985N:1:1103:4133:16796	TC(12) TC(12)	24			1	7TUVU_26015	TTGAGAATACGGTCCAGGGG	7TUVU_27534	TAACCTGACAGCCCAGCTCC	TC(12)	12	1			5	5	5	1
M01138:7:000000000-A985N:1:2104:25310:16068	TCC(18)	18			1	7TUVU_14157	CCTCATCATCCACATCCTGC	7TUVU_28239	GATCCCACAGCCAGAACTCC	TCC(18)	18	1			3	5	1	1
M01138:7:000000000-A985N:1:1104:25751:4519	AC(12)	12			1	7TUVU_49484	CACTATCACATCTATATGCACACGC	7TUVU_30254	ACTTCTGAAGAAATGGGCCG	AC(12)	12	1			2	2	2	1
M01138:7:000000000-A985N:1:2119:14955:9032	ATT(39) ATT(39)	78			1	7TUVU_52852	TTCTCACCATTTCACCAGGG	7TUVU_11115	CACCAGGCTCTGTTCACACC	ATT(39)	39	1			2	2	2	1
M01138:7:000000000-A985N:1:1102:9668:16417	AT(12) AT(12)	24			1	7TUVU_29998	AAGGAGCCTCCCCAGAACC	7TUVU_53407	TGGCAGAGCTTCCTAGAGCC	AT(12)	12	1			1	204	1	1
M01138:7:000000000-A985N:1:2110:8974:15447	TGC(63) TGC(63)	126			0
M01138:7:000000000-A985N:1:1102:13701:16526	TC(18)	18			1	7TUVU_25160	TGGTCTTCACTTGTAATCCATTCG	7TUVU_11615	CAGTTTCCCAGCTTTCACCC	TC(18)	18	1			1	1	1	1
M01138:7:000000000-A985N:1:1116:16303:14044	AC(12) AC(12)	24			1	7TUVU_24406	ACTTAACCCCTTTCACTGGGC	7TUVU_35870	ACAAGGGAGTCAAACAGCCG	AC(12)	12	1			1	2	1	1
M01138:7:000000000-A985N:1:1113:28797:9535	TCC(18) TCC(18)	36			1	7TUVU_28594	TCCTCCTTGAAGTTGCTCAGG	7TUVU_20475	AATGCAGCTTAAAATGGGGC	TCC(18)	18	1			3	2	2	1
M01138:7:000000000-A985N:1:2118:19809:14536	TC(16) TC(16)	32	TC		1	7TUVU_10537	TCAGGCACTGAGGATGAACC	7TUVU_24777	CTCCTCTTCCCGTTTGATGG	TC(16)	16	1	TC		4	4	4	2
M01138:7:000000000-A985N:1:1104:11138:21660	ATT(18) ATT(18)	36			1	7TUVU_45506	TTAAACCATTCTTATCTCAATCCACG	7TUVU_48650	GCAACTAAGCACCACGTAGCC	ATT(18)	18	1			11	58	5	1
M01138:7:000000000-A985N:1:1119:13976:16014	ATT(33)	33			0
M01138:7:000000000-A985N:1:1113:22849:23823	TCG(18) TCG(18)	36			1	7TUVU_16007	TCTTCTTCTTCTGTCGCCGC	7TUVU_40091	GAAGCTTCTCTGGTTCCAGGC	TCG(18) TCG(18)	36	1			137	944	62	4
M01138:7:000000000-A985N:1:2119:15121:20562	AC(12) AC(12)	24			1	7TUVU_50897	TAGGCTGCAGAAGACAGCCC	7TUVU_25802	GTACCAGGAGTGGGCAGAGG	AC(12)	12	1			225	201	55	17
M01138:7:000000000-A985N:1:1110:11761:6452	TC(20) TC(20)	40			1	7TUVU_27944	AAAATCACCTTCAAGTAGTTGGC	7TUVU_20861	CATCTCTACACTGAAGTGTTAACTGG	TC(20) TC(20)	40	1			2	4	2	1
M01138:7:000000000-A985N:1:2107:9632:4230	TCC(18) TCC(18)	36			1	7TUVU_21148	GAGTACGCGGACTACCACTGC	7TUVU_14219	GGTCACGACATGGAGGACG	TCC(18) TCC(18)	36	1			35	202	26	4
M01138:7:000000000-A985N:1:1112:3368:11425	TC(14)	14			1	7TUVU_05111	TTGGTTTGCTAATGGGAGGG	7TUVU_00341	TTCTAGCAGATCGTGCCTGC	TC(14)	14	1			3	1	0	1
M01138:7:000000000-A985N:1:2117:22170:11130	AAAG(44)	44			1	7TUVU_21039	GCTGCTGATTTATGGCTTATTGG	7TUVU_12436	AGGTGGCTGAGAGTTCAGGG	AAAG(44)	44	1			1	2	1	1
M01138:7:000000000-A985N:1:2110:13150:6143	AC(16) AC(16)	32			1	7TUVU_27832	GTCCTGGGTACACTCGCTCC	7TUVU_47786	GACCTCCAGGTTTTGATCCG	AC(16)	16	1			3	1	1	1
M01138:7:000000000-A985N:1:2113:10828:25180	CG(14)	14			1	7TUVU_05564	CCACAATCTGGTCCGAGAGC	7TUVU_26530	ATGACCGACTTCGGCAGG	CG(14)	14	1			1	1	1	1
M01138:7:000000000-A985N:1:2112:23639:17488	AT(12) AT(12)	24			1	7TUVU_29199	AAACCATTTGTCAACTGTGAGC	7TUVU_16885	GGAAAAGAAGAGATTTGCGG	AT(12)	12	1			2	1	2	1
M01138:7:000000000-A985N:1:1118:11101:10523	AT(12)	12			0
M01138:7:000000000-A985N:1:2111:19764:13779	TC(14) TC(14)	28			1	7TUVU_10620	CAGCCTAGCCTTTAATTGCCC	7TUVU_44826	TTTTCAAGATAAGATGGGATCGG	TC(14) TC(14)	28	1			5	5	5	1
M01138:7:000000000-A985N:1:1114:25099:10775	AT(18) AT(18)	36			1	7TUVU_22727	GTCCAAGCCTCACATTGTCC	7TUVU_35512	AGGATTTGCAGAACCGTGC	AT(18)	18	1			5	4	4	1
M01138:7:000000000-A985N:1:1107:21908:3528	AC(12)	12			1	7TUVU_26205	CAGCAGGCTGTGCTAAGTGG	7TUVU_10287	GACCTTTAAATGCCAACCGC	AC(12)	12	1			2	3	2	2
M01138:7:000000000-A985N:1:1102:29296:11180	TC(14) TC(14)	28			1	7TUVU_22120	CAACATTGGGACTCTGCTCG	7TUVU_12217	AGGTGAGGGCTAGCAACAGC	TC(14) TC(14)	28	1			40	80	10	7
M01138:7:000000000-A985N:1:1113:11166:18133	AC(16)	16			1	7TUVU_48403	TGCACTGGCTGACAACACC	7TUVU_09577	TTCCAGACAGCCATACTGCC	AC(16)	16	1			1	1	1	1
M01138:7:000000000-A985N:1:2110:21762:3154	TCC(18)	18			1	7TUVU_01893	TCCTCCTGCAAAGGAAAACC	7TUVU_08250	AGCTGGAGCCACTGAGCC	TCC(18)	18	1			134	141	34	3
M01138:7:000000000-A985N:1:2109:13282:4074	AC(12) AC(12)	24			1	7TUVU_46234	TGTACGAGCTTGTGAATTTGTCC	7TUVU_52670	GCTCGGATATCACAAATGCC	AC(12) AC(12)	24	1			2	1	1	1
M01138:7:000000000-A985N:1:2115:22575:24426	TC(14) TC(14)	28	TC		1	7TUVU_16990	GGAAAGAATCTGAATAAATTGGGG	7TUVU_22672	GAGACTGAGTGTAGCTGGTTTGG	TC(14)	14	1	TC		5	2	2	1
M01138:7:000000000-A985N:1:2113:15168:11528	AC(14) AC(14)	28			1	7TUVU_15104	TCACTAACATAGACTACTGTAGAAGTCAGC	7TUVU_32940	TTGTACAAATGCAGGTAAATATTGC	AC(14)	14	1			2	4	2	1
M01138:7:000000000-A985N:1:1103:3714:19322	CGG(30)	30			0
M01138:7:000000000-A985N:1:1116:9547:6968	TGCC(36) TGCC(32)	68			1	7TUVU_28302	AGCTGCTTAGAGTGCCCTGC	7TUVU_47071	ACGTGTTCAGCTTGTGCTGC	TGCC(36) TGCC(32)	68	1			1	1	1	1
M01138:7:000000000-A985N:1:2111:2775:16778	AC(12)	12			1	7TUVU_36034	CTGGCAGTAGCATCCAACCC	7TUVU_14422	TGCACCCCTAAAATCCAACC	AC(12)	12	1			2463	15	1	1
M01138:7:000000000-A985N:1:2104:25067:17842	AC(12)	12			0
M01138:7:000000000-A985N:1:1111:23864:7100	AT(12)	12			1	7TUVU_47818	TCTCTTTCTGCTGTCAGCTATGG	7TUVU_41390	TTGGCTCTGCCTATTCTCTTCC	AT(12)	12	1			1	4	1	1
M01138:7:000000000-A985N:1:2109:7871:6523	TCC(18)	18			0
M01138:7:000000000-A985N:1:2109:13833:12689	AT(12) AT(12)	24			1	7TUVU_51363	AGCATTTATGCAGTGCGTGG	7TUVU_38098	AGTGCTGCATTTTGTGTCAGC	AT(12)	12	1			5	1	2	1
M01138:7:000000000-A985N:1:2112:6968:9689	AC(12)	12			1	7TUVU_37501	CACCTCCGAAAAGAACACCC	7TUVU_51792	CGTTTCCTGGAGATTCACAGC	AC(12)	12	1			1	1	1	1
M01138:7:000000000-A985N:1:2104:13959:8347	TCC(18)	18			1	7TUVU_05716	GCGCACTGAAAAGACAGTCG	7TUVU_07008	CCCCTTCCCAACTTACCAGG	TCC(18)	18	1			1	1	1	1
M01138:7:000000000-A985N:1:1115:22113:12065	ATT(18) ATT(18)	36			1	7TUVU_28708	AGAGTTGGCTGGGAGGGG	7TUVU_53500	GCACAATGCAATTGCTCACC	ATT(18)	18	1			84	14501	42	1
M01138:7:000000000-A985N:1:1108:5908:7553	TC(12) TC(12)	24			1	7TUVU_38483	CTCCAGGTGCTTCACAGTCG	7TUVU_26801	GAGGAGCAACAATGCTGTGG	TC(12)	12	1			2	1	2	1
M01138:7:000000000-A985N:1:1104:15630:6681	TC(12)	12			1	7TUVU_51091	GGTCACCTGTGTCTCTTGGC	7TUVU_47829	TTGCAGGTGTACTCAGTCGC	TC(12)	12	1			3	1	1	1
M01138:7:000000000-A985N:1:2104:8550:17436	AT(12)	12			0
M01138:7:000000000-A985N:1:2101:8160:8947	AT(26)	26			0
M01138:7:000000000-A985N:1:1112:10217:16018	TCC(21)	21			1	7TUVU_26330	GCTGATGCAATCCTCACTGG	7TUVU_32704	GCATCGAGAACTGTAATACTTCGG	TCC(21)	21	1			71	16	1	1
M01138:7:000000000-A985N:1:2110:20624:13826	AC(12) AC(12)	24			1	7TUVU_26104	AGCCTTCCCGTAGGTTTTCC	7TUVU_50442	TTCAAAACAGGCACTCACCC	AC(12)	12	1			165	19	7	1
M01138:7:000000000-A985N:1:2118:19235:23830	AC(12) AC(12)	24			1	7TUVU_35722	GTTGCAAGTGCAGGTAAGCG	7TUVU_52508	AATCCTGACCTTCAGCAGCC	AC(12)	12	1			2	1	2	1
M01138:7:000000000-A985N:1:2115:26885:9241	AC(14) AC(14)	28			1	7TUVU_05647	TTGCTTTGGACCTGAACACC	7TUVU_41567	CATTACAAGAGGAATTCGTGCG	AC(14)	14	1			207	23	18	1
M01138:7:000000000-A985N:1:2114:13491:13798	AC(12)	12			1	7TUVU_47107	TCGACACACACAATTCACGC	7TUVU_51278	TCCTGTGATGCAGCTGTACG	AC(12)	12	1			5	1	1	1
M01138:7:000000000-A985N:1:2106:12685:16488	TC(12) TC(12)	24			1	7TUVU_10663	TCCTGAATGGTGACCAGAGC	7TUVU_24919	AATTGTATGTCACAAGCAAAACAGC	TC(12) TC(12)	24	1			3	3	1	1
M01138:7:000000000-A985N:1:1119:16798:12192	AC(12) AC(12)	24			0
M01138:7:000000000-A985N:1:1116:16650:19876	TCG(24)	24			0
M01138:7:000000000-A985N:1:2109:20508:24777	AC(16)	16			1	7TUVU_27833	CAACAGCACCAATGTGCAGG	7TUVU_25481	GTAGATCACCTGCATCGGGC	AC(16)	16	1			3	1	1	1
M01138:7:000000000-A985N:1:1105:14200:20196	TC(12)	12			1	7TUVU_21449	GATTACAAAGAGCCCTTCCCC	7TUVU_21069	AAATTCTGTGGTTCTGCCCC	TC(12)	12	1			1	1	1	1
M01138:7:000000000-A985N:1:1114:9156:14229	TCC(21)	21			1	7TUVU_17273	CAGGCGACAACAGCATTAGG	7TUVU_40687	CTGCTGTCTCCTCACCATGC	TCC(21)	21	1			14	1	1	1
M01138:7:000000000-A985N:1:2109:15830:18659	AC(14)	14			0
M01138:7:000000000-A985N:1:1114:14571:21918	AT(12)	12			1	7TUVU_39621	GTCCTGCTCAGTGTCATGGG	7TUVU_41474	GAGAGGGCAGAGGATACCCC	AT(12)	12	1			1	4	1	1
M01138:7:000000000-A985N:1:1111:17030:18727	AT(12) AT(12)	24			1	7TUVU_11031	AACACAGCAAAAGCCAAGTCC	7TUVU_07116	CATACCTAGCCAAAATGACAGGC	AT(12)	12	1			3	3	2	1
M01138:7:000000000-A985N:1:1115:10641:13631	TC(12) TC(12)	24			1	7TUVU_55330	GGCACTTGTTGGTCTCTTTCG	7TUVU_04048	GGTAGAACAGCTGCAAGGAGG	TC(12) TC(12)	24	1			2	2	2	1
M01138:7:000000000-A985N:1:1119:2756:8533	AC(22)	22			1	7TUVU_05846	CATCCTCCTCTCTGTCACGC	7TUVU_18695	GGAATAGCTCGCCTGTCTCC	AC(22)	22	1			1	1	1	1
M01138:7:000000000-A985N:1:2104:25949:18419	AC(12) AC(12)	24			1	7TUVU_06145	TCCCATGTTTTAGGAACTCTTCG	7TUVU_30430	GCATTTGGCAAAGGACTGG	AC(12)	12	1			4	4	4	2
M01138:7:000000000-A985N:1:1108:20681:12440	AC(12) AC(12) AC(12) AC(12)	48			1	7TUVU_05962	ACAGTCATCCTTCGCTGTCG	7TUVU_53824	AGACCGAATCCTCCTGTTGC	AC(12) AC(12) AC(12) AC(12)	48	1			3	2	1	1
M01138:7:000000000-A985N:1:2112:16869:21695	AT(12) AT(12)	24			1	7TUVU_22762	AGGGCAAATGGAGAGTCAGG	7TUVU_21898	CTCATGGGTGGGAATATGAGG	AT(12)	12	1			4	4	4	1
M01138:7:000000000-A985N:1:2110:11599:20966	CG(14)	14			0
M01138:7:000000000-A985N:1:1113:28650:15392	TC(22)	22			0
M01138:7:000000000-A985N:1:2102:23968:13099	AC(12) AC(12)	24			1	7TUVU_17110	TTGTAAAAGACTGCTTGAAAACCG	7TUVU_21805	TCAGATTGTTTCCTAAATCCTTTTCC	AC(12) AC(12)	24	1			6	5	2	1
M01138:7:000000000-A985N:1:2101:19795:1169	TGC(18) TGC(18)	36			1	7TUVU_19453	GGGATCCTGGAGACATTCCC	7TUVU_02005	TTCCTCATGTAGGCAGCGG	TGC(18) TGC(18)	36	1			4	4	3	1
M01138:7:000000000-A985N:1:1103:8537:8113	AT(12) AT(12)	24			1	7TUVU_39125	GCTACAAGGACTCTCACAACGG	7TUVU_46460	TCATGGGGAAACAGGATGG	AT(12)	12	1			4	4	4	1
M01138:7:000000000-A985N:1:2114:4354:17342	AT(16)	16			1	7TUVU_48511	CTGTGTTGCTCTGGGTCAGG	7TUVU_46794	AGCCCTGTGTGCTGGTAGG	AT(16)	16	1			1	3	1	1
M01138:7:000000000-A985N:1:1103:23097:19293	TCC(18)	18			1	7TUVU_26879	TCGGAAGATACCACGCACC	7TUVU_11162	AGGTGCTCTCAAGGACAAACG	TCC(18)	18	1			340	1288	14	2
M01138:7:000000000-A985N:1:2111:23183:21625	TCG(24)	24			1	7TUVU_44216	CAGACACAGGAGCAGAACGG	7TUVU_37721	CCCAGAAAGTCTTTGGCAGG	TCG(24)	24	1			3	1	1	1
M01138:7:000000000-A985N:1:1103:19326:17689	TGCC(28)	28			1	7TUVU_54268	CCAGGAAGATGGGTTTCAGC	7TUVU_14716	CTTGCTCTTGAGCGGTTGC	TGCC(28)	28	1			1	1	1	1
M01138:7:000000000-A985N:1:2115:11750:19662	AC(28)	28			0
M01138:7:000000000-A985N:1:2106:17005:19711	AC(22) AT(14) AC(22) AT(14)	72	AC		1	7TUVU_23478	CATTCTGAAATCCTTCCGGC	7TUVU_53733	TAGCCATTCAGTCAGCGTGG	AC(22) AT(14)	36	1	AC		2	2	2	1
M01138:7:000000000-A985N:1:1112:7549:4292	TC(28) TC(28)	56			1	7TUVU_03825	TGCAACTGTTATAAAATTCTATTTGTCCC	7TUVU_09011	TACGCATGCAGAAAAGTGGG	TC(28)	28	1			1	1	1	1
M01138:7:000000000-A985N:1:1105:14509:11444	AC(16)	16			1	7TUVU_04494	TCTGTGTGCATACTGGCAGC	7TUVU_39291	TTCTGTGGGAATAGGGAGCC	AC(16)	16	1			1	1	1	1
M01138:7:000000000-A985N:1:2110:16167:6205	AC(22) AC(22)	44			1	7TUVU_46193	TTTGATCAACACGAGACCCG	7TUVU_54299	GTTCCCTGGCTTGTTTCTCG	AC(22)	22	1			2	3	2	1
M01138:7:000000000-A985N:1:1104:23840:13974	AT(14) AT(14)	28			1	7TUVU_20593	AAATGCACTTACCATCTCCATCC	7TUVU_18365	GAGAAACTTACCTGTGAATTTGAACC	AT(14) AT(14)	28	1			2	2	2	1
M01138:7:000000000-A985N:1:1105:19943:22723	TCC(24)	24			1	7TUVU_28941	GGAAGATAGCACGCACCTCC	7TUVU_19430	AACCTCTGCCAGAAACAGGG	TCC(24)	24	1			888	685	20	2
M01138:7:000000000-A985N:1:2105:6985:20172	AC(14)	14			0
M01138:7:000000000-A985N:1:2103:15443:6875	TC(14) TC(14)	28	TC		1	7TUVU_21738	GAAAAGAAGTCGGCTTTGGC	7TUVU_42080	TTTCCCAAACTTTGCGTGC	TC(14)	14	1	TC		2	2	1	1
M01138:7:000000000-A985N:1:1115:25533:21028	AGT(18) AGT(18)	36	AGT		1	7TUVU_39531	CGCTTTTAATAAAGTTGTTCCTACC	7TUVU_12581	ACAGTCCCTCACATCACTAATAGC	AGT(18)	18	1	AGT		4	2	2	1
M01138:7:000000000-A985N:1:1113:19042:5197	TCC(21) TCC(18) TCC(21)	60			0
M01138:7:000000000-A985N:1:1113:22562:7503	AC(14)	14			0
M01138:7:000000000-A985N:1:1111:21583:15591	AT(12) AT(12)	24			1	7TUVU_52758	CTCACACAAGAGCCAGTGCC	7TUVU_05996	TCCAGTGCAAACCTTGTAGGG	AT(12)	12	1			5	4	4	1
M01138:7:000000000-A985N:1:1105:5913:17958	AC(16)	16			0
M01138:7:000000000-A985N:1:2113:19148:10713	AC(16) AC(16)	32			1	7TUVU_32110	AACGCTTGTAGGAAGGTGCC	7TUVU_43258	TGATCACCAGTTCTCCTGCC	AC(16)	16	1			4	2	2	1
M01138:7:000000000-A985N:1:2107:9456:9333	AT(16)	16	AT		1	7TUVU_30275	CAACCCCTACTTGCACATGG	7TUVU_36602	GGACAATGGCCAGCTCTACC	AT(16)	16	1	AT		3	6	1	1
M01138:7:000000000-A985N:1:1113:20863:4092	TC(12) TC(12)	24			1	7TUVU_03981	GGAGCCTGTATGAACCTGCC	7TUVU_49500	TTTGTTCACATGCCAAAGCC	TC(12)	12	1			6	4	0	1
M01138:7:000000000-A985N:1:1108:24610:16276	ATT(18) ATT(18)	36			0
M01138:7:000000000-A985N:1:1108:25584:14606	TCC(21) TCC(21)	42			1	7TUVU_28209	TCCACAGCAGGGAATAACAGC	7TUVU_21184	AAGCCTCCCTTTTCACCAGG	TCC(21) TCC(21)	42	1			102	202	40	9
M01138:7:000000000-A985N:1:1118:26712:5515	AAAT(32)	32			1	7TUVU_42594	TGTTGGCTGTGTTGTCATGC	7TUVU_12412	CTGGTTTAGGGAAAGCTGTGG	AAAT(32)	32	1			2	1	1	1
M01138:7:000000000-A985N:1:1119:23455:2710	TCC(18)	18			0
M01138:7:000000000-A985N:1:2112:12546:2222	AC(12)	12			1	7TUVU_31974	TACTCTGTGTCTTTGGCGGC	7TUVU_39354	CACAACCACCCAAACCCC	AC(12)	12	1			1950	1	1	1
M01138:7:000000000-A985N:1:1113:11284:15308	TC(12)	12			1	7TUVU_43288	CTTTCATGATGCAAAATACAGTGG	7TUVU_31376	TCAGGGGATTGCTCTTCTCC	TC(12)	12	1			5	1	1	1
M01138:7:000000000-A985N:1:1109:21143:20796	AT(12) AT(12)	24			1	7TUVU_09934	GGCCAAATTTTCAGTAATGGC	7TUVU_34145	GGTAATAAGAAATTCTAAGCAATGCC	AT(12)	12	1			7	7	7	1
M01138:7:000000000-A985N:1:2110:13446:21950	AT(12) AT(12)	24			1	7TUVU_32282	CCTTGGCTATGTGTGATTGTGC	7TUVU_28431	TCCTGCTCTTAGACCTTGGGG	AT(12) AT(12)	24	1			1	4	1	1
M01138:7:000000000-A985N:1:1112:16686:18909	AC(16)	16			0
M01138:7:000000000-A985N:1:1113:14945:9019	AT(12) AT(12)	24			1	7TUVU_37295	CACGTTTCAAAGCAAATCCG	7TUVU_41801	AAGAAGCCTTTCCTCCTCCG	AT(12)	12	1			1	2	1	1
M01138:7:000000000-A985N:1:2115:16603:1422	ATT(30) ATT(30)	60			1	7TUVU_14432	ATGCAATTGCTCACCACTCG	7TUVU_02611	TAAACTGGGGAGTTGGCTGG	ATT(30)	30	1			3520	6	2	1
M01138:7:000000000-A985N:1:2112:17905:12409	TC(14)	14			0
M01138:7:000000000-A985N:1:1116:2453:13418	ATT(18)	18			1	7TUVU_31583	ACATCACTGTTCCTCTCCCC	7TUVU_28673	AGGGCTGGATAAGGTAGAAGC	ATT(18)	18	1			1	1	1	1
M01138:7:000000000-A985N:1:2107:26823:11692	AC(20)	20			1	7TUVU_32695	CCCGGTATCTGTATGACATTTGG	7TUVU_48958	GCCGTAGAGGTCTGATTCCG	AC(20)	20	1			1	4	1	1
M01138:7:000000000-A985N:1:2107:29667:12369	AC(32) TC(16) AC(12)	60			1	7TUVU_40924	TTACACAAATCTATACAAAGAGCGGG	7TUVU_35461	TGTTGAGCTTCCTGTCCTGC	AC(12)	12	1			1	1	1	1
M01138:7:000000000-A985N:1:1105:15576:7784	AT(12)	12			1	7TUVU_42074	GGGAGATCATTTGAGGCAGG	7TUVU_21776	TGAAAGCAAGTGGATGGTGC	AT(12)	12	1			4	2	1	1
M01138:7:000000000-A985N:1:1104:19134:12684	TCC(18) TCC(18)	36			1	7TUVU_52927	TCCTCCTCCTCTTCATTGGC	7TUVU_39190	TGTCCAGGACTGAGACAGCC	TCC(18)	18	1			4	3	4	1
M01138:7:000000000-A985N:1:1118:17828:15242	AC(12)	12			0
M01138:7:000000000-A985N:1:1107:24620:16766	ATT(24)	24			1	7TUVU_19298	GCTAATTCCCACCCCAAAGC	7TUVU_09987	TTAGCAGGTTAGGGCGTTCG	ATT(24)	24	1			282	2	1	1
M01138:7:000000000-A985N:1:2117:17737:19362	TCC(21)	21			1	7TUVU_31826	GATGGCTGCCAGTAATGAGG	7TUVU_30979	CGTCTAAGAATGATGGCATGG	TCC(21)	21	1			4	2	2	1
M01138:7:000000000-A985N:1:1104:15052:19705	AC(12)	12			1	7TUVU_31976	GTCCGTGCTCATTTTCTCCC	7TUVU_16920	GTGACTCTCAAGGGCAAGGC	AC(12)	12	1			5	1	1	1
M01138:7:000000000-A985N:1:2116:11834:3096	AC(12)	12			0
M01138:7:000000000-A985N:1:2107:14612:6100	AC(12)	12			0
M01138:7:000000000-A985N:1:2112:7109:6670	AT(14) AC(12) AT(14)	40			1	7TUVU_49520	CACTTCCCACCCATAGCTCC	7TUVU_48890	CCTCTTCTCTTTGTGGATGTCG	AT(14) AC(12) AT(14)	40	1			2	1	2	1
M01138:7:000000000-A985N:1:2110:22311:13302	AT(14) AT(14)	28			1	7TUVU_07530	GCAAGGGATTTACGTCATGC	7TUVU_16106	AAGTATCTGCACATCTTCTGTTGC	AT(14)	14	1			4	4	4	1
M01138:7:000000000-A985N:1:2101:11368:15986	AT(12) AT(12)	24			1	7TUVU_40387	GTCAGAATTCCCCACAGTGC	7TUVU_40657	GAAGCTTTGGCTTTATGCTGG	AT(12)	12	1			2	2	2	1
M01138:7:000000000-A985N:1:1114:26326:19685	AC(12)	12			1	7TUVU_51729	AATGCATCATGTTTGGGTGG	7TUVU_46929	TGTCTGTAATTTCATGTGGTGGC	AC(12)	12	1			2	4	2	2
M01138:7:000000000-A985N:1:2101:15114:16730	AC(12)	12			0
M01138:7:000000000-A985N:1:1102:29000:14170	TCC(21)	21			1	7TUVU_03400	ACAGCGGAGCAGTTGTTGG	7TUVU_54703	ATCGGGACCCATCACACC	TCC(21)	21	1			1602	352	87	1
M01138:7:000000000-A985N:1:1108:5858:22896	TCC(18) TCC(18) TCC(24)	60			1	7TUVU_02301	TGCTTCCTGTTGTCTGCTCC	7TUVU_54387	AACAAGAGGGATCCAGAGGC	TCC(18) TCC(18) TCC(24)	60	1			9	18	4	2
M01138:7:000000000-A985N:1:1118:11410:24717	AC(12) AC(12)	24	AC		1	7TUVU_32087	GGTATGTGTGGTCTGTGGTGG	7TUVU_46909	GACCTGGCTTCATCCACTCC	AC(12)	12	1	AC		3	2	2	1
M01138:7:000000000-A985N:1:2118:10460:6049	TCG(21) TCG(21)	42			1	7TUVU_12223	CTTTCTTCTTCTGTCGCCGC	7TUVU_40091	GAAGCTTCTCTGGTTCCAGGC	TCG(21) TCG(21)	42	1			564	944	163	46
M01138:7:000000000-A985N:1:1117:13430:15000	AT(12) AT(12)	24			1	7TUVU_50039	ACTGACAGGGATGTTTGTGCC	7TUVU_37821	GCATAGGACCACCAACTGGC	AT(12)	12	1			4	4	4	1
M01138:7:000000000-A985N:1:2105:11575:12147	TC(14)	14			1	7TUVU_40912	TGTTGCATTTAATCCTGAGGAGC	7TUVU_42590	AGTCAGTGGGGAAGCCAGG	TC(14)	14	1			1	1	1	1
M01138:7:000000000-A985N:1:1110:5594:18832	TCC(24) TCC(24)	48			0
M01138:7:000000000-A985N:1:1105:12698:13440	AC(14)	14			1	7TUVU_51598	TGGGAGACATCAGGACTTGC	7TUVU_48779	GATGCAAGCTGTCTGGAAGG	AC(14)	14	1			2	2	2	1
M01138:7:000000000-A985N:1:2117:20928:8027	AC(12)	12			1	7TUVU_49239	GGAGAGGAGAGGGTCGGG	7TUVU_52876	TCCTCGTCAAACGGAGCC	AC(12)	12	1			1	1	1	1
M01138:7:000000000-A985N:1:1119:17638:2031	ACC(18)	18			1	7TUVU_10588	TACAGATGGCACACAAGCCC	7TUVU_43829	CACGGAAACTCCTGCATTCC	ACC(18)	18	1			3	3	0	1
M01138:7:000000000-A985N:1:1112:10620:4646	TC(16) TC(16)	32			1	7TUVU_38203	GCCTATATCCATCCATCCCC	7TUVU_42381	CCTAGGGCTTCTAGCTTTACCC	TC(16) TC(16)	32	1			2	2	2	1
M01138:7:000000000-A985N:1:2107:13406:17388	AC(12)	12			1	7TUVU_53944	CACTGATGACTGCCAAAGGC	7TUVU_05749	ACTGAGGCATAATCTCGGGC	AC(12)	12	1			1	1	1	1
M01138:7:000000000-A985N:1:2113:12486:17393	TC(16)	16			0
M01138:7:000000000-A985N:1:2101:20803:13704	TC(12) TC(12)	24			1	7TUVU_38321	TGCGGCTTAATTCAAGAGCC	7TUVU_21692	TTAAAAGGCTTGTTATGGTTTGCC	TC(12) TC(12)	24	1			3	3	3	1
M01138:7:000000000-A985N:1:1104:7216:15503	TC(12) TC(12)	24			1	7TUVU_48997	TTCACTCCAGAATTACGGAAAGG	7TUVU_22976	TGCATCTGTATGGCTCCTATGC	TC(12) TC(12)	24	1			3	3	3	1
M01138:7:000000000-A985N:1:1103:18283:20468	TC(22)	22			1	7TUVU_17461	GCATGTACACACACAAGTGATGG	7TUVU_54706	CAGGGCATCCCAGTAGAAGC	TC(22)	22	1			1	1	1	1
M01138:7:000000000-A985N:1:2112:10230:19076	AC(12) AC(12)	24			1	7TUVU_25374	ACGTGGCCAGAACAACTGC	7TUVU_37755	CCTTGATTTTAAGGGCGTGC	AC(12) AC(12)	24	1			4	3	3	2
M01138:7:000000000-A985N:1:2118:12313:5928	ATT(18)	18			0
M01138:7:000000000-A985N:1:2112:22685:11125	ATT(18) ATT(18)	36			1	7TUVU_46718	CAATGCAATTGCTCACCACC	7TUVU_30453	GGCTCGGGAACTAACTGGG	ATT(18)	18	1			8251	4187	1110	1
M01138:7:000000000-A985N:1:2104:23749:5865	AC(16) AC(16)	32			1	7TUVU_48473	GTCCACGTGTCCATCATAACC	7TUVU_29010	GCCAACTGACAGTAGCCACC	AC(16)	16	1			2	2	2	1
M01138:7:000000000-A985N:1:1119:25156:8977	TCG(18)	18			1	7TUVU_43558	TGGAAGAGACGAAGACGACG	7TUVU_37715	ATCTCCATGTGGCGTTTGC	TCG(18)	18	1			187	829	29	6
M01138:7:000000000-A985N:1:1115:11318:13010	TC(12) TC(12)	24			1	7TUVU_30041	TGCAAAATGCTCTGAGGTGG	7TUVU_17229	TATTGCAAACGGACACCTGC	TC(12) TC(12)	24	1			5	17	3	1
M01138:7:000000000-A985N:1:2115:27939:15709	AC(12) AC(12)	24			1	7TUVU_39032	GAAGTGAATGGGAAGGTGCC	7TUVU_48524	TGCACAGATTCAGCAATCACC	AC(12)	12	1			2	2	2	1
M01138:7:000000000-A985N:1:1111:20372:6818	AT(12)	12			1	7TUVU_02684	TCTCTCTGCGTGTTTCAGCC	7TUVU_16126	TCCACACAAGAAGGAGCAGG	AT(12)	12	1			3	1	1	1
M01138:7:000000000-A985N:1:2116:8457:9194	AC(16)	16			0
M01138:7:000000000-A985N:1:2114:18213:16207	TCG(21) TCG(21)	42			1	7TUVU_45277	AGTATTTAGGTTGGGCCGGG	7TUVU_08369	CAGCCTGGAACCAGAGAAGC	TCG(21)	21	1			247	916	31	10
M01138:7:000000000-A985N:1:1113:10346:23693	TCC(33) TCC(21) TCC(18)	72			1	7TUVU_08124	AGCTGCAAGACAAGAAGGGG	7TUVU_00978	GGTGTTTTCCTGTTGCCTCC	TCC(21) TCC(18)	39	1			1	4	1	1
M01138:7:000000000-A985N:1:1109:14338:23703	TC(12)	12			1	7TUVU_27490	CCAGCACTGAAAGCTGTTGC	7TUVU_13889	GCAATTTCTCACCTGAGCCC	TC(12)	12	1			1959806	1153	543	1
M01138:7:000000000-A985N:1:1108:11914:9269	TCC(27)	27			1	7TUVU_09784	GTCTGCTGCGCAAGATGC	7TUVU_48440	CTGCCTTCTCAGTGGTGTCG	TCC(27)	27	1			3	3	1	1
M01138:7:000000000-A985N:1:1104:24352:14348	TC(18) TC(18)	36			1	7TUVU_19733	AGAACAGAAAGGTGGCTGGC	7TUVU_43346	CTCCTTCAGCAGAAATGGGG	TC(18) TC(18)	36	1			47	65	22	7
M01138:7:000000000-A985N:1:2110:11902:18423	CGG(18)	18			0
M01138:7:000000000-A985N:1:2110:2408:16388	AC(14)	14			0
M01138:7:000000000-A985N:1:2106:19656:2853	AC(12) AC(12)	24			1	7TUVU_09403	GGAAATGGGAGAGGATGAGC	7TUVU_48157	GGCCTTAGTTTTGCAATGGG	AC(12) AC(12)	24	1			1	1	1	1
M01138:7:000000000-A985N:1:2106:1934:14040	TC(12) TC(12)	24			1	7TUVU_18857	AGGGAGCTTTCTTCAGGTGC	7TUVU_06565	ACAATGTGAGAGGTAAGCAGCC	TC(12) TC(12)	24	1			80	97	22	2
M01138:7:000000000-A985N:1:2119:29263:13642	TCC(24) TCC(24)	48	TCC		1	7TUVU_08701	GCAGTCCTTCAGGGACAACC	7TUVU_53631	ACCAGGTTTCAGCAAGGGC	TCC(24) TCC(24)	48	1	TCC		43	49	2	3
M01138:7:000000000-A985N:1:2103:14412:6680	TC(18)	18			1	7TUVU_49312	CCCAGTGGTTTCATAATACTGCC	7TUVU_52922	TTGCGTGGCTCTAACATTGG	TC(18)	18	1			45	42	0	2
M01138:7:000000000-A985N:1:1108:7241:16842	ATT(18) ATT(21)	39			1	7TUVU_01483	TTTGAGACAGGGTGACTGCG	7TUVU_27849	TGTTGGGTTTACCTCCCACC	ATT(18) ATT(21)	39	1			1	1	1	1
M01138:7:000000000-A985N:1:1102:8052:12650	AT(16) AT(16)	32			1	7TUVU_04026	TTCCCCATGTGTGTGTCAGC	7TUVU_19491	GATCCAAATGAGTGGTCGGG	AT(16)	16	1			2	2	2	1
M01138:7:000000000-A985N:1:1108:27157:12070	AT(12) AT(14) AT(12) AT(14)	52			1	7TUVU_25305	TGAATAGCATTGATAAGGTGCC	7TUVU_34377	CAACATAGGTAACCCTCCCC	AT(12) AT(14) AT(12) AT(14)	52	1			2	2	2	1
M01138:7:000000000-A985N:1:1115:8716:3041	AC(12) AC(12)	24			1	7TUVU_31893	TTGGAAGGAGGGAAAACAGC	7TUVU_53415	ACGAATCACCAGCCACCC	AC(12)	12	1			4	4	2	1
M01138:7:000000000-A985N:1:1101:19992:14425	AC(12)	12			1	7TUVU_51064	ACCATGCTTATTTGGTGGGG	7TUVU_48819	TGAGGTAATGGGGCTCAAGG	AC(12)	12	1			1	4	1	1
M01138:7:000000000-A985N:1:1112:27727:15886	AC(12)	12			1	7TUVU_30372	GCAGGAGATCAGGATTGATGG	7TUVU_46347	ACAGATTTGACCCAGGGTGG	AC(12)	12	1			1	5	1	1
M01138:7:000000000-A985N:1:2119:17465:25037	TC(16)	16			1	7TUVU_15696	ATGGAATTTCTCCGCACAGC	7TUVU_33442	GCAAGCCTTTTCACATTCCC	TC(16)	16	1			3	1	0	1
M01138:7:000000000-A985N:1:1108:21511:2830	AC(20)	20			1	7TUVU_32170	GGTACATGGTCAGTCCACGG	7TUVU_51879	AAGGGTCAACACCAAATGCC	AC(20)	20	1			2	1	1	1
M01138:7:000000000-A985N:1:1119:9517:16440	TC(12)	12			0
M01138:7:000000000-A985N:1:1102:8904:15974	ATGG(40) ATGG(40)	80			1	7TUVU_00680	GAACTTGTTCTCCCCAAAGCC	7TUVU_51857	AGACCTGGTTTAGCCCACCC	ATGG(40)	40	1			2	2	2	1
M01138:7:000000000-A985N:1:1111:23709:7211	AT(12) AT(12)	24			1	7TUVU_20532	GGTTCATTCCAAACTCCCTGG	7TUVU_40280	TCATTGCAGTCCATACAGAGGG	AT(12)	12	1			2	3	2	1
M01138:7:000000000-A985N:1:2114:10715:16228	TCG(21)	21			1	7TUVU_41251	CGGGAGCCACCTGTATAGCC	7TUVU_53262	GACTCGCCTCGCCTCTGG	TCG(21)	21	1			249	97	12	1
M01138:7:000000000-A985N:1:2105:10186:7070	AT(12)	12			1	7TUVU_01886	GCTTTAGAGTACAGCTGTCAAGGC	7TUVU_14184	AGCCAATCTTTCCTCCATGC	AT(12)	12	1			2	1	1	1
M01138:7:000000000-A985N:1:2114:10254:24423	TC(16)	16			1	7TUVU_35699	CATCTCATCAACGCAGCAGG	7TUVU_36788	TCTGGGATTAGGAACAGCGG	TC(16)	16	1			2	1	1	1
M01138:7:000000000-A985N:1:1119:6085:20186	ATT(21) ATT(21)	42			1	7TUVU_04405	TGGTGAGCAATTTCATTGTGC	7TUVU_12685	CCAGCCAGGAACTAACCACC	ATT(21) ATT(21)	42	1			90	3	1	1
M01138:7:000000000-A985N:1:1108:24541:15220	AC(12) AC(12)	24	AC		1	7TUVU_45301	TTGGCTGATAGCTGGGGC	7TUVU_02127	TGTTAGTGTGGTGGGTTGGC	AC(12)	12	1	AC		4	4	4	1
M01138:7:000000000-A985N:1:1113:20855:21696	TCC(21)	21			1	7TUVU_49782	CTCGGCATGCTGTTGTCC	7TUVU_06659	GGAAGAGAATGAGGAAGCGG	TCC(21)	21	1			28	57	6	1
M01138:7:000000000-A985N:1:1105:18930:1125	TC(12)	12			1	7TUVU_31812	GAGGCCATGACCAAATCTGC	7TUVU_07557	CCTCAGCACTCAAGGGAAGC	TC(12)	12	1			1	1	1	1
M01138:7:000000000-A985N:1:2101:19766:8983	TC(14) TC(14)	28			1	7TUVU_26706	TCTCACATCTTTCTGTTTGTCTCC	7TUVU_47289	GCAGTCTGAAGCTAGCAACG	TC(14)	14	1			2	2	2	1
M01138:7:000000000-A985N:1:1119:24898:9912	AC(34)	34			0
M01138:7:000000000-A985N:1:2110:17624:22402	ATT(36) ATT(36)	72			1	7TUVU_08416	CCTTCCAGCCCTATCCATCC	7TUVU_42853	CATCGGTCAGTGGGTGGC	ATT(36) ATT(36)	72	1			1	17	1	1
M01138:7:000000000-A985N:1:1112:9743:21544	ACC(18)	18			1	7TUVU_24628	GGTGAGGGACTCAAACCTGC	7TUVU_00426	CCTGCACTCCTACCTCGTCC	ACC(18)	18	1			1	4	1	1
M01138:7:000000000-A985N:1:2106:13784:1287	AC(14) AC(14)	28			1	7TUVU_16678	TGGACTCCACATAAATTCCCC	7TUVU_51267	AGAAAGGCACACTTTCCAAGC	AC(14)	14	1			2	2	2	1
M01138:7:000000000-A985N:1:2109:4187:8017	TC(12)	12			0
M01138:7:000000000-A985N:1:2115:14912:14349	AT(12) AT(12)	24			1	7TUVU_09775	GCCTTGCTTTGCAATATCCC	7TUVU_00222	ACGGCTTATAATGGGGAACG	AT(12)	12	1			2	2	2	1
M01138:7:000000000-A985N:1:1102:7093:20784	AAAC(24) AAAC(24)	48			1	7TUVU_41973	GCGCTTAGCCCTGTAGTTTCC	7TUVU_08081	TGAAGATATTGGCCTTGAGCC	AAAC(24)	24	1			2	2	2	1
M01138:7:000000000-A985N:1:2113:7398:5432	AAC(24)	24			1	7TUVU_17513	GCGTTTCTAAAATCGCACCC	7TUVU_48515	AAAATCCCGTGACTTGGGC	AAC(24)	24	1			1	2	1	1
M01138:7:000000000-A985N:1:1109:7970:23977	AT(12)	12			1	7TUVU_30244	TCCACCTTGGAGATGTGTGG	7TUVU_16620	ACAGGAGCTCAAGGAGGTGG	AT(12)	12	1			3	3	1	1
M01138:7:000000000-A985N:1:2110:10671:20382	AC(16)	16			1	7TUVU_24716	GAAGAAGGTAAGGGTCCGGG	7TUVU_55706	TCTGCCCCTTGAACAAATCC	AC(16)	16	1			108	1	1	1
M01138:7:000000000-A985N:1:2112:16349:3055	ATT(21)	21			1	7TUVU_21595	TTGCTCCAGTGACTCCCTCC	7TUVU_34132	CTGCTCGGGAACTAACTGGG	ATT(21)	21	1			4	809	1	1
M01138:7:000000000-A985N:1:2114:20705:9361	AT(14)	14			0
M01138:7:000000000-A985N:1:1105:23218:10713	TC(12) TC(12)	24			1	7TUVU_16601	GGGGAGGGCAAAATTACTGG	7TUVU_09488	ACTTCTGCTCTTTGTGTGACGC	TC(12) TC(12)	24	1			4	4	1	1
M01138:7:000000000-A985N:1:2108:17290:22071	AC(36) AC(36)	72			1	7TUVU_00950	AGGTGTGAAAGTCCAAGGCG	7TUVU_54155	GGAGCAAACTCAAAGGCACC	AC(36)	36	1			2	2	2	1
M01138:7:000000000-A985N:1:2106:10209:19258	AT(16) AT(16)	32			1	7TUVU_34534	GATGCCTCAGCTTTACGTGG	7TUVU_24589	AGATGCAATTCCTTGTTTCAGC	AT(16)	16	1			2	2	2	1
M01138:7:000000000-A985N:1:2117:11044:15218	ATT(24)	24			1	7TUVU_35859	CAACTGCATTGTGCATCACG	7TUVU_33797	TGCATTGTAGTCTGGCTGGG	ATT(24)	24	1			6	1	1	1
M01138:7:000000000-A985N:1:1104:7832:19641	AC(14)	14			0
M01138:7:000000000-A985N:1:2119:2267:15559	AC(12) AC(12)	24			1	7TUVU_02786	CACACACACATGCTTCAGGG	7TUVU_39524	ATGGGCTTCAAACCACCC	AC(12)	12	1			6	4	4	2
M01138:7:000000000-A985N:1:1107:26039:4887	AT(12) AT(12)	24			1	7TUVU_34832	AAAGGCAACTATGAGGGTATGG	7TUVU_18374	TGCAAATCACGCTAAAGTTCC	AT(12)	12	1			3	3	3	1
M01138:7:000000000-A985N:1:1119:9855:13103	AT(12)	12			1	7TUVU_32518	GGGCTGAGAAGAAGTGAGGC	7TUVU_47530	AAAGTCTGGTCATACTCAACTTCCC	AT(12)	12	1			3	2	1	1
M01138:7:000000000-A985N:1:1117:9808:12228	AC(14) AC(14)	28			1	7TUVU_05086	TTTGCTAGAACAGAGGCACTTAACC	7TUVU_23601	GCTGCCGACGAATAGAGAGG	AC(14)	14	1			2	18066	1	1
M01138:7:000000000-A985N:1:1110:20421:5350	CGG(18) CGG(18)	36			1	7TUVU_40699	AATTTCCAGAATTCTAAACATGAACG	7TUVU_30384	AAGCTTCTCTGGTTCCAGGC	CGG(18) CGG(18)	36	1			751	956	191	2
M01138:7:000000000-A985N:1:2119:5090:12667	TC(14)	14			1	7TUVU_48176	TGGAAAATTCCAAATTTCATTCC	7TUVU_42951	TTGATCACCTTGACCTCCTCC	TC(14)	14	1			3	1	1	1
M01138:7:000000000-A985N:1:1111:25614:21142	TC(12)	12			1	7TUVU_42494	TGTTTCTCAAGGCAAAGGGG	7TUVU_02174	GCCGATGTAGAAAGGATGCC	TC(12)	12	1			2	3	0	1
M01138:7:000000000-A985N:1:2105:17115:3471	ATGG(32)	32			0
M01138:7:000000000-A985N:1:2104:26886:6344	TGC(24)	24			1	7TUVU_03080	AGCTGGCTGGAAGATGAAGC	7TUVU_20531	GTTAACAGGAATCTGGGCCG	TGC(24)	24	1			2	4	1	1
M01138:7:000000000-A985N:1:1108:16288:5917	AC(12)	12			0
M01138:7:000000000-A985N:1:2117:18358:9706	AT(12) AT(12)	24			1	7TUVU_03089	AATTCTCGTGCAAGAAGCAGC	7TUVU_43457	TCTGGCCAGGTCATCTTATGG	AT(12)	12	1			181	228	138	1
M01138:7:000000000-A985N:1:2116:1880:15025	AC(14)	14			0
M01138:7:000000000-A985N:1:2103:6060:10047	TCTG(24)	24			1	7TUVU_03312	GTCATCCCACCTCAACACCC	7TUVU_02702	CTGCATGACTGTCCTCTGGC	TCTG(24)	24	1			1	1	1	1
M01138:7:000000000-A985N:1:1103:26778:13470	AC(14) AC(14)	28	AC		1	7TUVU_48537	CTCCAGAGGACAGAGCCCC	7TUVU_27121	GTGTTGCAAACTGCTCCTGG	AC(14)	14	1	AC		3	3	3	1
M01138:7:000000000-A985N:1:2102:8010:11863	TCC(30) TCC(30)	60			1	7TUVU_03048	AGCAGGAATACAGGCCAAGC	7TUVU_28941	GGAAGATAGCACGCACCTCC	TCC(30) TCC(30)	60	1			481	888	6	5
M01138:7:000000000-A985N:1:1105:21351:24647	TCC(18)	18			1	7TUVU_02179	GGAGGCAGAGGCAGAAGC	7TUVU_14840	TCCTCCCTCTTATTATCCTCCG	TCC(18)	18	1			1	1	1	1
M01138:7:000000000-A985N:1:2113:4500:11869	TC(12)	12			1	7TUVU_38983	GCTGTCTGCCCTACCTGTCC	7TUVU_15629	AACAAGAGCAAGAGAGCGGG	TC(12)	12	1			1	1	1	1
M01138:7:000000000-A985N:1:1119:7115:2961	AC(32) AC(20)	52			1	7TUVU_18920	GAATCATTCAGGCTCCTGGC	7TUVU_06816	CACCAAGGAGGCTTCTGAGC	AC(32) AC(20)	52	1			1	3	1	1
M01138:7:000000000-A985N:1:1104:17786:9487	TC(12)	12			1	7TUVU_55057	TTGCAGTCTGACAGAAATGGG	7TUVU_16994	GCTCTCTCTCCCTACCGATCC	TC(12)	12	1			2	3	1	1
M01138:7:000000000-A985N:1:1119:25720:20161	TC(12)	12			0
M01138:7:000000000-A985N:1:2112:14365:15548	AC(12) AC(12)	24			1	7TUVU_33374	GGAGGCATTATTTCCAACTCTGG	7TUVU_11905	GCGAGAGTAACAATAAAACAGTGGG	AC(12) AC(12)	24	1			2	4	2	1
M01138:7:000000000-A985N:1:1112:19631:25076	TC(12)	12			0
M01138:7:000000000-A985N:1:1112:7693:9877	AT(14) AT(14)	28			1	7TUVU_46982	TCAGATCAGAAATGGCGAGC	7TUVU_23145	CTGCACTGCTCAAGTGTAGCC	AT(14)	14	1			3	2	2	1
M01138:7:000000000-A985N:1:1102:18305:9014	AC(12)	12			0
M01138:7:000000000-A985N:1:1108:10847:1506	TC(14) TC(14)	28			1	7TUVU_12383	GAAGAATCAAAGAAGGGGAAACC	7TUVU_24539	CCACGCTGTTGGAACTCTACC	TC(14)	14	1			2	2	2	1
M01138:7:000000000-A985N:1:2112:20094:9013	AC(18)	18			1	7TUVU_37162	GCAAGAAACCTCAAGGAGGG	7TUVU_13760	CGGATTCCTCAGCTTCTTCC	AC(18)	18	1			1	1	1	1
M01138:7:000000000-A985N:1:2102:26024:6045	TCC(24) TCC(24) TCC(18)	66			1	7TUVU_24859	CCTGCTGCCTCTTATTCCTCC	7TUVU_43656	ACAACAGCACGTTGAGGAGC	TCC(24) TCC(24) TCC(18)	66	1			39	11	1	1
M01138:7:000000000-A985N:1:2117:16949:20892	TCC(18) TCC(18)	36			0
M01138:7:000000000-A985N:1:1113:22377:14831	AC(12)	12			1	7TUVU_10251	AAGGATCAGGCTTGCTCTGG	7TUVU_49613	CATCCTTTTGTGAGACACCCG	AC(12)	12	1			2	2	1	1
M01138:7:000000000-A985N:1:1103:18461:16021	AAAT(24) AAAT(24)	48	AAAT		1	7TUVU_33177	CACACATCACTGAGGAGGGC	7TUVU_54872	CAGTCTGTCCTGAGGAGGGG	AAAT(24) AAAT(24)	48	1	AAAT		7	18	1	1
M01138:7:000000000-A985N:1:2104:8978:9752	CGG(18)	18			1	7TUVU_14166	GAGGATGTTCATGGCTGACG	7TUVU_32248	ACCTGCCGTAACTTTCAGGG	CGG(18)	18	1			1	1	1	1
M01138:7:000000000-A985N:1:2119:25975:10837	ACC(18)	18			1	7TUVU_34456	AAGAGAAGGCTCTGGGGAGG	7TUVU_26177	TTTCAAAGGCTGGCAAAAGC	ACC(18)	18	1			14	3	1	1
M01138:7:000000000-A985N:1:1113:8256:22501	TC(12) TC(12)	24			1	7TUVU_51814	CCATTCAGGCTTCTATGGGG	7TUVU_39350	CTTTGTAATCCTCCGCTGCC	TC(12)	12	1			11	7	6	1
M01138:7:000000000-A985N:1:2119:15215:18789	TCC(21)	21			1	7TUVU_24459	GAAAACAGCACAAGGAGGTGG	7TUVU_45092	CATGCTGTTGTCTCATGCCC	TCC(21)	21	1			8	1	1	1
M01138:7:000000000-A985N:1:2103:12195:2857	TTCC(52)	52			1	7TUVU_48039	TTTCCTGAGTATACGGAAATGCC	7TUVU_14965	GGGTTGTGAACACACTGCG	TTCC(52)	52	1			1	1	1	1
M01138:7:000000000-A985N:1:1117:18370:1780	AT(12)	12			0
M01138:7:000000000-A985N:1:1102:7573:17192	CG(14)	14			0
M01138:7:000000000-A985N:1:1116:17417:4294	ATT(18) ATT(18)	36			0
M01138:7:000000000-A985N:1:1110:14689:4634	AC(12)	12			0
M01138:7:000000000-A985N:1:2106:6084:3681	AC(12)	12			0
M01138:7:000000000-A985N:1:2105:4739:21292	TC(12) TC(12)	24			1	7TUVU_06251	GAACACAGTCACCGTAAGCTGC	7TUVU_28532	TGTTTCAAACTTTGGCTTCCC	TC(12) TC(12)	24	1			4	6	4	2
M01138:7:000000000-A985N:1:1111:6871:15866	CGG(18) CGG(18)	36			1	7TUVU_04828	CTGTCAGCATCGAAAGGAGG	7TUVU_26599	GTCATTCTCCAGCACGTTCG	CGG(18) CGG(18)	36	1			2	2	2	1
M01138:7:000000000-A985N:1:2110:23021:3821	AC(12)	12			0
M01138:7:000000000-A985N:1:2118:19310:13897	ATT(18) ATT(18)	36			1	7TUVU_03290	CATTTCAGGGCCTATCCTGC	7TUVU_30335	TAAGGGACCAACAAGTGGGG	ATT(18) ATT(18)	36	1			1	2	1	1
M01138:7:000000000-A985N:1:1113:9027:17123	AT(12) AT(12)	24			1	7TUVU_09331	CGCACTGAGATGCAGAGAGC	7TUVU_23970	GACATATGATGTAGCTTCAATTAGGAGG	AT(12) AT(12)	24	1			4	4	0	1
M01138:7:000000000-A985N:1:1109:13522:10144	TCG(18)	18			1	7TUVU_55322	GGGCTATACAGGTGGCTCCC	7TUVU_41322	TGTATGAGCCCATGACACGC	TCG(18)	18	1			255	5	0	1
M01138:7:000000000-A985N:1:1115:16916:13769	AC(12)	12			0
M01138:7:000000000-A985N:1:1105:20778:15786	TCTG(24) AC(12)	36			1	7TUVU_37627	TTCTTACCTTCTAGCACCAAGGC	7TUVU_18137	GTAGTCCAGCTGAAGCAGCG	TCTG(24) AC(12)	36	1			3	1	1	1
M01138:7:000000000-A985N:1:2112:21210:9977	TC(14)	14			0
M01138:7:000000000-A985N:1:2110:19133:17861	AC(12) AC(12)	24			1	7TUVU_06017	AATCCACCAAGGACTCAGGC	7TUVU_48279	CAATCTTTTGCAAGGAACGC	AC(12)	12	1			1	1	1	1
M01138:7:000000000-A985N:1:1115:12230:6678	AC(14)	14			1	7TUVU_29531	ATGAAGGGCTCTGTGTGTGC	7TUVU_00927	AACGCTCTCAAGCCATAGCC	AC(14)	14	1			1	3	1	1
M01138:7:000000000-A985N:1:2118:16749:19241	TCC(27) TCC(21)	48			1	7TUVU_54943	ATGCTGTTGTTCCCTGATGC	7TUVU_46148	TGATGATAAGGAGGACGGAGC	TCC(27) TCC(21)	48	1			1	6	1	1
M01138:7:000000000-A985N:1:2101:12667:3300	AT(14)	14			0
M01138:7:000000000-A985N:1:1119:17905:20609	AC(12)	12			0
M01138:7:000000000-A985N:1:2102:22559:21437	ATT(18) ATT(18)	36			1	7TUVU_39442	CTAGAGTTGGGGTCCTTCTGC	7TUVU_23631	TTCAGGCTATTGGTTGTTCTCC	ATT(18)	18	1			4	4	4	1
M01138:7:000000000-A985N:1:2113:11890:16968	AC(12) AC(12)	24	AC		1	7TUVU_04629	ACTCTAACAGTGCAGTCATTCTTATGC	7TUVU_41715	TGTGCTAGAGAAATAAGTGCTGGG	AC(12)	12	1	AC		2	2	2	1
M01138:7:000000000-A985N:1:2112:10486:15336	AAC(18)	18			0
M01138:7:000000000-A985N:1:1114:8480:15533	ATT(21) ATT(21)	42			0
M01138:7:000000000-A985N:1:1109:24211:22305	AAAC(24) AAAC(24)	48			1	7TUVU_09781	TTTAGGCTGGGGTTGTGGG	7TUVU_36462	TTCTGTGCATCCAAATTCATCC	AAAC(24) AAAC(24)	48	1			4	2	2	1
M01138:7:000000000-A985N:1:2113:24384:8613	AT(12)	12			0
M01138:7:000000000-A985N:1:1105:10156:7065	AC(12)	12			0
M01138:7:000000000-A985N:1:2119:17122:22148	AAAT(40)	40			1	7TUVU_03580	CGTTCTACTCCATGCAAACTGC	7TUVU_03090	GGCAAATGAGTATGTTTGCTTCC	AAAT(40)	40	1			1	2	1	1
M01138:7:000000000-A985N:1:2119:13806:8149	TC(12) TC(12)	24			1	7TUVU_06215	GCATCTTTGCTGGCTGTCC	7TUVU_52403	ATAACGTGCCCTATGGGTCC	TC(12) TC(12)	24	1			87	23	14	3
M01138:7:000000000-A985N:1:1109:11500:14438	AC(14)	14			0
M01138:7:000000000-A985N:1:2117:5242:19118	TCC(21) TCC(21) TCC(18)	60			1	7TUVU_42958	CAGGAGACAACAGCAGGTGG	7TUVU_19039	GCAGGAGAAGAACAGGAGGC	TCC(21) TCC(21) TCC(18)	60	1			106	50	0	1
M01138:7:000000000-A985N:1:1102:11540:10346	AT(16)	16			1	7TUVU_49691	TGAGCATTGTCAAAGCAAGC	7TUVU_25005	GCACAGGTCAATCAATAATTTCC	AT(16)	16	1			1	1	1	1
M01138:7:000000000-A985N:1:2111:6006:11390	TC(20) TC(12)	32			1	7TUVU_09220	CTGCTGGGGAGGTATGTGG	7TUVU_35191	GGCTTCAAGGGATACGATGG	TC(20) TC(12)	32	1			4	6	3	1
M01138:7:000000000-A985N:1:2117:9680:23975	AC(16) AC(16)	32			1	7TUVU_40629	GAGGAGGGTTTTGTTGTGCG	7TUVU_01957	CATCCATAATCCGTAGTGCCG	AC(16) AC(16)	32	1			3	4	3	1
M01138:7:000000000-A985N:1:2118:19083:23145	AC(14)	14			1	7TUVU_51941	TGGTGACTGGGAGTCTATCCG	7TUVU_14309	TGAAAGTGCAAGGATCATGCC	AC(14)	14	1			7	1	1	1
M01138:7:000000000-A985N:1:2107:17036:5609	TC(12) TC(12)	24			1	7TUVU_35615	TGACATTAGGAAGATTATTTCTCAGC	7TUVU_51034	GAATCTATGATTTTCCATCATTTCC	TC(12)	12	1			2	2	2	1
M01138:7:000000000-A985N:1:2111:6740:12695	TC(12)	12			1	7TUVU_47212	TTTGTCACCTACCACTTCCTATAAGC	7TUVU_14028	AGGAAGGTCATTGAGGTGGG	TC(12)	12	1			1	1	1	1
M01138:7:000000000-A985N:1:1105:14995:20651	AC(14)	14	AC		1	7TUVU_17184	AGACACCCCTATACGCACCC	7TUVU_44827	TGTGTGTGTGCACGTGAGG	AC(14)	14	1	AC		4	1	2	1
M01138:7:000000000-A985N:1:1117:29076:11606	CG(12) CG(12)	24			1	7TUVU_33495	TGGCTTAAGCTTTGAGACAAGC	7TUVU_17745	GCTACCTGGTTGATCCTGCC	CG(12)	12	1			279	245	207	8
M01138:7:000000000-A985N:1:1102:24486:19718	TC(12) TC(12)	24			1	7TUVU_09911	CAGAAATGCAATACCAGCGG	7TUVU_08060	ATCGTTCAGCTCCGAAAAGG	TC(12) TC(12)	24	1			73	66	6	6
M01138:7:000000000-A985N:1:2111:27913:11300	AC(14) AC(14)	28			1	7TUVU_15357	CAAGGTAACTGACCCCAGGC	7TUVU_27160	AAGGCAGTCTTTTCCCCTCC	AC(14)	14	1			4	4	4	2
M01138:7:000000000-A985N:1:1118:11247:11578	TGC(18) TGC(24) TGC(21)	63			1	7TUVU_14848	CTGCTCCACCGTTAACCTCC	7TUVU_26545	GTGAGGGAGGGGCTACAGG	TGC(18) TGC(24) TGC(21)	63	1			1351	784	10	6
M01138:7:000000000-A985N:1:2114:24855:18535	TCC(18) TCC(18)	36			1	7TUVU_04252	CATCCTCTTCATCCCCTTCC	7TUVU_27327	TCAATCACTGAGTCCCAGGC	TCC(18) TCC(18)	36	1			32	24	7	1
M01138:7:000000000-A985N:1:1107:21909:16420	TC(22)	22			1	7TUVU_00464	GGTCTTGCAGCACACAGAGG	7TUVU_01784	TGTGGCCTTCCTTGTTACCC	TC(22)	22	1			2	3	1	1
M01138:7:000000000-A985N:1:1101:28804:9249	ATT(18)	18			1	7TUVU_33101	CCACCTCTGGTGGGATGG	7TUVU_54514	TGACCCGAACTAGCCAAAGG	ATT(18)	18	1			3	2937	1	1
M01138:7:000000000-A985N:1:1118:17947:25125	TC(12) TC(12)	24	TC		1	7TUVU_04299	GTTGGTGGTGTTCTGAAAGGG	7TUVU_30273	GTTGCTGTCCCTCACCTTCC	TC(12)	12	1	TC		25	25	18	1
M01138:7:000000000-A985N:1:2115:19777:2316	AC(12)	12			1	7TUVU_52833	CAACAGCTTTCAGTGCTGGC	7TUVU_04349	GCCACCTCATCTTCTGCTCC	AC(12)	12	1			1966891	1373962	375695	47
M01138:7:000000000-A985N:1:1110:26498:5508	TC(12)	12			1	7TUVU_36845	AGCACAACAACAGTGGGTGC	7TUVU_23306	ACACAGTGAGGCAGAGGACG	TC(12)	12	1			3	4	3	2
M01138:7:000000000-A985N:1:2114:16860:23948	AC(14)	14			0
M01138:7:000000000-A985N:1:1119:14774:22470	TCC(18) TCC(18)	36			1	7TUVU_39118	CTGGTGTCTCCTGCTGCC	7TUVU_55421	CTGGAGGAGACAATAACATGAGG	TCC(18)	18	1			44	4	4	1
M01138:7:000000000-A985N:1:1101:18152:19960	TC(12)	12			0
M01138:7:000000000-A985N:1:1109:27271:12815	AC(12)	12			1	7TUVU_31389	ACTGCACAAGCACTTCCAGC	7TUVU_27072	GCTCTCCACTTTGGCTGACC	AC(12)	12	1			18	23	1	1
M01138:7:000000000-A985N:1:1116:25373:8639	TCC(27)	27			1	7TUVU_16068	ACAGAGGGGCAGAGAAATGG	7TUVU_38587	CTGCTGGCTGTGATTGTTCC	TCC(27)	27	1			30	1	2	1
M01138:7:000000000-A985N:1:2113:17035:4788	ATT(24) ATT(24)	48			1	7TUVU_36431	CTAAAGGCCTCTTTGCAGGC	7TUVU_27602	GCCCATTCAAACAAAAGTGC	ATT(24)	24	1			2	3	2	1
M01138:7:000000000-A985N:1:2111:14678:6098	ATT(27)	27			1	7TUVU_09629	AATTGCTGAGGCTGGTTTGC	7TUVU_49986	AAGCCCAGTTCTTCAGTGCG	ATT(27)	27	1			3	2	3	2
M01138:7:000000000-A985N:1:1107:15277:16420	ATT(18) ATT(18)	36			1	7TUVU_05837	AGTTGACCAGGAGGGGTGG	7TUVU_17477	GTCAGCCACTAAGCACCACG	ATT(18) ATT(18)	36	1			10	4	1	1
M01138:7:000000000-A985N:1:2112:4252:19300	AT(16) AT(16)	32			0
M01138:7:000000000-A985N:1:1105:10549:5923	AC(14)	14			0
M01138:7:000000000-A985N:1:1102:10102:18154	AC(12) AC(12)	24			1	7TUVU_17729	CCACACACACACACTGTGGC	7TUVU_33890	GTGCATGAGGCAACAGAAGG	AC(12) AC(12)	24	1			4	7	4	1
M01138:7:000000000-A985N:1:1106:25575:14419	TC(16)	16			1	7TUVU_30909	AGATGCTCTGGCCATTGAGC	7TUVU_44689	GCAGAGGAGGTTCTTGGTGC	TC(16)	16	1			3	3	0	1
M01138:7:000000000-A985N:1:2108:17229:19546	AT(16)	16			1	7TUVU_19622	AGGAACGGTTCTTGTTTGGC	7TUVU_21141	AACCAGGACAACCCTATTCCC	AT(16)	16	1			3	1	1	1
M01138:7:000000000-A985N:1:1118:15984:22906	AT(12)	12			0
M01138:7:000000000-A985N:1:1106:25577:6059	TC(12)	12			1	7TUVU_34661	CCAAACCATCCAAGACTCAGC	7TUVU_13353	GAGAAAGGTCAGAAATGAGGAAGC	TC(12)	12	1			4	3	2	1
M01138:7:000000000-A985N:1:2113:9276:1796	CGG(18)	18			0
M01138:7:000000000-A985N:1:1113:17130:11480	TC(16) TC(16)	32			1	7TUVU_19435	GTGAAAACAACCAGCTTGGC	7TUVU_36651	CAATCCCGAACAGGAAACG	TC(16) TC(16)	32	1			2	4	2	1
M01138:7:000000000-A985N:1:2117:17955:13058	TCC(18)	18			1	7TUVU_47842	CTCCTCCCTGCCTTTTCTCC	7TUVU_33460	GGCCACTCCTCCTACCCC	TCC(18)	18	1			3	2	1	1
M01138:7:000000000-A985N:1:1115:2766:14512	TC(12)	12			0
M01138:7:000000000-A985N:1:1114:23278:18795	TC(14)	14			1	7TUVU_26495	GAAAAGGTGGCTGAGAACCC	7TUVU_18832	CCTTCAGAGGTTCCTTCTACCC	TC(14)	14	1			2	1	2	1
M01138:7:000000000-A985N:1:1103:8606:7557	AC(20)	20			1	7TUVU_20971	CAGGGATTTTCCTTACCTCGC	7TUVU_37274	TTGACATGCCCTGAGTCTCC	AC(20)	20	1			3	1	1	1
M01138:7:000000000-A985N:1:1112:26476:17186	AC(12)	12			1	7TUVU_42086	CCGCTGTTCCATAGTTTCAGG	7TUVU_11475	CCACCTTTCTATGCCCTTGC	AC(12)	12	1			12	17	0	1
M01138:7:000000000-A985N:1:2104:8997:16377	AC(16) AC(16)	32			1	7TUVU_41062	ATCCTACACCTCCACAGCCC	7TUVU_14861	GGCACTCAGCTCTAGCAGTCC	AC(16)	16	1			2	2	2	1
M01138:7:000000000-A985N:1:1106:15018:3932	AGGG(32)	32			1	7TUVU_54588	AAAGCTGTCCTTCTGCCTGC	7TUVU_08763	CTGAGCTGCATACATTGGGG	AGGG(32)	32	1			12	1	2	1
M01138:7:000000000-A985N:1:1107:13805:21143	AC(12)	12			1	7TUVU_24907	CGAAACCAGGACATCAACCC	7TUVU_52965	CGCTAACTTGCCTGGTCTCC	AC(12)	12	1			3	1	1	1
M01138:7:000000000-A985N:1:2111:13592:17008	AT(12) AT(12)	24			1	7TUVU_21427	CCACTTTACCACCTCTGGGG	7TUVU_24719	GCCCTCATGAAGTTTCTGCC	AT(12)	12	1			2	2	2	1
M01138:7:000000000-A985N:1:2118:21459:6046	TTC(18)	18			0
M01138:7:000000000-A985N:1:2107:25244:16878	AC(14)	14			1	7TUVU_09893	AGGGTTTTCTTTCCTTCTGGG	7TUVU_24281	GCCCTGAGACCACAACCC	AC(14)	14	1			1	1	1	1
M01138:7:000000000-A985N:1:2109:20631:19844	AC(26) AC(26)	52			1	7TUVU_06429	TTAAACTTACTCCCTTGAATTAGAAGC	7TUVU_37955	TTTTGGTTTCGATAGACAATACG	AC(26)	26	1			41	96	12	3
M01138:7:000000000-A985N:1:1113:6483:5926	TC(12)	12			1	7TUVU_45948	TGTGTACCAGCTTAAATTCTTCATCC	7TUVU_01306	AGCCTTTTCGATGAGCACG	TC(12)	12	1			4	1	0	1
M01138:7:000000000-A985N:1:1116:26279:21146	TCC(42) TCC(18) TCC(18) TCC(18) TCC(18)	114			1	7TUVU_00325	CGGAGTAAAAGAACGAGAAGC	7TUVU_02035	TCTTCTTCCTCCTACCACCC	TCC(42)	42	1			1	1	1	1	tested, unsatisfactory at 58°C annealing temperature
M01138:7:000000000-A985N:1:1106:12427:7058	AT(12) AT(12)	24			1	7TUVU_07020	ATCCGAGCACTTCCTTGTCC	7TUVU_29471	TAACATTGGCTCGCAAGAGG	AT(12)	12	1			24	1	2	1
M01138:7:000000000-A985N:1:1108:25283:10721	AT(14) AT(14)	28			1	7TUVU_13802	TGCATTGTTCTTTCAAGCCC	7TUVU_30558	ACAGTCCCGTGAGCTCTTCC	AT(14) AT(14)	28	1			2	2	2	1
M01138:7:000000000-A985N:1:2112:23282:13158	AC(12)	12			0
M01138:7:000000000-A985N:1:2102:12924:7327	AT(16)	16			1	7TUVU_27930	TGTGCCAGTGACAAGCAGG	7TUVU_13971	GCACTCATTTGCTGCTACCG	AT(16)	16	1			1	1	1	1
M01138:7:000000000-A985N:1:2114:9653:24710	AT(12) AC(12) AT(12) AC(12)	48			1	7TUVU_50156	CATTTCTGCAGTGACTTGATGC	7TUVU_44299	TCCAAATTCCTGAGATAATGCC	AT(12) AC(12) AT(12) AC(12)	48	1			3	2	2	1
M01138:7:000000000-A985N:1:1114:6294:17207	TC(12)	12			1	7TUVU_33327	AAAGGAGCTAGCCATGAGGC	7TUVU_26763	AGCAGCCTGTCAGGAGTGG	TC(12)	12	1			3	1	1	1
M01138:7:000000000-A985N:1:1105:16237:15180	TCC(21) TCC(21)	42			1	7TUVU_27815	TCCTGCTTTTCTCTCCTGCC	7TUVU_14487	TGAAGAGGGGAAGAAGGTGG	TCC(21) TCC(21)	42	1			12	2	2	1
M01138:7:000000000-A985N:1:1111:5094:13926	AT(12)	12			1	7TUVU_23285	TCCCCTGTAGGGCTTGTCC	7TUVU_25494	AGAAAGATGCTTTGATGGTTAGGC	AT(12)	12	1			1	1	1	1
M01138:7:000000000-A985N:1:1112:20963:14776	AT(12)	12			0
M01138:7:000000000-A985N:1:2109:14283:8705	AT(12) AC(12)	24			1	7TUVU_27766	AAGCCACTTCTTTTCCTTGCC	7TUVU_09877	TCCGTTCTGTTCTGTAGTTCGG	AT(12) AC(12)	24	1			1	1	1	1
M01138:7:000000000-A985N:1:2114:14778:19660	AC(16)	16			0
M01138:7:000000000-A985N:1:2108:11694:10614	AAAC(24) AAAC(24)	48			1	7TUVU_22012	AAAGAATGATGGGTTTGGGG	7TUVU_02178	GCCTCTGCTCTCCAGTAGGG	AAAC(24) AAAC(24)	48	1			2	1	2	1
M01138:7:000000000-A985N:1:2106:6851:17636	AC(12) AC(12)	24	AC		1	7TUVU_43512	ACCTTCACGAGAATGTTGCG	7TUVU_44572	GGGACACTGGTGAAATCGG	AC(12)	12	1	AC		3	3	3	1
M01138:7:000000000-A985N:1:1115:24424:2869	AT(20)	20			0
M01138:7:000000000-A985N:1:2107:17104:11494	TCC(18) TCC(18)	36			1	7TUVU_37877	CAGGAAGCAACAAGAGGTGG	7TUVU_49081	GTCCTGTTGCCTTCTCCTCC	TCC(18) TCC(18)	36	1			4	3	3	1
M01138:7:000000000-A985N:1:1110:11925:25167	TC(12) TC(12)	24			1	7TUVU_34115	AATCAGCAGTGCAGAGCAGG	7TUVU_00436	TTAAACCCAGCCTGAGGTCC	TC(12) TC(12)	24	1			1	2	1	1
M01138:7:000000000-A985N:1:1112:16680:24243	AC(16) AC(16)	32			1	7TUVU_39466	ATGATGCTCTTGGTGAGCCC	7TUVU_06328	GACGTCTTGGAAGACCCACC	AC(16)	16	1			2	3	2	1
M01138:7:000000000-A985N:1:2106:22396:14922	AC(14) AC(14)	28			1	7TUVU_01426	TGTGTGTGTGTTGTGGCAGG	7TUVU_36031	GAAAGCAGGGCAAACAAACC	AC(14)	14	1			2	4	2	1
M01138:7:000000000-A985N:1:1111:21308:5476	TC(12)	12			1	7TUVU_34011	GTCACCGTCTTTGACCCTCC	7TUVU_18933	TGAGGGATGCAAGGATAACG	TC(12)	12	1			11	6	1	1
M01138:7:000000000-A985N:1:2106:28427:10708	CGG(18) CGG(18)	36			1	7TUVU_52066	CCAGCAACAAGAGGAAGCG	7TUVU_08769	GTAGTTGAGCCCGAAGGTGC	CGG(18)	18	1			2	2	2	1
M01138:7:000000000-A985N:1:1119:17000:21748	TCC(24) TCC(18) TCC(18) TCC(18) TCC(18)	96			1	7TUVU_04955	GACACCACGATGAAGAGGAGG	7TUVU_11425	GTCATGCTTTTCTCTCCTGCC	TCC(18) TCC(18) TCC(18) TCC(18)	72	1			1	99	1	1
M01138:7:000000000-A985N:1:2101:6028:21713	TC(14) TC(14)	28			1	7TUVU_30273	GTTGCTGTCCCTCACCTTCC	7TUVU_39164	TTCTGAAAGGGCTGACATGG	TC(14)	14	1			25	1	1	1
M01138:7:000000000-A985N:1:1109:9330:21365	TCC(27) TCC(18)	45			1	7TUVU_13742	ATGCTCTTGTCTCGTGCTGC	7TUVU_04898	GAGAGAGGGGCATGAAGAGG	TCC(27) TCC(18)	45	1			5	1	1	1
M01138:7:000000000-A985N:1:2112:2938:8879	AC(12)	12			1	7TUVU_52833	CAACAGCTTTCAGTGCTGGC	7TUVU_04349	GCCACCTCATCTTCTGCTCC	AC(12)	12	1			1966891	1373962	375695	47
M01138:7:000000000-A985N:1:1108:4964:9004	AC(12) AC(12)	24			1	7TUVU_13348	CTCACCTGGCACTGAACAGC	7TUVU_35915	TTGGCAATTTGCTCCCTAGC	AC(12)	12	1			2	5	2	1
M01138:7:000000000-A985N:1:1106:16396:11337	TC(12) TC(12)	24			1	7TUVU_45056	TGCAGCAATATAACTGCCAGC	7TUVU_17269	GGAAATCCTCCTTCCTTGGG	TC(12) TC(12)	24	1			2	2	2	1
M01138:7:000000000-A985N:1:2113:17630:10278	ATT(18)	18			0
M01138:7:000000000-A985N:1:2108:20725:18054	AT(12)	12			1	7TUVU_54394	CATCTTTTATTGGAGCGACTGC	7TUVU_38142	CCTTTACATTTGGAAGAAAGGAGC	AT(12)	12	1			1	2	1	1
M01138:7:000000000-A985N:1:2105:20043:4261	AT(16) AT(18)	34			1	7TUVU_42326	TTGTTTCTGGGTTGTGTGTGC	7TUVU_52692	CTCCCAGTCAGCCATCTGC	AT(16) AT(18)	34	1			1	1	1	1
M01138:7:000000000-A985N:1:2110:23394:14666	AC(12)	12			0
M01138:7:000000000-A985N:1:1114:23378:9722	TCC(27) TCC(27)	54			1	7TUVU_06364	TGTCCTCTGGAGCATTGAGC	7TUVU_09872	CGAAAGAGACCAGAGGAGCC	TCC(27)	27	1			353	1	1	1
M01138:7:000000000-A985N:1:2102:23451:1569	TC(12)	12			0
M01138:7:000000000-A985N:1:1108:11625:14320	ATT(18) ATT(18)	36			1	7TUVU_02754	CTGCTCAGGCATCAGTCAGC	7TUVU_26457	CTCCCTCAGTCCCTGTCCC	ATT(18) ATT(18)	36	1			178	5	0	1
M01138:7:000000000-A985N:1:1102:4654:7282	AGT(18)	18			1	7TUVU_20891	GCATCACTTGTCTTTTCTTGGG	7TUVU_29183	CCTTCCTAGTGGGATGGGG	AGT(18)	18	1			2935	5	1	1
M01138:7:000000000-A985N:1:2105:8203:19181	AC(12) AC(12)	24			1	7TUVU_43252	TAGGGACCTCACCTTGGACC	7TUVU_32529	AAGAATTCATGTGGTATCCCTCC	AC(12) AC(12)	24	1			2	2	2	1
M01138:7:000000000-A985N:1:1105:23256:15717	TC(12)	12			1	7TUVU_17256	GCTCTTTCTCACACTCCCGC	7TUVU_46128	TCAGCTTTGCTTCCGATTCC	TC(12)	12	1			4	4	1	1
M01138:7:000000000-A985N:1:2102:14209:10425	AT(14) TC(14)	28			1	7TUVU_48034	CAGTCAGCCTTTCCAATAGCC	7TUVU_21167	TGTATACCTAAGCGACGCGG	AT(14) TC(14)	28	1			2	2	1	1
M01138:7:000000000-A985N:1:2108:24851:16804	AC(12)	12			0
M01138:7:000000000-A985N:1:2117:6386:2977	AC(12) AC(12)	24			1	7TUVU_49756	CTGTGACAGCACCGTTTTCC	7TUVU_16105	TCCCTTTCACATCCATGCC	AC(12)	12	1			1	2	1	1
M01138:7:000000000-A985N:1:2115:14777:20698	AC(14) AC(14)	28			1	7TUVU_53339	GCATATGATCAGACAGCATTAGGC	7TUVU_23653	CTCTGTTCCACTCCTTCTGGG	AC(14) AC(14)	28	1			3	3	3	1
M01138:7:000000000-A985N:1:2119:8152:6668	TTC(27)	27			1	7TUVU_07623	TTAAAGTTTCTGCTATGGCTACATGC	7TUVU_01310	TGAGGGGATGAAAACAAGGG	TTC(27)	27	1			1	2	1	1
M01138:7:000000000-A985N:1:1104:16729:20811	TTCC(24) TTCC(24)	48			1	7TUVU_05010	AAATTCTTGGCATTAGGAGTTGG	7TUVU_36090	CCATTTCCTCAGAGACTACATGC	TTCC(24)	24	1			2	1	1	1
M01138:7:000000000-A985N:1:1107:22020:16696	ATT(21)	21			1	7TUVU_52908	GTTCTGCAAGTGCTCCAACC	7TUVU_50120	GGACATTGGTCAGCAAGTGG	ATT(21)	21	1			1	1	1	1
M01138:7:000000000-A985N:1:2110:10133:25243	TTC(21)	21			0
M01138:7:000000000-A985N:1:1102:22443:16025	AAAC(36) AAAC(36)	72			1	7TUVU_51827	CATTTACATTCCTACGCGCC	7TUVU_06358	GGTCTTAAGTGCCAGCTCCC	AAAC(36) AAAC(36)	72	1			1	1	1	1
M01138:7:000000000-A985N:1:2115:16736:25242	AC(12)	12			1	7TUVU_25710	AAATAACCTCACCCGCCTCC	7TUVU_07645	GGGGTTCTTTTGGGTGGG	AC(12)	12	1			7	4	2	1
M01138:7:000000000-A985N:1:2113:22007:3962	TCC(18) TCC(18)	36			1	7TUVU_49920	GATGGAGGATGCTCTTTGCC	7TUVU_49117	AGAGGAGCTGGTGCTTCCC	TCC(18)	18	1			2	2	2	1
M01138:7:000000000-A985N:1:1109:23654:4741	ATT(18)	18			1	7TUVU_50690	TGCAAAAGGATTTTCCGTGC	7TUVU_39881	CTGGTCCATCAGCATCTCCC	ATT(18)	18	1			2	2	2	2
M01138:7:000000000-A985N:1:2116:11887:16912	ATC(21)	21			1	7TUVU_08610	CAACTGGGTTCAAGCACAGC	7TUVU_14037	TCCACTGAAATCAGGGAGGG	ATC(21)	21	1			3	1	1	1
M01138:7:000000000-A985N:1:1104:6269:19145	AT(12)	12			1	7TUVU_06215	GCATCTTTGCTGGCTGTCC	7TUVU_15335	CCGTTTCTTTGCCTTTCAGC	AT(12)	12	1			87	1	1	1
M01138:7:000000000-A985N:1:2103:17243:5299	AC(14)	14			1	7TUVU_50516	GTTTCATCCTCCCTGCAACC	7TUVU_39362	GCCTGTGAGTCTTGTGCTGG	AC(14)	14	1			1	2	1	1
M01138:7:000000000-A985N:1:1106:3180:14022	AT(12)	12			0
M01138:7:000000000-A985N:1:1112:27680:9471	AC(12)	12			0
M01138:7:000000000-A985N:1:1116:12511:6731	AT(22) AT(22)	44	AT		1	7TUVU_13170	TTGAAACGTCCCAGATCAGC	7TUVU_16192	TGAAGATTAAAGTGGTGCCTGC	AT(22)	22	1	AT		2	2	2	1
M01138:7:000000000-A985N:1:1108:14643:11647	TCC(18) TCC(18)	36			1	7TUVU_51743	TTCCTCCTTCTGTTGTCCCC	7TUVU_28451	GACAACGTCATGATGAGCAGG	TCC(18)	18	1			33	9	3	1
M01138:7:000000000-A985N:1:1109:12467:4879	TC(20) TC(20)	40			1	7TUVU_02718	GCTCGGTCTAGCTTCTTGCC	7TUVU_20686	CTACGGTTCCCTTCCAGACG	TC(20)	20	1			2	2	2	1
M01138:7:000000000-A985N:1:2103:1928:15098	AT(18)	18			1	7TUVU_29995	GCATGCACCTCTAGCTTCCC	7TUVU_11401	AGGCACTTGAAGGAAAAGAGTAGG	AT(18)	18	1			3	1	1	1
M01138:7:000000000-A985N:1:2117:6874:9266	AT(14) AT(14)	28			1	7TUVU_10596	AAAGCCTGAATCATCTGCCG	7TUVU_05373	CAGCTGGCATTGCATTTAGC	AT(14) AT(14)	28	1			4	2	2	1
M01138:7:000000000-A985N:1:1101:17086:17705	AC(14) AC(14)	28			1	7TUVU_36699	TAGTGCGTTTCCCATTTCCC	7TUVU_44875	CTTCTTCTGTCCCATCTTCCG	AC(14) AC(14)	28	1			38	104	20	1
M01138:7:000000000-A985N:1:2109:9435:17548	AC(12) AC(12)	24	AC		1	7TUVU_33944	AAATCAGTAGTGGTGGCAAGC	7TUVU_50381	TTATCAGCAAAGACAATGGGG	AC(12)	12	1	AC		3	3	2	1
M01138:7:000000000-A985N:1:1103:15039:18926	TGC(27) TGC(18) TGC(27) TGC(18)	90			1	7TUVU_30702	GCTTGCACCTCTGGGATAGC	7TUVU_14848	CTGCTCCACCGTTAACCTCC	TGC(27) TGC(18) TGC(27) TGC(18)	90	1			22	1351	0	5
M01138:7:000000000-A985N:1:1103:6570:14710	TC(12) TC(12)	24			1	7TUVU_17761	TGCAGGTAATTTCCTACGACG	7TUVU_38844	TGACCTCTCACAAAGCTACGG	TC(12)	12	1			4	4	4	2
M01138:7:000000000-A985N:1:2104:7819:13316	TC(18)	18			1	7TUVU_18103	TTGTTAACTGAGATGCTGTGTGC	7TUVU_53172	TGTGATCATCAGTAGCATTCGG	TC(18)	18	1			3	1	0	1
M01138:7:000000000-A985N:1:1108:3863:15023	TC(12) TC(12)	24			1	7TUVU_19149	TTGCTCATGAACAGAGAGAGAGG	7TUVU_21251	TGGGTCCCTGTGCTTATATGG	TC(12) TC(12)	24	1			4	4	4	1
M01138:7:000000000-A985N:1:2107:10681:7823	TCC(21) TCC(21)	42			1	7TUVU_21065	CCTCCAACTGTTGTCTCCTCC	7TUVU_08449	AGGGAGCAAGAGAGACGAGC	TCC(21)	21	1			40	32	11	3
M01138:7:000000000-A985N:1:1115:24272:16742	TC(12)	12			1	7TUVU_04644	ATGCGATCGCTAAAGGTTCC	7TUVU_43049	TTGCTGGCAATAGAAAGGGG	TC(12)	12	1			1	873	1	1
M01138:7:000000000-A985N:1:2101:19795:25220	AC(26) AC(26)	52			1	7TUVU_11245	AGGCAGGGGCTCTTTACTTCC	7TUVU_09734	CATTAAATATTCCTGTTGTGCTCTGG	AC(26)	26	1			4	4	4	1
M01138:7:000000000-A985N:1:2114:16696:20982	AT(14) AT(14)	28			1	7TUVU_48863	TCCAGTAGAAGGCAGAGGGG	7TUVU_04830	TTGTGACTGTGGGGTTCTCC	AT(14) AT(14)	28	1			2	2	2	1
M01138:7:000000000-A985N:1:1103:7302:20194	AC(12) AC(12)	24			1	7TUVU_15801	AATGGTTTGCATTGGAAGGG	7TUVU_17246	GAACAGGTTGCCCAGAGAGG	AC(12)	12	1			21	2895	2	1
M01138:7:000000000-A985N:1:1117:24187:9830	AT(12)	12			1	7TUVU_32407	GGCTGTGCAGTTATACTCCTCG	7TUVU_15736	GAGAAAGCCACCGAGGTCC	AT(12)	12	1			1	6	1	1
M01138:7:000000000-A985N:1:1105:19293:4302	ATT(18) ATT(18)	36			1	7TUVU_16972	TCAGTCCTGATGGCATAAAACC	7TUVU_16058	ACATTTACTAAAGTGATCGTAAGTGCC	ATT(18)	18	1			2	2	2	1
M01138:7:000000000-A985N:1:2117:17103:17701	ATT(36) ATT(36)	72			1	7TUVU_35610	TGCGTCACTTGTCTTTTCTTGG	7TUVU_31979	ATGGTTTAACCCCAGCCAGC	ATT(36) ATT(36)	72	1			43	1912	2	1
M01138:7:000000000-A985N:1:2107:25747:12834	TC(14) TC(14)	28			1	7TUVU_02840	CCATTTTGCTTTTGTTCTGCC	7TUVU_27427	GCATTAGGGAAGGAGCAAGG	TC(14)	14	1			2	1	1	1
M01138:7:000000000-A985N:1:1108:15075:5229	TGCC(28) TGCC(28)	56			0
M01138:7:000000000-A985N:1:2119:15291:7159	TCC(21)	21			1	7TUVU_31850	GTGACACGGCAGGACAGG	7TUVU_36244	AGTGCTGCTGTTGGTGGG	TCC(21)	21	1			42	18	2	1
M01138:7:000000000-A985N:1:2105:5827:11867	TC(12) TC(12)	24	TC		1	7TUVU_13156	TGCTCCCACACAGAAGATGC	7TUVU_52705	GCAACAGCATCAGTCTTGGC	TC(12)	12	1	TC		54	26	23	1
M01138:7:000000000-A985N:1:1116:13961:11918	TCC(18) TCC(18)	36			1	7TUVU_00492	AAGGAAGATGAGGTGGCAGC	7TUVU_10020	TCCTCTCCTTTTGCCTCAGC	TCC(18) TCC(18)	36	1			142	5	1	1
M01138:7:000000000-A985N:1:1109:17541:11843	TC(18)	18			1	7TUVU_31150	AGCACAGTTGATCCCTTCCC	7TUVU_03932	GGGCTGGTAATAGGGAAGAAGG	TC(18)	18	1			3	1	1	1
M01138:7:000000000-A985N:1:1103:6351:7835	ATT(18)	18			1	7TUVU_45270	ACTTGGAGACTCGGTCACAGC	7TUVU_54945	TTTGCTGATCTCCCTCCTGG	ATT(18)	18	1			1	2	1	1
M01138:7:000000000-A985N:1:1107:13826:24585	AC(12) AC(12)	24			1	7TUVU_47176	GCACGGGGATTAAATAAAAGAGC	7TUVU_43366	TGTCCGTGGGATTTTCTTCC	AC(12) AC(12)	24	1			1	4	1	1
M01138:7:000000000-A985N:1:1101:21132:5460	AC(14) AC(14)	28			1	7TUVU_23921	CACATACACACACATGCAGGG	7TUVU_10921	TGTCTTTCTCTCTCACCCAAGC	AC(14)	14	1			3	3	3	1
M01138:7:000000000-A985N:1:1115:17084:19672	AT(14) AT(14)	28			1	7TUVU_33826	AAGTGTGGTGAGATGAAGGGC	7TUVU_10150	GAGGTAGGATTGAGGGCTTGG	AT(14)	14	1			4	4	4	1
M01138:7:000000000-A985N:1:1107:8352:2135	TC(14)	14			1	7TUVU_10782	AAGAGAGAAGGAGGTGAGGGG	7TUVU_48876	CAAGTTGATAGCTGCATCTCAGG	TC(14)	14	1			1	3	1	1
M01138:7:000000000-A985N:1:1105:21751:5411	AC(12) AC(12)	24			1	7TUVU_29960	TGATGTGTGTGTGTGTAAATGCC	7TUVU_05443	CTGCTCCACATAATATCTAATCCAGC	AC(12) AC(12)	24	1			2	1	2	1
M01138:7:000000000-A985N:1:2119:12427:24132	TGC(18) TGC(27) TGC(18) TGC(18) TGC(27) TGC(18)	126			1	7TUVU_14848	CTGCTCCACCGTTAACCTCC	7TUVU_23153	GAGGACCTCGAGTGAGGTGG	TGC(18) TGC(27) TGC(18)	63	1			1351	907	9	80
M01138:7:000000000-A985N:1:2110:20561:19562	AC(12)	12			1	7TUVU_13524	GCCACCAAGTGTGTGTGTCC	7TUVU_05572	AGCCTCTGCTCTGTGTGGG	AC(12)	12	1			909	515	31	1
M01138:7:000000000-A985N:1:2108:12665:18041	TC(12)	12			0
M01138:7:000000000-A985N:1:2106:21580:6718	AC(12) AC(12)	24			1	7TUVU_36059	GTTCTGTGGCGTTGTCATCC	7TUVU_37300	CAAAGAGAAGGAACCGCAGC	AC(12)	12	1			201	2	0	1
M01138:7:000000000-A985N:1:1115:8129:11102	ATT(18)	18			1	7TUVU_48384	TTTGTGTATGTATATAGCATTTTGGC	7TUVU_24366	CCAAGTTTAACCTACTTTCTGATGG	ATT(18)	18	1			1	1	1	1
M01138:7:000000000-A985N:1:1112:18478:12895	TCC(18) TCC(18)	36			1	7TUVU_15185	TGCCCTCATCTTCATCATGC	7TUVU_02148	GAGGCGGAGGAGACATTAGC	TCC(18)	18	1			8	1	0	1
M01138:7:000000000-A985N:1:2117:13498:8873	TCC(24)	24			1	7TUVU_20292	AGACGCTTTCCTCTTCAGGG	7TUVU_29999	GAAAAGCCTCCCTCTTTCCC	TCC(24)	24	1			245	1	1	1
M01138:7:000000000-A985N:1:2111:12271:20065	ATT(18) ATT(18)	36			1	7TUVU_40898	CATGCAGCCACTCCTCCC	7TUVU_13686	TGCATCACTTGTCTCTTCTTGGG	ATT(18) ATT(18)	36	1			3	50	3	1
M01138:7:000000000-A985N:1:2104:6531:19924	TCC(24) TCC(24)	48			1	7TUVU_23104	GCTCACTCTTCTGAACCCAGC	7TUVU_28020	GAAGATGACGGCATCAGTGG	TCC(24) TCC(24)	48	1			3	3	3	1
M01138:7:000000000-A985N:1:2110:22928:4164	TC(16)	16			1	7TUVU_48206	TCTGTGCTTCCCTAGCCACC	7TUVU_36935	GAGACTGCGAGAGAGTGCCC	TC(16)	16	1			141	1	1	1
M01138:7:000000000-A985N:1:1101:22652:12655	TC(14) TC(14)	28			1	7TUVU_37447	CAACAGAGACGTTGCGATGC	7TUVU_12062	GATGAGGTTGCTGTGAGCCC	TC(14) TC(14)	28	1			4	2	1	1
M01138:7:000000000-A985N:1:1105:24287:7532	TC(14)	14			0
M01138:7:000000000-A985N:1:1109:13113:4849	AC(18)	18			1	7TUVU_39687	CGAGAAGCTGGTGTCAGAGG	7TUVU_49576	AGGGTAGGAGGAGAGCTGGG	AC(18)	18	1			1	1	1	1
M01138:7:000000000-A985N:1:2114:9858:7899	AC(14)	14			0
M01138:7:000000000-A985N:1:1101:18287:17887	ATT(18)	18			1	7TUVU_36289	AGGGAGAGATCAGACAGGCG	7TUVU_47740	GCTGTCCGTTCTTTGACACG	ATT(18)	18	1			1	1	1	1
M01138:7:000000000-A985N:1:1116:21450:19144	TC(12)	12			1	7TUVU_33170	AGAGAACTGTTCGTGCAGCC	7TUVU_21664	ACAAACGCAAGGTTACCAGC	TC(12)	12	1			4	1	1	1
M01138:7:000000000-A985N:1:2119:26464:14128	AC(12) AC(12)	24			1	7TUVU_25220	AAGCAGATGGATGACAACGC	7TUVU_44873	GCAATTTGACCAGTTGCTGC	AC(12) AC(12)	24	1			126	25	11	2
M01138:7:000000000-A985N:1:2103:9447:16036	AC(20)	20			1	7TUVU_54525	TCAGATCTGCTTGCCACCC	7TUVU_51154	TTCCAGCAGTAAGTTGCGTAGC	AC(20)	20	1			3	1	1	1
M01138:7:000000000-A985N:1:2101:23786:10727	AT(14) AT(14)	28			1	7TUVU_50727	GTGTGTGAGACTGGGTTGGG	7TUVU_40372	GTTGGAGCTGCCCTTAAAGC	AT(14) AT(14)	28	1			1	3	1	1
M01138:7:000000000-A985N:1:2113:17806:15997	AC(12) AC(12)	24			1	7TUVU_15918	GTCAGAGGGTGGAGTCGAGC	7TUVU_06904	CTGGAAGTCCAGGTGCAGG	AC(12) AC(12)	24	1			6	6	6	1
M01138:7:000000000-A985N:1:2119:18401:7973	ATT(24) ATT(24)	48			1	7TUVU_47568	AAGGGGTATTCCATACCGTGG	7TUVU_38618	TACAGCTGCTCGCTCACTCC	ATT(24) ATT(24)	48	1			122	8	1	1
M01138:7:000000000-A985N:1:2109:11198:5115	TCC(21) TCC(21)	42			1	7TUVU_23900	GAGGCAGCAGGTGACAATACC	7TUVU_09171	CATCGTCCTCCACTTCATGC	TCC(21) TCC(21)	42	1			79	80	1	1
M01138:7:000000000-A985N:1:1103:5800:11996	TCC(24) TCC(24)	48			1	7TUVU_02517	CCATGGTGTCCCCACTTACC	7TUVU_20937	GACGGACAGATGAAGGAGGG	TCC(24) TCC(24)	48	1			6	2	2	1
M01138:7:000000000-A985N:1:2119:13285:18034	TTGG(28)	28			1	7TUVU_44669	TTGCAGTTAGGGTTTCGTGG	7TUVU_49309	CCTTCACAACCTGAAAATGGC	TTGG(28)	28	1			15	22	1	1
M01138:7:000000000-A985N:1:1113:24487:12722	TC(12) TC(12)	24			1	7TUVU_02154	GCGACTGTAAAGCCAGAGGG	7TUVU_50189	AATGCACAACTGACCATCGC	TC(12)	12	1			80	6	4	1
M01138:7:000000000-A985N:1:2112:5842:3369	AT(12)	12			0
M01138:7:000000000-A985N:1:2106:18159:5716	AT(14) AT(14)	28			1	7TUVU_13908	TTTTGGCCTGGACTGATAGG	7TUVU_40281	TTTTCATTCATGACTTTGTAGATTGC	AT(14)	14	1			2	2	2	1
M01138:7:000000000-A985N:1:2102:8692:1451	AT(14)	14			1	7TUVU_25741	ATTCCCATGGGTCAGAATGC	7TUVU_28493	ATCTCACAGCATGATTGCCG	AT(14)	14	1			1	1	1	1
M01138:7:000000000-A985N:1:1119:18744:12908	TC(12) TC(12)	24			1	7TUVU_44114	TCTTTCTCTCTCGGGTGTGC	7TUVU_32597	TTTTAAAGGAGGTTACAGGCACC	TC(12)	12	1			4	4	4	1
M01138:7:000000000-A985N:1:2110:17465:13062	CGG(18) CGG(18)	36			0
M01138:7:000000000-A985N:1:1102:22019:21803	AT(14) AT(14)	28			1	7TUVU_49033	GCCAGGTAATTGTATACTCAGACAGG	7TUVU_43135	CATTTATATTTCTTCGTATGTCAACATGG	AT(14) AT(14)	28	1			1	2	1	1
M01138:7:000000000-A985N:1:1119:20367:13255	AC(30) AC(14)	44			1	7TUVU_16152	AGTGGTACTGGAGTTTCCAGGG	7TUVU_27483	GCTTTGTGATCGTCACCTGC	AC(14)	14	1			2	7	2	1
M01138:7:000000000-A985N:1:2117:23873:7423	AAAC(24)	24			1	7TUVU_49974	TGGCGGTGTATATTTGATCAGC	7TUVU_03795	ACTTTCTTTCAACAGCGCCC	AAAC(24)	24	1			1	1	1	1
M01138:7:000000000-A985N:1:2111:7954:14823	TGC(18) TGC(18)	36			1	7TUVU_50432	CACTGACAGCGTCTCTTGCC	7TUVU_10174	TAGGTGCTTGCAGATGCTGG	TGC(18) TGC(18)	36	1			1	3	1	1
M01138:7:000000000-A985N:1:2110:28039:7551	ATT(18)	18			1	7TUVU_15814	CAGTCATCGGGTGGTGAGC	7TUVU_33341	TCCCACTCCTTTTCAGCCC	ATT(18)	18	1			5	1	1	1
M01138:7:000000000-A985N:1:2108:4015:15809	TC(14)	14			0
M01138:7:000000000-A985N:1:1104:19036:16632	TCC(24) TCC(24)	48			1	7TUVU_12808	GCAGGTGACAATACCATGACG	7TUVU_31290	CTGCTATGCCTCCTTCCTCC	TCC(24) TCC(24)	48	1			67	71	12	1
M01138:7:000000000-A985N:1:1109:25120:17368	AC(12)	12			0
M01138:7:000000000-A985N:1:1105:13694:8578	AC(14) AC(14)	28			1	7TUVU_02515	AAGTCAACTGTGCAGATCCCC	7TUVU_49652	CACAAAAGCAGTCTGTGCCC	AC(14)	14	1			7	5	5	2
M01138:7:000000000-A985N:1:1111:12782:22994	TC(12)	12			0
M01138:7:000000000-A985N:1:2102:7404:15338	AC(14)	14	AC		1	7TUVU_25274	GGAAAAGGTGATTGGGGAGG	7TUVU_52774	CATTTTGGTTTACCGACTGCG	AC(14)	14	1	AC		1	1	1	1
M01138:7:000000000-A985N:1:2108:8845:9807	AC(12)	12			1	7TUVU_20206	CTGACTTTCATGGCATTGCG	7TUVU_20348	TGGCTTTACCTTGGTGTGGG	AC(12)	12	1			3	1	1	1
M01138:7:000000000-A985N:1:2107:19083:20333	TCC(18) TCC(21)	39			1	7TUVU_51674	CTGCCTCACCATCCTTCTCC	7TUVU_30792	CAGCAGGAGAAAAGAGCACG	TCC(18)	18	1			75	13	4	1
M01138:7:000000000-A985N:1:1111:7396:20707	ATT(18) AGT(18) ATT(18) AGT(18)	72			1	7TUVU_14375	CCCAGCTGGCAATTGAGC	7TUVU_02278	AGTGAGCAGCTGTGTGGTGC	ATT(18) AGT(18)	36	1			2	281	2	1
M01138:7:000000000-A985N:1:2107:28757:16940	TC(12)	12			1	7TUVU_38047	TGGCTCAACTTGAACATGGC	7TUVU_23340	TACAGGTAACCGCTCCCAGG	TC(12)	12	1			1	1	1	1
M01138:7:000000000-A985N:1:1109:8565:20774	AT(12)	12			1	7TUVU_22698	GCCTGGCCAGAGGTAAAGC	7TUVU_38455	GTTTCTGGAGCGTGTTGTGG	AT(12)	12	1			1	2	1	1
M01138:7:000000000-A985N:1:1111:9290:17222	ATT(18) ATT(18)	36			1	7TUVU_38283	GGATGGGGAGGAGAATCAGG	7TUVU_42832	CCACTGGGAGGTGGGAGG	ATT(18)	18	1			465	63	0	1
M01138:7:000000000-A985N:1:1104:3932:20053	AC(12)	12			1	7TUVU_49951	CTGGCTGGAAGTGAAACGC	7TUVU_00165	GAGTGAGCCCTTTGGAGGC	AC(12)	12	1			2	1	1	1
M01138:7:000000000-A985N:1:2114:13587:15692	AAAC(24) AAAC(24)	48			1	7TUVU_51544	GGTGACCCTCTGCTGAAAGG	7TUVU_31581	GCCAGAATCCTGATGTGTGC	AAAC(24)	24	1			3	1	2	1
M01138:7:000000000-A985N:1:1116:9901:15884	ATT(18)	18			1	7TUVU_16028	TCATTTGGCAAGTGGTGAGC	7TUVU_04667	TAATGGATGCCACCTGACCC	ATT(18)	18	1			1	3	1	1
M01138:7:000000000-A985N:1:2101:25201:18948	TC(12) TC(12)	24			1	7TUVU_24572	ATGAGAAAGTGGTGGTGGGG	7TUVU_14463	GGGAGGGGAAGAATGATGC	TC(12)	12	1			2	2	2	1
M01138:7:000000000-A985N:1:1119:22848:5486	AC(20) AC(20)	40			1	7TUVU_53177	CTCAGATCCCTTTTGAACTAATGC	7TUVU_30026	TGAGGGAAATGATGAATGGC	AC(20)	20	1			3	3	3	1
M01138:7:000000000-A985N:1:1101:14077:23918	TC(20) TC(20)	40			1	7TUVU_14400	TCATCTCTCCTCCCTGAGCC	7TUVU_24821	TTCCCAAAACACTGCAAAGG	TC(20) TC(20)	40	1			2	1	1	1
M01138:7:000000000-A985N:1:2106:16769:10001	TC(12) TC(12)	24	TC		1	7TUVU_04911	GGATTTGAAAATAAGCCAACAAGC	7TUVU_09077	TGTGAAGGAAATGTTTTGCTGG	TC(12)	12	1	TC		3	2	2	1
M01138:7:000000000-A985N:1:2107:21627:20988	TC(16)	16			1	7TUVU_39061	AGTCCTTTGAAGAACTGCATCC	7TUVU_17440	AGAGACCTTGGAGGTGAGGG	TC(16)	16	1			12	6	2	1
M01138:7:000000000-A985N:1:1108:7296:11934	AC(22)	22			1	7TUVU_45394	GGTAGATAGCCCGAAGCGG	7TUVU_32618	AAACCGGGATGAAAAGAGGG	AC(22)	22	1			1	2	1	1
M01138:7:000000000-A985N:1:2118:22701:21558	AC(12)	12			1	7TUVU_48870	AATCAGTGACACAGCCTCACG	7TUVU_36577	GACTGGCACAGGAGATTGAGG	AC(12)	12	1			5	1	1	1
M01138:7:000000000-A985N:1:2116:24849:23615	TCC(18)	18			1	7TUVU_17867	CCTTGTCCTCCTTCCCTTCC	7TUVU_17128	GAGACAACAGCACGTGGAGG	TCC(18)	18	1			2	1	1	1
M01138:7:000000000-A985N:1:2114:25052:4324	AT(16)	16			0
M01138:7:000000000-A985N:1:2108:24730:16788	TCC(18) TCC(18)	36			1	7TUVU_09288	CTGACTCCTCGTCCGACTCC	7TUVU_38243	AGGCAGGAGGAGACAACTGC	TCC(18)	18	1			2	59	2	1
M01138:7:000000000-A985N:1:2104:23533:10191	AC(12)	12			1	7TUVU_04982	CCTTCGGCAAGTCTCAATGG	7TUVU_23222	CATTCCATGCAAGCAGTTGG	AC(12)	12	1			23	12	0	1
M01138:7:000000000-A985N:1:2116:25418:8482	AC(12)	12			0
M01138:7:000000000-A985N:1:2114:8194:9201	TC(12)	12			1	7TUVU_54002	AGAAAGGCCAGCTGAAATGC	7TUVU_31594	GGATTGCTGAGGTCAGTTGC	TC(12)	12	1			1	3	1	1
M01138:7:000000000-A985N:1:2108:9462:8197	TC(14)	14			1	7TUVU_26301	CGGTTTGCTTCTTGAGGAGG	7TUVU_37097	TTAACTCCCAGCAGAGAGAAAGC	TC(14)	14	1			2	4	2	1
M01138:7:000000000-A985N:1:1117:14433:10428	AC(24)	24			0
M01138:7:000000000-A985N:1:1107:7267:11937	AC(12) AC(12)	24			1	7TUVU_09963	GTGCAGGTATTTGTGGCAGG	7TUVU_34250	TCCATGGCTGAGAAGTTTCG	AC(12)	12	1			2	4	2	1
M01138:7:000000000-A985N:1:2109:9579:3566	TCC(21) TCC(18)	39			1	7TUVU_29996	TCCTCCGACTCTTCCGCC	7TUVU_27987	GCGCTGACTCTTGTACACATCG	TCC(21)	21	1			3	1	1	1
M01138:7:000000000-A985N:1:1105:11386:20040	TC(12)	12			1	7TUVU_48731	TAGCCATGTTCCATCCCAGC	7TUVU_34609	AGCGAATAAGGGGATGTGGG	TC(12)	12	1			1	1	1	1
M01138:7:000000000-A985N:1:1119:6814:11635	AT(12) AT(12)	24			1	7TUVU_47425	CAAATCAAAAGCAGGGAGGC	7TUVU_17446	CAGTCAGCATGAGTCAATTCCC	AT(12) AT(12)	24	1			1	1	1	1
M01138:7:000000000-A985N:1:2116:12557:20891	AC(12)	12			1	7TUVU_05055	AACACTTCTTCACTTCAGGCCC	7TUVU_31420	TATTGAGCCAAGCTCGGAGG	AC(12)	12	1			1	1	1	1
M01138:7:000000000-A985N:1:1115:4681:14055	AGGG(24) AGGG(24)	48			1	7TUVU_06638	CACTGCTCAGAGATGCTGGG	7TUVU_37230	GGAATCAGGCCGATACTTCG	AGGG(24) AGGG(24)	48	1			2	5	2	1
M01138:7:000000000-A985N:1:2116:17856:16686	AT(12) AT(12)	24			1	7TUVU_45077	GTCCAGCTTCATCTTCTCTGAGG	7TUVU_37644	AATTTTGAGGGGCAAAACCC	AT(12) AT(12)	24	1			2	2	2	1
M01138:7:000000000-A985N:1:2113:9480:14557	AT(12) AC(12)	24			1	7TUVU_02913	TATGGTTGCCCTCAAGTGCC	7TUVU_24243	AAGCCAAATCCACAACCAGC	AT(12) AC(12)	24	1			1	2	1	1
M01138:7:000000000-A985N:1:1111:25402:18843	AAAC(24)	24			1	7TUVU_28660	CTTGCATGAAAAGGACGTGG	7TUVU_22772	CAGGGTTGAGATCCTCAGTGC	AAAC(24)	24	1			1	1	1	1
M01138:7:000000000-A985N:1:1103:12547:21374	TC(12)	12			1	7TUVU_27490	CCAGCACTGAAAGCTGTTGC	7TUVU_54330	CTTCCAAGGTAGGGTGCTGG	TC(12)	12	1			1959806	2122	1535	1
M01138:7:000000000-A985N:1:1116:17211:21782	ATT(18) ATT(18)	36			1	7TUVU_06143	GGGATGGGGAGGAGAACC	7TUVU_36441	AACCCATGAGTTTTACCTTCTTTCC	ATT(18)	18	1			48	148	2	1
M01138:7:000000000-A985N:1:2101:6868:17404	TGC(18) TGC(27)	45			1	7TUVU_24996	GTCTTCTGCTTCCTCTCCCG	7TUVU_22900	CAGGTGCTTCTCAATGGTGC	TGC(18) TGC(27)	45	1			956	509	3	1
M01138:7:000000000-A985N:1:1112:14746:7419	AC(12) AC(12)	24			1	7TUVU_55019	AGAGCGGGAACCCTGTCC	7TUVU_36352	ACTCCCAGCTGCAAACGC	AC(12) AC(12)	24	1			4	128	4	1
M01138:7:000000000-A985N:1:2116:17430:7209	AAAG(28)	28			0
M01138:7:000000000-A985N:1:1117:18080:5872	TC(12) TC(12)	24			1	7TUVU_49507	TCCAATGGAGGAAGACAAAGC	7TUVU_06868	TAGCACCATGGAGCCATCC	TC(12) TC(12)	24	1			2	1	2	1
M01138:7:000000000-A985N:1:1101:21921:1269	TC(12) TC(12)	24			1	7TUVU_54258	TTGGAGGAGTTCATCACCCC	7TUVU_10335	CTCTCTTCCAAACCCCATGC	TC(12)	12	1			153	28	8	2
M01138:7:000000000-A985N:1:2107:3163:8215	TC(12)	12			1	7TUVU_32709	AGTTGTGAGTACCCAGCCCC	7TUVU_15970	AGAATCTGTCCCTTTTATGGGC	TC(12)	12	1			6	2	2	1
M01138:7:000000000-A985N:1:1109:10754:22136	TCC(18) TCC(27)	45			1	7TUVU_00097	CCTTCTCACCCTCCTCATGC	7TUVU_08028	GACAGCAGACGACAAGAGCC	TCC(18) TCC(27)	45	1			1	11	1	1
M01138:7:000000000-A985N:1:2119:9192:6261	TC(14)	14			1	7TUVU_18626	TAATGAAGCTCTTGCTGGGG	7TUVU_38258	AGGCTCCGTCTCTTCTTTGG	TC(14)	14	1			1	3	1	1
M01138:7:000000000-A985N:1:2101:13842:9778	ATT(24)	24			1	7TUVU_20617	GTCCTGCTTTAACCCCAGCC	7TUVU_06264	GGCATTGTGCATCACTGGG	ATT(24)	24	1			1	11	1	1
M01138:7:000000000-A985N:1:1108:4689:15553	AT(14) AT(14)	28			1	7TUVU_06486	GCTCAGGCTGAAACTAACCCC	7TUVU_10558	CGGATAGTTATTGGATGCTTTCG	AT(14)	14	1			2	1	2	1
M01138:7:000000000-A985N:1:2109:3957:19650	ATT(18)	18			1	7TUVU_04213	CTGAGGCATCAGTCAGCGG	7TUVU_13062	ATGCTCTGGGGTGACGTAGC	ATT(18)	18	1			3	2	1	1
M01138:7:000000000-A985N:1:2109:26183:7187	TC(12)	12			0
M01138:7:000000000-A985N:1:1113:4017:20056	AC(14) AC(14)	28			1	7TUVU_40808	TGCTGGATCTATTTCCCAAGG	7TUVU_13449	GAGGCAATCGGCGTAATACC	AC(14)	14	1			2	1	2	1
M01138:7:000000000-A985N:1:2118:25512:19759	AC(12) AC(12)	24			1	7TUVU_26991	TCAAGGTGGGTCTGTTTCCC	7TUVU_44501	TAAACACAGCCGTGCAATGG	AC(12) AC(12)	24	1			4	3	3	2
M01138:7:000000000-A985N:1:2114:16109:1531	AC(14)	14			1	7TUVU_43077	TCCTTATCCAGCATTTTCGG	7TUVU_22153	AGTGACCCATGAAAGGATGC	AC(14)	14	1			1	1	1	1
M01138:7:000000000-A985N:1:2110:16435:9886	TC(12) TC(12)	24			1	7TUVU_36128	CCAGCTGCAAAGTAGATGCG	7TUVU_34942	GAAAATACTGCTGCCTCCTTCG	TC(12) TC(12)	24	1			3	6	4	1
M01138:7:000000000-A985N:1:2104:19593:15569	AC(14) AC(14)	28			1	7TUVU_12451	GAAGAATGGATTGCCAAATACG	7TUVU_11613	TGGGTGCTAGTAGGTTTTCAGC	AC(14)	14	1			2	2	2	1
M01138:7:000000000-A985N:1:2112:12454:2069	TC(18)	18			0
M01138:7:000000000-A985N:1:1108:26520:4956	AT(12) AT(12)	24			1	7TUVU_30745	GTCCTCACGCACAGCACC	7TUVU_04097	TGGCTGATAGGATAGTTGGGG	AT(12)	12	1			4	22	4	1
M01138:7:000000000-A985N:1:1104:18568:16312	TC(12)	12			1	7TUVU_07447	TGAGGTGGAGAGTGCTTTGG	7TUVU_34416	GGATGCTCCCAGAAAACCC	TC(12)	12	1			2	5	2	1
M01138:7:000000000-A985N:1:2101:28046:9030	AC(12)	12			1	7TUVU_12904	GAATTTTAGCTCTGTCCTGTCG	7TUVU_13454	CGAAATAGAAGCTGAAAAGGG	AC(12)	12	1			3	2	1	1
M01138:7:000000000-A985N:1:2106:21808:23453	AC(16)	16			1	7TUVU_20425	ATGCAGTTTCCACAAGCACC	7TUVU_34772	CAGGGCCAGTGTGTTACTCG	AC(16)	16	1			1	4	1	1
M01138:7:000000000-A985N:1:1107:29362:10121	AC(26)	26			0
M01138:7:000000000-A985N:1:2112:17674:7089	ATT(21)	21			0
M01138:7:000000000-A985N:1:1115:7088:9622	TC(14)	14			1	7TUVU_00264	GCGCTACCAAATACCTTCTTGC	7TUVU_41374	GCCAAACACTGTTGCTCTGG	TC(14)	14	1			1	4	1	1
M01138:7:000000000-A985N:1:2107:23707:24281	AT(12)	12			0
M01138:7:000000000-A985N:1:1109:28238:7967	AT(12)	12			0
M01138:7:000000000-A985N:1:1109:27105:9643	ATT(18)	18			0
M01138:7:000000000-A985N:1:1106:16748:11824	AC(24) AC(24)	48			1	7TUVU_37405	CTTCCTTTGAGCTGGTTGGC	7TUVU_52463	GCATCTCAAGTGCCTGATGC	AC(24) AC(24)	48	1			5	5	1	1
M01138:7:000000000-A985N:1:1110:24590:13067	AT(12)	12			0
M01138:7:000000000-A985N:1:1105:4453:11928	AC(12) AC(12)	24			1	7TUVU_29938	GTGAGTGTGTGCCGGTGG	7TUVU_02424	TAAGAATTCACGTGCGGTGC	AC(12)	12	1			2	2	2	1
M01138:7:000000000-A985N:1:2111:7726:3659	ATT(21)	21			1	7TUVU_14228	CTGGGGTTAAACCATGACAGG	7TUVU_13463	CTCCCGTGCAGTTCAGAGG	ATT(21)	21	1			200	2	1	1
M01138:7:000000000-A985N:1:1118:2202:14538	AC(16)	16			1	7TUVU_55611	TGCAAGATTTTGTTATGCAGGC	7TUVU_44563	TCATCAAATTCACCATTACTTGGG	AC(16)	16	1			1	1	1	1
M01138:7:000000000-A985N:1:1107:22722:17800	AC(12)	12			1	7TUVU_09565	CAGGGTTGTTCATCAAAGTATGC	7TUVU_37265	GGATCCAGTGGTCAAGATGC	AC(12)	12	1			1	2	1	1
M01138:7:000000000-A985N:1:2116:9973:15754	TCC(30) TCC(30)	60			1	7TUVU_33762	GAATACAGGCCGAGCAGTCC	7TUVU_28941	GGAAGATAGCACGCACCTCC	TCC(30) TCC(30)	60	1			1183	888	35	21
M01138:7:000000000-A985N:1:1112:20337:14386	TCC(18)	18			1	7TUVU_31785	GCTGTTCTATCCTGCATCCG	7TUVU_04084	ACAACACCATGAGGTGGAGG	TCC(18)	18	1			2	5	1	1
M01138:7:000000000-A985N:1:1108:26394:16854	AT(12) AT(12)	24			1	7TUVU_34216	CAAACTGTGCTGTTCACCTGG	7TUVU_47145	TGTGTGTGCATGAGATAAGTTGG	AT(12)	12	1			2	2	2	1
M01138:7:000000000-A985N:1:2109:3976:17904	TC(24) TC(24)	48			1	7TUVU_41761	TTCTTCTCCCTTCATTGCCC	7TUVU_55251	TCACGTGGAATACTCCTGGC	TC(24) TC(24)	48	1			2	1	1	1
M01138:7:000000000-A985N:1:1103:20948:15496	TC(12)	12			1	7TUVU_46887	GCCAAAGTAAGTGGAAAATGAGC	7TUVU_34908	TGATGCATACATCCTCTGCG	TC(12)	12	1			3	1	1	1
M01138:7:000000000-A985N:1:2109:6543:7683	AT(12) AT(12)	24			1	7TUVU_23090	GGAGGTACACTTCTTCTGTCATGG	7TUVU_26266	GCTGAAATGATGGCAATAAACC	AT(12)	12	1			4	4	4	1
M01138:7:000000000-A985N:1:1116:2735:12099	TC(12)	12			1	7TUVU_27490	CCAGCACTGAAAGCTGTTGC	7TUVU_52867	GGAGCAGAAGATGAGGTGGC	TC(12)	12	1			1959806	1373962	221054	53
M01138:7:000000000-A985N:1:1101:23917:15255	AC(12) AC(12)	24			1	7TUVU_00115	GCCTCTATTCCAAAACAGGTTGC	7TUVU_09411	CTGCCTCAGAGCAGACATGC	AC(12)	12	1			2	3	2	1
M01138:7:000000000-A985N:1:1104:3951:13053	AT(12) AT(12)	24			1	7TUVU_44312	CGAGGCAAGAAATCAGTCTGC	7TUVU_45745	TGCCTTGGAAAACTGAAGGC	AT(12)	12	1			2	2	2	1
M01138:7:000000000-A985N:1:2113:8538:9069	TC(12) TC(12)	24			1	7TUVU_47843	ACCACTGTGCCCCACTCC	7TUVU_55299	AGAGGTGTGATGTGCAAGGG	TC(12)	12	1			2	2	2	1
M01138:7:000000000-A985N:1:2112:21440:3461	TTC(18) TTC(18)	36			1	7TUVU_53406	TCCAGAAGCTGTTTTCTAAAGCC	7TUVU_03558	TGCATTTTAATGGGAGTTCACC	TTC(18)	18	1			2	2	2	1
M01138:7:000000000-A985N:1:2109:13527:21486	ATT(24) ATC(24) ATC(24)	72			1	7TUVU_55198	AGTCAAGTGGACAGAAGAACGG	7TUVU_53886	GCAACCAAAGTGGGATATTGC	ATC(24)	24	1			4	3	4	1
M01138:7:000000000-A985N:1:2116:26741:5966	AC(12) AC(12)	24			1	7TUVU_47725	CTCACCTACACCCCTCCACC	7TUVU_04007	TGAAATGGGATGCTTTTAGTGG	AC(12)	12	1			1	4	1	1
M01138:7:000000000-A985N:1:2107:12858:23290	AAAT(24) AAAT(24)	48			1	7TUVU_38533	TACCAGTGCAAAGGGAAGCC	7TUVU_18256	TGGGAAATGGGAAAGGAAGG	AAAT(24) AAAT(24)	48	1			2	4	2	1
M01138:7:000000000-A985N:1:1101:7976:14685	ATCT(24)	24			0
M01138:7:000000000-A985N:1:1102:22522:6298	AC(12)	12			1	7TUVU_20654	TTTTGGGGTTTTCTTGTGTGG	7TUVU_20975	GAAGATCAGAGGGCAAACTGG	AC(12)	12	1			1	1	1	1
M01138:7:000000000-A985N:1:2105:23197:12787	AT(12)	12			0
M01138:7:000000000-A985N:1:1113:11556:11009	TCC(27)	27			1	7TUVU_29581	TCTAATCCCCTGCACAATTAGG	7TUVU_33699	CTTTTCACCAGGGGAGCC	TCC(27)	27	1			400	201	19	1
M01138:7:000000000-A985N:1:2114:22193:21389	TGC(21) TGC(21)	42			1	7TUVU_33987	CTCTCTCTGTCCCCAGCAGC	7TUVU_34850	TGTGGGTGCTCACAGACAGG	TGC(21) TGC(21)	42	1			3	3	3	1
M01138:7:000000000-A985N:1:1102:28724:15427	AC(12) AC(12)	24			1	7TUVU_16782	AGCGCTACAGGGAGACTTGG	7TUVU_26104	AGCCTTCCCGTAGGTTTTCC	AC(12) AC(12)	24	1			234	165	0	10
M01138:7:000000000-A985N:1:2117:9220:16856	AC(12)	12			0
M01138:7:000000000-A985N:1:2115:18629:10941	AC(12)	12			1	7TUVU_06800	ACTTGTTCAACCAGCGATGC	7TUVU_49548	CCCTTCCCACAGTAGTTGCC	AC(12)	12	1			1	1	1	1
M01138:7:000000000-A985N:1:1110:25626:22145	AC(24) AC(24)	48			1	7TUVU_35213	TTCAGTTTCAGCTCCTCCCC	7TUVU_07942	ACCATGGGTGTTCTCTTGGG	AC(24)	24	1			7	7	7	3
M01138:7:000000000-A985N:1:1106:19463:15679	TCC(18)	18			1	7TUVU_28366	TCCACCTCATTGTGTTGTCTCC	7TUVU_28360	GCAGCAGGATGAGGACAAGG	TCC(18)	18	1			89	28	2	1
M01138:7:000000000-A985N:1:2103:11769:7042	AC(14)	14			0
M01138:7:000000000-A985N:1:2116:20964:8649	AT(14) AT(14)	28			1	7TUVU_14488	TGTACAGCCTGGACCAATGC	7TUVU_24180	TGGGTCATTTCCCCTCTCC	AT(14) AT(14)	28	1			4	2	0	1
M01138:7:000000000-A985N:1:1119:18480:8707	AC(18)	18			1	7TUVU_40595	TTCCTGTGTTAGGCCAATGC	7TUVU_19903	CATGCGAGTATTTCAAAGGGC	AC(18)	18	1			1	1	1	1
M01138:7:000000000-A985N:1:2118:17077:6840	TCC(18) TCC(18)	36			1	7TUVU_37667	ATTCTGTTGCCTCCTGCTGC	7TUVU_44205	ACCCAGCATGATGTGGAGG	TCC(18)	18	1			8	25	3	1
M01138:7:000000000-A985N:1:2117:10977:7336	AC(16)	16			1	7TUVU_45819	TAGCACCAAGACAGGCTTCC	7TUVU_18004	GACAATACATTCCATGGCACC	AC(16)	16	1			1	2	1	1
M01138:7:000000000-A985N:1:2108:12330:5065	AC(12)	12			1	7TUVU_08869	AAAGGGGTATTCTGGGCTGG	7TUVU_36430	AGGATTTCCCTGTTCGGAGG	AC(12)	12	1			1	1	1	1
M01138:7:000000000-A985N:1:1104:17295:14581	AAAG(96)	96			1	7TUVU_37935	CACATTGAGCTTCATCCTCCC	7TUVU_18780	GTCTCCCGCTTTTCTGTTGG	AAAG(96)	96	1			4	1	0	1
M01138:7:000000000-A985N:1:1119:14984:6107	AC(12) AC(12)	24			1	7TUVU_34746	TGTGCACACAGTCTGTCTTTCC	7TUVU_15941	GCACTTTCTCCATCACACCG	AC(12)	12	1			3	1	1	1
M01138:7:000000000-A985N:1:1101:18063:21152	ATT(24) ATT(24)	48			1	7TUVU_47155	TGCATCACTTGTCTTTTCTCGG	7TUVU_46718	CAATGCAATTGCTCACCACC	ATT(24)	24	1			20	8251	4	1
M01138:7:000000000-A985N:1:2109:11892:16586	TC(12) TC(12)	24			1	7TUVU_34014	TTAATTTGCTGCAGACCATGC	7TUVU_51785	TGCCAAACAGTAGCAGACAGC	TC(12)	12	1			4	3	3	1
M01138:7:000000000-A985N:1:1116:14591:9795	AC(14)	14			1	7TUVU_11444	AGGCCTGTCGACTGAGAACC	7TUVU_55174	TCTCTGCAGTGGTCTGCTCC	AC(14)	14	1			1	1	1	1
M01138:7:000000000-A985N:1:1112:29171:13474	AC(14) AC(14)	28			1	7TUVU_13688	CGAGGCTGAAGAAACATTCCC	7TUVU_37927	CGCTATGTTTGTGCGAGTGC	AC(14) AC(14)	28	1			2	4	2	1
M01138:7:000000000-A985N:1:2119:25464:20979	TC(12)	12			1	7TUVU_30304	GTTGCTGCGCATGTTAAAGC	7TUVU_24023	GGCTTTGCGCTTCTATAGCC	TC(12)	12	1			6	683	1	1
M01138:7:000000000-A985N:1:1111:22050:20125	AC(12)	12			0
M01138:7:000000000-A985N:1:1109:11509:6097	AC(14)	14			1	7TUVU_13628	TGTGCCATGGTTACCTCTCG	7TUVU_33572	TTTCCCATACCAAACGCTCC	AC(14)	14	1			2	1	1	1
M01138:7:000000000-A985N:1:1110:5843:22301	TCC(18) TCC(18)	36			1	7TUVU_38040	TCAGTGAAGGCAGACATGGG	7TUVU_52406	CTGGCAAACCCAATACCACC	TCC(18)	18	1			2	4	2	1
M01138:7:000000000-A985N:1:2109:15076:18901	AT(16) AT(16)	32			1	7TUVU_03315	TGGGATTTGGCTGCTCTACC	7TUVU_49632	AATGATGTTGTTGAAAGCCAAGG	AT(16)	16	1			3	3	3	1
M01138:7:000000000-A985N:1:1115:13208:19549	TGC(30)	30			1	7TUVU_31833	TCACAGACACATAAGGCGGC	7TUVU_39813	GCTGATGAGACTTCCTCCCG	TGC(30)	30	1			3	1	1	1
M01138:7:000000000-A985N:1:1118:21645:5900	AC(22)	22			1	7TUVU_28785	CACCCTAGACTGCACTGGGG	7TUVU_13420	ATTCGGCAAGCGTCACTACC	AC(22)	22	1			1	1	1	1
M01138:7:000000000-A985N:1:1114:17107:16181	AC(12)	12			1	7TUVU_02165	CTCCTGATGCTGAGACACGG	7TUVU_40825	GTCCACACAGTTCAGCCAGC	AC(12)	12	1			3	3	1	1
M01138:7:000000000-A985N:1:1107:19528:6225	AT(12) AT(12)	24			1	7TUVU_21289	TGAGATCTGTCTTGTCACCATGC	7TUVU_54828	AAACTCTAAATCAGCCATTTCATGC	AT(12)	12	1			2	3	2	1
M01138:7:000000000-A985N:1:2107:22538:9551	AT(12)	12			1	7TUVU_18801	CGCTCGAGAGAGGAGAATCC	7TUVU_29050	ATCCATCAAACCACAAGGGG	AT(12)	12	1			2	1	1	1
M01138:7:000000000-A985N:1:1104:16942:13121	TTC(18) TTC(18)	36			1	7TUVU_06792	TCGTCGTCTTCGTCTCTTCC	7TUVU_30384	AAGCTTCTCTGGTTCCAGGC	TTC(18)	18	1			195	956	77	1
M01138:7:000000000-A985N:1:1111:2595:10446	TCC(21)	21			1	7TUVU_38213	GAGGCAGGAGGAGAGAACAGC	7TUVU_19041	CCTCCTCCTCGTATTGCCG	TCC(21)	21	1			36	8	4	3
M01138:7:000000000-A985N:1:2101:9080:4258	AT(12)	12			0
M01138:7:000000000-A985N:1:1101:9961:4291	AAC(18) AAC(18)	36			1	7TUVU_17709	TCGACCCAACATTTATATTCGC	7TUVU_27993	GAGCGGTTTAGGTTGGAAGG	AAC(18) AAC(18)	36	1			1	1	1	1
M01138:7:000000000-A985N:1:1119:18970:10576	TCC(30)	30			1	7TUVU_21184	AAGCCTCCCTTTTCACCAGG	7TUVU_25446	TCATACTCGTCCTTCTGCATGG	TCC(30)	30	1			202	13	1	2
M01138:7:000000000-A985N:1:1113:19569:22656	AC(18)	18			0
M01138:7:000000000-A985N:1:1113:26328:19152	AC(14)	14			0
M01138:7:000000000-A985N:1:1108:3338:13934	AT(12) AT(12)	24			1	7TUVU_43307	TCCACTGTCTTTCCTGCACC	7TUVU_05525	ATTTGTGCCTGTGCTTTTCG	AT(12) AT(12)	24	1			3	3	1	1
M01138:7:000000000-A985N:1:1114:12150:12139	TC(14) TC(14)	28			1	7TUVU_21813	GCTGCTTGTGACTCTGCTGG	7TUVU_50967	AGCATGCATTCTTGCACAGC	TC(14) TC(14)	28	1			2	3	2	1
M01138:7:000000000-A985N:1:2101:13247:22371	AT(12)	12			0
M01138:7:000000000-A985N:1:2113:11412:24904	AT(12) AT(12)	24			1	7TUVU_25367	TTGAATAGGGAAATAGTTGCATCG	7TUVU_00404	GGATGCTTATTCTTTGGAACAGG	AT(12)	12	1			6	6	6	1
M01138:7:000000000-A985N:1:2110:24533:5907	AC(12) AC(12)	24			1	7TUVU_08870	TGAGTTATGGCTCTGCCTGC	7TUVU_40571	ACAGCCTGTGCAGTGTTTGC	AC(12)	12	1			4	3	2	1
M01138:7:000000000-A985N:1:2114:13523:9269	AC(14)	14			1	7TUVU_42306	GTGCGCTGGATAAATAGCGG	7TUVU_06513	AGCAGGAGTGTGACAGCACG	AC(14)	14	1			5	2	1	1
M01138:7:000000000-A985N:1:2108:12990:22826	AC(12)	12			0
M01138:7:000000000-A985N:1:2108:6099:16407	ATGG(48)	48			1	7TUVU_08215	CAAGGTTGACTAGCTGATGAAAGC	7TUVU_35779	TCTCAGGCCAAGAAGTCAGC	ATGG(48)	48	1			1	3	1	1
M01138:7:000000000-A985N:1:1108:13421:21558	AAAG(24)	24			1	7TUVU_51072	TATTCTGGCTCTGGGCTTGC	7TUVU_23196	GGCTGTCCTGAGAAACCTGG	AAAG(24)	24	1			1	2	1	1
M01138:7:000000000-A985N:1:1102:14027:9568	AC(20) AC(20)	40			1	7TUVU_13381	CCCAAGTACGCACAGTGAGG	7TUVU_48726	CACAAGTCACACAGGGACGG	AC(20)	20	1			3	1	1	1
M01138:7:000000000-A985N:1:2103:17813:3909	ATT(18)	18			1	7TUVU_07270	CCCAGCAATACACAAAGAGCC	7TUVU_19006	GCTTTCACCCTCAAGTTGCC	ATT(18)	18	1			1	1	1	1
M01138:7:000000000-A985N:1:2102:10544:15203	TGC(18) TGC(18)	36			1	7TUVU_18512	GCCGCTAAAGTAAAGAGAGCG	7TUVU_15946	GAGGTCCTCTTCTTCTGCCG	TGC(18)	18	1			895	904	14	19
M01138:7:000000000-A985N:1:2101:9318:12749	AC(14) AC(14)	28			1	7TUVU_05065	ACCAGGTAGTGGGAGCATGG	7TUVU_35451	CTTTGATCACCGTAGCGTGC	AC(14)	14	1			3	3	3	1
M01138:7:000000000-A985N:1:1101:4531:13295	TCC(18) TTC(30) TTC(36) TTC(33) TTC(36)	153			1	7TUVU_05826	AGCCAATCAGCAATGGTGG	7TUVU_31066	TCACTGACCTCGGTGTCTGC	TCC(18) TTC(30) TTC(36) TTC(33) TTC(36)	153	1			120	539	12	1
M01138:7:000000000-A985N:1:1111:23312:19495	AT(14)	14			1	7TUVU_44475	AAACTGCAGCTTTTGGGAGC	7TUVU_34347	AGTAAATGCACGATGCACGG	AT(14)	14	1			1	1	1	1
M01138:7:000000000-A985N:1:1113:28053:13106	TC(12) TC(12)	24			1	7TUVU_04879	ATGTTTTGGAGGGAAGGTGC	7TUVU_18857	AGGGAGCTTTCTTCAGGTGC	TC(12)	12	1			107	80	76	5
M01138:7:000000000-A985N:1:1110:20173:5798	AC(12) AT(26) AT(26)	64			1	7TUVU_46112	TGCAAGAGAAAGAAACTCAAGG	7TUVU_52241	TCTGTTGAAATACTGCTAAATCACG	AT(26)	26	1			1	1	1	1
M01138:7:000000000-A985N:1:2106:9430:16092	TCC(21)	21			1	7TUVU_15090	GAGCAGGAGGGAGGATAGGG	7TUVU_37180	CAGGTCCCCACAAAATCAGG	TCC(21)	21	1			7	41	1	1
M01138:7:000000000-A985N:1:1107:8937:13679	TC(18) TC(12)	30	TC		1	7TUVU_38494	ACACATCACATCTCCCCACG	7TUVU_17172	AATTTCAAAGAGCCCCAGGC	TC(12)	12	1	TC		1	5	1	1
M01138:7:000000000-A985N:1:2113:24731:14140	TCC(21) TCC(21)	42			1	7TUVU_19464	AGGGAGCAGGAGACAACAGC	7TUVU_43233	CTCCACATCATGGTCTTGCC	TCC(21) TCC(21)	42	1			88	2	2	1
M01138:7:000000000-A985N:1:1114:18073:13703	AC(12) AC(12)	24			0
M01138:7:000000000-A985N:1:2109:17711:6034	TCC(18) TCC(18)	36			1	7TUVU_34788	GGAGGAGAAGGATGGTAAGGC	7TUVU_30469	TGTTTTGTCTTGCTGCCTCC	TCC(18)	18	1			11	1	1	1
M01138:7:000000000-A985N:1:1113:22184:20029	TGC(21)	21			1	7TUVU_14848	CTGCTCCACCGTTAACCTCC	7TUVU_52935	GCTGCGTTTGTGCAGTTAGG	TGC(21)	21	1			1351	1	0	1
M01138:7:000000000-A985N:1:2102:3522:18102	TC(12) TC(12)	24			0
M01138:7:000000000-A985N:1:1113:11143:21898	TC(14)	14			1	7TUVU_33003	AGGAGCAGCAGCAGATTTCC	7TUVU_01360	TGATTTTGAGAGAACACTGATGGC	TC(14)	14	1			1	6	1	1
M01138:7:000000000-A985N:1:1103:23965:5984	TC(12) TC(12)	24			1	7TUVU_48010	AGCAGGAGAACACATTCTGGG	7TUVU_01716	GTTTTCTTGGCAGGCAGAGC	TC(12)	12	1			2	5	2	1
M01138:7:000000000-A985N:1:1107:19208:15608	AC(12)	12			0
M01138:7:000000000-A985N:1:2117:8913:23078	AC(12)	12			1	7TUVU_04349	GCCACCTCATCTTCTGCTCC	7TUVU_52833	CAACAGCTTTCAGTGCTGGC	AC(12)	12	1			1373962	1966891	375695	47
M01138:7:000000000-A985N:1:1105:18807:19985	CGG(18)	18			1	7TUVU_50987	CGGGCGAAAGACAAAAGC	7TUVU_13858	GATTCTGGGTCAGGGTTTCG	CGG(18)	18	1			242	297	145	1
M01138:7:000000000-A985N:1:1116:22275:6280	AC(14)	14			1	7TUVU_48147	CACACAAGTGAGAAGCAGAGCC	7TUVU_28945	AGAGAGGAGCACTTCCAGCG	AC(14)	14	1			1	3	1	1
M01138:7:000000000-A985N:1:1114:22119:21399	AC(12)	12			1	7TUVU_30622	GAACGGTGCTGGGAAGGG	7TUVU_22980	TGAGTTCTCGCACATCACGG	AC(12)	12	1			1	1	1	1
M01138:7:000000000-A985N:1:1107:17188:24650	AC(12)	12			0
M01138:7:000000000-A985N:1:2103:16299:3724	AC(12) AC(12)	24			1	7TUVU_15753	ACCTGGTGAGTGTGTGTGCC	7TUVU_54382	AGAGAGCCAAGTCCCCTTCC	AC(12)	12	1			2	2	2	1
M01138:7:000000000-A985N:1:1119:16536:23882	TC(12)	12			1	7TUVU_10290	ATGTTGCAAAGGCTGAACCC	7TUVU_08797	CTGGGACAGCCAGAGACCC	TC(12)	12	1			1	1	1	1
M01138:7:000000000-A985N:1:2110:17222:1395	TGC(18)	18			1	7TUVU_33543	CTGAGGGGAGACAACCAACC	7TUVU_16713	AGAGCCAGGCGACTATCAGC	TGC(18)	18	1			1	1	1	1
M01138:7:000000000-A985N:1:1119:18626:14862	TC(20)	20			1	7TUVU_38680	CTTCTGATTCTTCGGCCACC	7TUVU_50212	AATCCGATGGATAGCATGGC	TC(20)	20	1			1551	1582	689	1
M01138:7:000000000-A985N:1:1110:18210:2645	AC(14) AC(14)	28			1	7TUVU_51249	TCTCAAATTAGCTCATGACAGAATCC	7TUVU_28412	AAAATATCAAATGTGACAGCTAATCAGG	AC(14)	14	1			3	3	3	1
M01138:7:000000000-A985N:1:2102:15992:4186	TCC(21)	21			1	7TUVU_50278	TTGGAGGCTGTGTAGGGAGG	7TUVU_02077	ACACGGTGACTCTGAAGCCC	TCC(21)	21	1			34	1	1	1
M01138:7:000000000-A985N:1:2116:22815:9486	AC(12) AC(12)	24			1	7TUVU_36152	ATACCTGCATTTTGCCTGGG	7TUVU_25013	CAAGCAATGTCCTTTCACGC	AC(12)	12	1			3	3	3	1
M01138:7:000000000-A985N:1:1112:18443:20334	TC(12)	12			1	7TUVU_28420	TTCACCTGTAGAGGAGGCAGC	7TUVU_27551	CCAAAGTCTTGCTTCCCTGC	TC(12)	12	1			22	24	3	1
M01138:7:000000000-A985N:1:2110:6844:14648	AC(14) AC(14)	28			1	7TUVU_13567	TGAGGTAGAAATGGAGGGAAGC	7TUVU_16681	AAGAAAGACCATTATACTTGACTTGTGG	AC(14) AC(14)	28	1			1	3	1	1
M01138:7:000000000-A985N:1:1103:10446:10622	AT(12)	12			0
[truncated: 39,129 more rows]
